# Supplementary material for: Histological and transcriptomic effects of 17α-methyltestosterone on zebrafish gonad development
Source: BMC Genomics. 2017 Jul 24;18:557. doi: 10.1186/s12864-017-3915-z (PMC5523153; doi:10.1186/s12864-017-3915-z)
Supplement: Supplementary file 4 — Genes differentially expressed by 2-fold or more in control testes and ovaries. (XLS 1933kb) [file 12864_2017_3915_MOESM4_ESM.xls]

## Sheet: Testis-biased 40 dpf 
S/N	Gene symbol	Fold Change	p-value	ZFIN ID	Description
1	gsdf	141.093	0	ZDB-GENE-101029-3	gonadal somatic cell derived factor
2	amh	129.92	0	ZDB-GENE-050706-192	anti-Mullerian hormone
3	tuba7l	96.7983	6.20832e-08	ZDB-GENE-040704-78	tubulin, alpha 7 like
4	ba1	78.6815	2.90213e-05	ZDB-GENE-990415-18	ba1 globin
5	hbaa1	77.6605	5.78069e-08	ZDB-GENE-980526-79	hemoglobin alpha adult-1
6	star	70.5847	6.49786e-13	ZDB-GENE-001120-3	steroidogenic acute regulatory protein
7	si:dkeyp-80c12.8	69.2766	3.95232e-08
8	h1f0	61.8314	4.699e-12	ZDB-GENE-030131-337	H1 histone family, member 0
9	si:ch211-106h4.12	58.6943	3.41977e-09
10	KRT23 (9 of 15)	54.5718	1.34949e-07
11	rbp4	51.2064	0	ZDB-GENE-000210-19	retinol binding protein 4, plasma
12	fabp11a	48.2584	0.00214351	ZDB-GENE-040912-132	fatty acid binding protein 11a
13	wu:fj30f06	47.8809	0
14	cyp11c1	40.7732	0	ZDB-GENE-070828-1	cytochrome P450, family 11, subfamily C, polypeptide 1
15	si:rp71-68n21.10	39.7785	6.48886e-07
16	rbp7b	38.928	0.0382895	ZDB-GENE-081022-134	retinol binding protein 7b, cellular
17	icn	38.721	0.00291205	ZDB-GENE-030131-8599	ictacalcin
18	stmn1b	38.5311	4.36118e-11	ZDB-GENE-050417-397	stathmin 1b
19	cfdl	38.509	0.000564344
20	si:dkeyp-4f2.6	38.2038	0.0400012
21	rbp2a	38.0842	0.00200068	ZDB-GENE-020320-2	retinol binding protein 2a, cellular
22	inhbb	38.0464	0	ZDB-GENE-990415-2	inhibin, beta B
23	hormad1	37.5116	0	ZDB-GENE-040718-49	HORMA domain containing 1
24	krt4	36.1457	0.0408085	ZDB-GENE-000607-83	keratin 4
25	ccl25b	35.6531	1.59416e-05	ZDB-GENE-110222-2	chemokine (C-C motif) ligand 25b
26	krt8	35.638	0	ZDB-GENE-030411-5	keratin 8
27	defbl1	34.5827	0.0386096	ZDB-GENE-070207-1	defensin, beta-like 1
28	alcamb	33.9504	1.58029e-11	ZDB-GENE-030131-1768	activated leukocyte cell adhesion molecule b
29	rab36	33.9374	1.30461e-06	ZDB-GENE-040910-5	RAB36, member RAS oncogene family
30	AK1	33.7263	9.55216e-06	ZDB-GENE-040822-37	adenylate kinase 1
31	hsd11b2	32.126	0	ZDB-GENE-030131-6030	hydroxysteroid 11-beta dehydrogenase 2
32	si:dkey-238c7.12	31.1494	7.88572e-05
33	prok2	31.086	8.85438e-05
34	SMC1B	30.7819	1.78013e-06
35	sparc	30.7109	0	ZDB-GENE-030131-9	secreted acidic cysteine rich glycoprotein
36	mcm6	30.5635	2.13577e-11	ZDB-GENE-030909-6	MCM6 minichromosome maintenance deficient 6, mitotin (S. cerevisiae)
37	PCOLCE (1 of 2)	29.0262	4.05439e-08
38	krt15	28.8583	0.000416308	ZDB-GENE-040426-2931	keratin 15
39	hmgn2	28.7287	1.53885e-14	ZDB-GENE-051030-81	high-mobility group nucleosomal binding domain 2
40	si:dkey-103i16.2 (18 15045356..15053405)	27.4625	1.51427e-05
41	CABZ01074994.1	27.0546	0
42	cldnc	26.5338	2.33344e-10	ZDB-GENE-010328-3	claudin c
43	wdr69	26.4568	1.2522e-05
44	txnipa	26.4474	0
45	col1a1b	26.2522	1.25601e-06	ZDB-GENE-030131-4400	collagen, type I, alpha 1b
46	calm2a	25.9825	0
47	pabpc1b	25.9242	0	ZDB-GENE-050308-1	poly A binding protein, cytoplasmic 1 b
48	isg15	25.8263	0
49	zte38	25.4549	0	ZDB-GENE-060312-39	zebrafish testis-expressed 38
50	TEKT1	25.0006	0.00247427	ZDB-GENE-041114-99	tektin 1
51	b2m	24.7842	0	ZDB-GENE-980526-88	beta-2-microglobulin
52	phf13	24.6956	5.17052e-14
53	cox5b2	24.5125	0	ZDB-GENE-060825-71	cytochrome c oxidase subunit Vb 2
54	s100a10b	23.9954	1.23593e-05	ZDB-GENE-040426-1937	S100 calcium binding protein A10b
55	SEPT1	23.99	0.000160039
56	CABZ01099880.1	23.9609	0.0134789
57	srgn	23.7734	5.51498e-11
58	si:ch211-242f23.3	23.5855	0.0172788
59	krt18	23.3904	0	ZDB-GENE-030411-6	keratin 18
60	ctsf	23.059	0	ZDB-GENE-030131-9831	cathepsin F
61	ENSDARG00000087059	22.6594	0.00273603
62	CABZ01076275.1	22.628	0
63	CT956064.3	22.4227	0.000400256
64	col1a2	22.3239	0.000327524	ZDB-GENE-030131-8415	collagen, type I, alpha 2
65	sycp3l	22.2383	0
66	parp3	21.9868	0	ZDB-GENE-030131-7435	poly (ADP-ribose) polymerase family, member 3
67	id1	21.8491	0	ZDB-GENE-990415-96	inhibitor of DNA binding 1
68	DNAH9	21.7484	0.00996729	ZDB-GENE-020925-1	dynein, axonemal, heavy polypeptide 9
69	C1H19orf67	21.7008	0
70	pvalb6	21.6533	0.000451314	ZDB-GENE-040912-95	parvalbumin 6
71	cldn11a	21.5946	1.35185e-10	ZDB-GENE-040718-369	claudin 11a
72	arpc1b	21.3775	0	ZDB-GENE-030131-7414	actin related protein 2/3 complex, subunit 1B
73	BX296557.6	21.3429	0.0102759
74	COL5A2 (1 of 2)	21.3287	0
75	anxa1a	21.0936	0.000120621	ZDB-GENE-030131-6664	annexin A1a
76	PTMS	20.5789	0
77	TMSB15A	20.1898	0
78	hsp90aa1.2	20.0222	1.0508e-07	ZDB-GENE-031001-3	heat shock protein 90, alpha (cytosolic), class A member 1, tandem duplicate 2
79	eef1a1a	19.4405	0	ZDB-GENE-030131-8278	eukaryotic translation elongation factor 1 alpha 1a
80	emd	19.3128	0
81	C5H4orf22	19.2879	0.0340176
82	hsf5	19.2558	1.61446e-06	ZDB-GENE-070410-42	heat shock transcription factor family member 5
83	hspa8l	19.2388	2.19175e-07	ZDB-GENE-031217-2	heat shock protein 8-like
84	hspb8	19.1445	7.85365e-15	ZDB-GENE-030131-2480	heat shock protein, alpha-crystallin-related, b8
85	FANK1	19.1434	0.00403795
86	MCM3 (2 of 2)	19.0262	0
87	hmgb1a	18.9612	0	ZDB-GENE-030131-341	high-mobility group box 1a
88	si:ch211-209a2.2	18.8463	0.00756141
89	gapdhs	18.7913	0	ZDB-GENE-020913-1	glyceraldehyde-3-phosphate dehydrogenase, spermatogenic
90	tagln2	18.6944	1.16175e-08	ZDB-GENE-020802-2	transgelin 2
91	kirrel3l	18.6828	5.28336e-10	ZDB-GENE-070831-1	kin of IRRE like 3 like
92	CR392006.2	18.5951	7.85365e-15
93	H2AFY2 (1 of 2)	18.5288	0
94	gstm3	18.4115	2.53967e-07	ZDB-GENE-050309-24	glutathione S-transferase M3 (brain)
95	nme5	18.3954	2.28434e-08	ZDB-GENE-040718-221	non-metastatic cells 5, protein expressed in (nucleoside-diphosphate kinase)
96	col1a1a	18.3342	1.73721e-06	ZDB-GENE-030131-9102	collagen, type I, alpha 1a
97	sepp1a	18.2519	4.4778e-14	ZDB-GENE-030311-1	selenoprotein P, plasma, 1a
98	b2ml	18.2016	0
99	postnb	18.0679	1.599e-05	ZDB-GENE-030131-9120	periostin, osteoblast specific factor b
100	igfbp5b	18.0516	2.6616e-07	ZDB-GENE-040319-2	insulin-like growth factor binding protein 5b
101	AOC2	17.679	0
102	dmc1	17.5299	0	ZDB-GENE-060331-93	DMC1 dosage suppressor of mck1 homolog, meiosis-specific homologous recombination (yeast)
103	CABZ01084207.1	17.5059	0.0347003
104	eef2l2	17.4991	8.01802e-07	ZDB-GENE-030131-8112	eukaryotic translation elongation factor 2, like 2
105	ptmaa	17.4949	0	ZDB-GENE-030131-7647	prothymosin, alpha a
106	si:ch211-121a2.2	17.467	0.00179807	ZDB-GENE-070705-21	si:ch211-121a2.2
107	scn1ba	17.3257	1.1948e-12	ZDB-GENE-060503-604	sodium channel, voltage-gated, type I, beta a
108	C5H9orf171	17.2954	0.00540251
109	zgc:64115	17.1875	2.27905e-14
110	si:dkey-261h17.1	17.0532	3.73626e-09
111	inha	16.98	1.09355e-09	ZDB-GENE-060503-554	inhibin, alpha
112	cd63	16.9333	0	ZDB-GENE-030131-180	Cd63 antigen
113	fkbp5	16.7499	2.24128e-12	ZDB-GENE-030616-630	FK506 binding protein 5
114	ntd5	16.5507	0.00908401	ZDB-GENE-031030-7	ntl-dependent gene 5
115	fstb	16.4321	7.25987e-14	ZDB-GENE-031118-139	follistatin b
116	h1fx	16.4302	0	ZDB-GENE-030131-1228	H1 histone family, member X
117	cd74a	16.419	2.93491e-09	ZDB-GENE-000901-1	CD74 molecule, major histocompatibility complex, class II invariant chain a
118	olfml3b	16.0932	4.15888e-13	ZDB-GENE-050302-161	olfactomedin-like 3b
119	spag6	15.9038	0.000147687
120	zgc:162356	15.893	0	ZDB-GENE-090507-1	zgc:162356
121	tcf23	15.8668	3.49964e-12	ZDB-GENE-090806-5	transcription factor 23
122	ATF5 (2 of 2)	15.6466	0
123	si:dkey-196h17.4	15.4845	0.00222426	ZDB-GENE-081107-57	si:dkey-196h17.4
124	adh8a	15.4545	1.29838e-06	ZDB-GENE-030529-3	alcohol dehydrogenase 8a
125	fam166b	15.4451	0.000739873	ZDB-GENE-070209-41	family with sequence similarity 166, member B
126	DNAI1 (2 of 2)	15.2386	0.00105188
127	PLA2G10	15.2192	1.4443e-12
128	rsph9	15.1317	0.0321432	ZDB-GENE-051120-129	radial spoke head 9 homolog
129	dusp22b	14.9612	0	ZDB-GENE-050417-257	dual specificity phosphatase 22b
130	rsph4a	14.9336	0.000329306
131	ccdc151	14.8797	0.0103514	ZDB-GENE-061013-787	coiled-coil domain containing 151
132	hmgb3a	14.8735	0
133	zgc:77375	14.6042	1.44208e-10	ZDB-GENE-040426-1827	zgc:77375
134	si:dkeyp-86f7.3	14.5776	8.77595e-11	ZDB-GENE-030131-1005	si:dkeyp-86f7.3
135	CYP11A1 (1 of 2)	14.4555	0
136	cd81	14.4421	1.76695e-11	ZDB-GENE-000831-5	CD81 antigen
137	si:dkeyp-1h4.9	14.4319	0.000241039
138	anxa2a	14.3779	0.00162496	ZDB-GENE-030131-4282	annexin A2a
139	apod	14.3073	0.0222835	ZDB-GENE-060929-148	apolipoprotein D
140	cox6b1	14.2435	0	ZDB-GENE-040718-448	cytochrome c oxidase subunit VIb polypeptide 1
141	si:ch211-270n8.4	14.2284	0
142	DEK	14.2194	1.12186e-08	ZDB-GENE-060512-191	DEK oncogene
143	lcat	14.1531	2.67891e-10	ZDB-GENE-010716-3	lecithin-cholesterol acyltransferase
144	C6 (1 of 2)	14.1325	1.17828e-05
145	h2afy2	14.0966	3.85883e-09	ZDB-GENE-050913-114	H2A histone family, member Y2
146	ENSDARG00000067710	14.0812	0.000238798
147	EFEMP1 (1 of 2)	14.0562	7.85365e-15
148	si:ch73-308b14.1	14.052	5.18926e-06
149	dmrt1	13.8867	1.27813e-07	ZDB-GENE-050511-1	doublesex and mab-3 related transcription factor 1
150	hnrnpa3	13.8722	1.81747e-09	ZDB-GENE-060224-1	heterogeneous nuclear ribonucleoprotein A3
151	si:ch211-105c13.3	13.8058	1.85669e-08	ZDB-GENE-030131-4483	si:ch211-105c13.3
152	ywhaqb	13.7816	0	ZDB-GENE-030131-7135	tyrosine 3-monooxygenase/tryptophan 5-monooxygenase activation protein, theta polypeptide b
153	si:ch211-150d5.3	13.7307	0.00128686
154	cx43	13.5886	5.86107e-14	ZDB-GENE-991105-4	connexin 43
155	tagln	13.3051	0	ZDB-GENE-070912-1	transgelin
156	CABZ01040055.1	13.2744	0.0109186
157	REC8 (1 of 2)	13.2493	0.000980049
158	MFAP4 (11 of 13)	13.2192	0.0224012
159	ptgdsb	13.077	0.0250167	ZDB-GENE-030131-8436	prostaglandin D2 synthase b
160	ENSDARG00000071389	13.0254	0.000374004
161	ENSDARG00000088011	12.9074	4.99648e-07
162	vim	12.8702	0.00494603	ZDB-GENE-011212-3	vimentin
163	HIST1H1T	12.8504	2.07048e-06
164	lim2.2	12.8496	1.53885e-14	ZDB-GENE-060124-1	lens intrinsic membrane protein 2.2
165	cyp1c2	12.7098	1.19335e-09	ZDB-GENE-050705-1	cytochrome P450, family 1, subfamily C, polypeptide 2
166	mmp2	12.6887	0	ZDB-GENE-030131-9123	matrix metalloproteinase 2
167	podxl	12.6712	1.54067e-09
168	crybb1	12.6459	8.29947e-13
169	cpn1	12.5838	3.85708e-11	ZDB-GENE-030131-9116	carboxypeptidase N, polypeptide 1
170	mapk15 (19 48348929..48389690)	12.575	0.000214621
171	ccdc147	12.571	0.00173124	ZDB-GENE-060929-128	coiled-coil domain containing 147
172	s100a10a	12.5114	0.0079233	ZDB-GENE-041010-35	S100 calcium binding protein A10a
173	si:ch211-10a23.2	12.4804	1.11677e-08	ZDB-GENE-090313-9	si:ch211-10a23.2
174	lxn	12.4677	3.15739e-07	ZDB-GENE-041212-18	latexin
175	wu:fb59d01	12.4618	0	ZDB-GENE-030131-1098	wu:fb59d01
176	ugt1b4	12.4452	1.83432e-11	ZDB-GENE-080227-13	UDP glucuronosyltransferase 1 family, polypeptide B4
177	zgc:92249	12.4389	4.2872e-06	ZDB-GENE-040718-368	zgc:92249
178	rgs16	12.3505	5.05353e-06	ZDB-GENE-050417-393	regulator of G-protein signaling 16
179	nrgna	12.3226	0
180	osr2	12.2843	7.46564e-11	ZDB-GENE-050417-183	odd-skipped related 2 (Drosophila)
181	hmgb1b	12.2827	0	ZDB-GENE-030131-8480	high-mobility group box 1b
182	CU929391.1	12.2563	0
183	lgals2a	12.2268	0.00714684	ZDB-GENE-050318-2	lectin, galactoside-binding, soluble, 2a
184	C21H11orf70	12.2186	0.0109997
185	si:rp71-36a1.2	12.15	3.01646e-14
186	CCDC83	12.1347	1.19866e-09
187	prdx5	12.1341	0	ZDB-GENE-050522-159	peroxiredoxin 5
188	lrrc23	12.1278	1.40174e-09	ZDB-GENE-041010-153	leucine rich repeat containing 23
189	dcn	12.1015	1.12807e-05	ZDB-GENE-010102-1	decorin
190	C6H2orf62	12.0771	3.92013e-06
191	efhc1	11.9729	0.000471399
192	C5H9orf9	11.8242	0.00262063
193	inhbab	11.8208	2.33541e-06	ZDB-GENE-050525-2	inhibin, beta Ab
194	gpx3	11.7435	2.30872e-07	ZDB-GENE-070222-3	glutathione peroxidase 3 (plasma)
195	si:ch211-199g17.9	11.6963	1.73183e-09
196	si:ch211-149o7.4	11.6796	0.000470118	ZDB-GENE-081104-131	si:ch211-149o7.4
197	gpd1b	11.6685	2.0563e-06	ZDB-GENE-030131-3906	glycerol-3-phosphate dehydrogenase 1b
198	RBM47	11.5426	2.65426e-07
199	degs1	11.5185	0	ZDB-GENE-030131-5283	degenerative spermatocyte homolog 1, lipid desaturase (Drosophila)
200	sycp2	11.4889	0
201	cnn2	11.4874	0	ZDB-GENE-030131-542	calponin 2
202	SMARCA1	11.4781	0
203	fam102ba	11.4745	7.85365e-15	ZDB-GENE-060616-312	family with sequence similarity 102, member B, a
204	esr2b	11.3814	6.56034e-14	ZDB-GENE-030116-1	estrogen receptor 2b
205	myl9b	11.3381	3.63442e-07	ZDB-GENE-040426-2296	myosin, light chain 9b, regulatory
206	ccdc164	11.3099	0.0207304
207	mt-atp6	11.3027	0	ZDB-GENE-011205-18	ATP synthase 6, mitochondrial
208	lyz	11.2901	0.000697208	ZDB-GENE-020515-2	lysozyme
209	nfil3-6	11.2677	3.17693e-06	ZDB-GENE-040704-63	nuclear factor, interleukin 3 regulated, member 6
210	cd74b	11.2458	5.86107e-14	ZDB-GENE-990910-10	CD74 molecule, major histocompatibility complex, class II invariant chain b
211	si:dkey-180p18.9	11.2426	0	ZDB-GENE-041210-132	si:dkey-180p18.9
212	C6H7orf57	11.2385	0
213	mt-co2	11.1726	0	ZDB-GENE-011205-15	cytochrome c oxidase II, mitochondrial
214	yaf2	11.1308	1.94356e-07	ZDB-GENE-041210-115	YY1 associated factor 2
215	MDH1B	11.104	7.73032e-05	ZDB-GENE-030131-7655	malate dehydrogenase 1b, NAD (soluble)
216	marcksl1a	11.0917	3.4326e-09	ZDB-GENE-040426-2146	MARCKS-like 1a
217	lpl	11.0909	0.0163041	ZDB-GENE-990415-139	lipoprotein lipase
218	cetn2	11.077	6.25878e-10	ZDB-GENE-091118-94	centrin, EF-hand protein, 2
219	si:dkey-81p22.12	11.0734	4.26667e-07
220	hmgn3	11.0633	0	ZDB-GENE-041114-180	high mobility group nucleosomal binding domain 3
221	CABZ01099881.1	11.0348	0.0166435
222	cebpa	11.0325	0.002126	ZDB-GENE-020111-2	CCAAT/enhancer binding protein (C/EBP), alpha
223	soul5	10.9751	2.46065e-05
224	KRT18 (2 of 3)	10.9051	0.000645196
225	socs3a	10.8958	3.47913e-13	ZDB-GENE-030131-7349	suppressor of cytokine signaling 3a
226	axdnd1	10.8733	2.29279e-06
227	si:dkeyp-44a8.2	10.831	0
228	cav1	10.8091	0.000110619	ZDB-GENE-030131-2415	caveolin 1
229	ckba	10.765	2.25836e-05	ZDB-GENE-060929-902	creatine kinase, brain a
230	si:dkey-71b5.9	10.7537	0
231	DNALI1 (1 of 2)	10.7264	0.00378787
232	zgc:113531	10.7234	2.54051e-05	ZDB-GENE-050320-52	zgc:113531
233	fn1b	10.7218	0	ZDB-GENE-030131-6545	fibronectin 1b
234	mt-nd2	10.7175	0	ZDB-GENE-011205-8	NADH dehydrogenase 2, mitochondrial
235	morc3a	10.6748	0	ZDB-GENE-030131-1502	MORC family CW-type zinc finger 3a
236	histh1l	10.6674	1.53885e-14	ZDB-GENE-050417-145	histone H1 like
237	CCDC39	10.6584	3.3001e-11	ZDB-GENE-110603-1	coiled-coil domain containing 39
238	mdka	10.625	0	ZDB-GENE-990621-1	midkine-related growth factor
239	pcp4l1	10.6237	0
240	apoeb	10.5986	2.27905e-14	ZDB-GENE-980526-368	apolipoprotein Eb
241	clgn	10.5626	4.20732e-06	ZDB-GENE-060929-708	calmegin
242	zfp36l1b	10.5621	0	ZDB-GENE-030131-2391	zinc finger protein 36, C3H type-like 1b
243	kcnj1	10.5525	0.00331413
244	cyp1c1	10.5467	3.17731e-08	ZDB-GENE-050522-501	cytochrome P450, family 1, subfamily C, polypeptide 1
245	anxa3b	10.5259	0	ZDB-GENE-041114-128	annexin A3b
246	prss35	10.5258	7.98708e-13	ZDB-GENE-040704-55	protease, serine, 35
247	ENSDARG00000025912	10.4837	0.0362933
248	polr3glb	10.4774	0	ZDB-GENE-041010-32	polymerase (RNA) III (DNA directed) polypeptide G like b
249	si:ch1073-139a18.1	10.4573	8.09592e-08	ZDB-GENE-091204-5	si:ch1073-139a18.1
250	tpm4a	10.4483	0	ZDB-GENE-040426-2185	tropomyosin 4a
251	ankar	10.4434	0.0100761	ZDB-GENE-030616-533	ankyrin and armadillo repeat containing
252	itm2bb	10.4432	0
253	si:ch211-191j22.7	10.4176	1.88484e-07
254	cyp2ad3	10.4124	2.75078e-07	ZDB-GENE-041001-156	cytochrome P450, family 2, subfamily AD, polypeptide 3
255	NELL2 (3 of 3)	10.4115	2.3887e-08
256	MEIOB	10.3851	5.17052e-14
257	sfrp1b	10.3594	0.000275811	ZDB-GENE-061103-1	secreted frizzled-related protein 1b
258	PLEKHG4	10.323	4.65853e-09
259	TEX14	10.2747	4.74122e-07
260	si:ch211-117c9.5	10.2638	7.08042e-13	ZDB-GENE-110408-2	si:ch211-117c9.5
261	si:dkey-9p24.5	10.2531	7.89131e-05	ZDB-GENE-090313-371	si:dkey-9p24.5
262	zgc:172244	10.2089	0.00182397	ZDB-GENE-080219-24	zgc:172244
263	ndel1a	10.2021	0	ZDB-GENE-040115-2	nudE nuclear distribution gene E homolog like 1 (A. nidulans) A
264	mt-nd1	10.2002	0	ZDB-GENE-011205-7	NADH dehydrogenase 1, mitochondrial
265	f10	10.1843	0	ZDB-GENE-021206-9	coagulation factor X
266	CR391995.1	10.1811	2.54622e-07
267	col6a2	10.1369	2.28414e-09
268	si:ch211-214p16.1	10.136	0.000736555
269	casc1	10.0249	6.52259e-06
270	aldh1a2	9.99198	0	ZDB-GENE-011010-3	aldehyde dehydrogenase 1 family, member A2
271	si:dkey-111b14.4 (16 16188277..16189273)	9.88823	0.000516284
272	gpm6ab	9.87794	5.44346e-08	ZDB-GENE-030710-8	glycoprotein M6Ab
273	h3f3c	9.8698	7.85365e-15
274	cebpd	9.84597	0	ZDB-GENE-020111-4	CCAAT/enhancer binding protein (C/EBP), delta
275	BX901973.2	9.84305	3.27492e-10
276	si:ch211-197h24.9	9.8176	5.06664e-09
277	ccdc65	9.76202	2.43093e-06
278	zgc:77614 (8 35305987..35312699)	9.75571	0
279	C3H22orf32	9.74981	3.54444e-08
280	NELL2 (2 of 3)	9.70691	3.13119e-08
281	acta2	9.69576	0	ZDB-GENE-030131-1229	actin, alpha 2, smooth muscle, aorta
282	ftr82	9.69413	0	ZDB-GENE-030219-207	finTRIM family, member 82
283	mbd3b	9.63341	0	ZDB-GENE-030131-9792	methyl-CpG binding domain protein 3b
284	nptx2a	9.62572	0.0037978
285	psme1	9.61981	0	ZDB-GENE-991110-17	proteasome activator subunit 1
286	GLOD5	9.57122	0
287	cox8a	9.52811	0	ZDB-GENE-030131-9136	cytochrome c oxidase subunit 8a
288	pdgfaa	9.43527	8.92984e-09	ZDB-GENE-030918-2	platelet-derived growth factor alpha a
289	HIST2H2AB (28 of 30)	9.3894	0
290	lrrc48	9.36358	4.54802e-06	ZDB-GENE-061103-349	leucine rich repeat containing 48
291	nkx3.3	9.36353	8.93664e-06	ZDB-GENE-050306-27	NK3 homeobox 3
292	abcc4	9.33134	3.34876e-10	ZDB-GENE-030616-511	ATP-binding cassette, sub-family C (CFTR/MRP), member 4
293	CCDC175	9.27686	6.02081e-06
294	ankrd31	9.2615	0	ZDB-GENE-050417-473	ankyrin repeat domain 31
295	ptrfb	9.25305	1.19006e-06	ZDB-GENE-030131-5509	polymerase I and transcript release factor b
296	vamp2	9.2381	2.4762e-06	ZDB-GENE-030131-8225	vesicle-associated membrane protein 2
297	ppdpfa	9.22687	0.00194781	ZDB-GENE-030219-204	pancreatic progenitor cell differentiation and proliferation factor a
298	atp1a1b	9.1913	6.72432e-08	ZDB-GENE-001212-5	ATPase, Na+/K+ transporting, alpha 1b polypeptide
299	vip	9.18557	4.49294e-06	ZDB-GENE-080204-3	vasoactive intestinal peptide
300	mdkb	9.17762	1.77354e-06	ZDB-GENE-010131-6	midkine-related growth factor b
301	LRRC69	9.17602	0.00299099
302	APP (3 of 3)	9.16184	2.72951e-12
303	spon1b	9.14848	1.00043e-12	ZDB-GENE-000427-10	spondin 1b
304	MCAM (1 of 3)	9.08408	0.000145041
305	mei4	9.07433	0	ZDB-GENE-040724-211	meiosis-specific, MEI4 homolog (S. cerevisiae)
306	mt-co3	9.06029	3.6097e-07	ZDB-GENE-011205-16	cytochrome c oxidase III, mitochondrial
307	DHRS13 (2 of 5)	9.05827	2.6766e-12
308	zgc:173994	9.04521	0	ZDB-GENE-080218-30	zgc:173994
309	mt-nd4l	9.04444	0	ZDB-GENE-011205-11	NADH dehydrogenase 4L, mitochondrial
310	dkk3b	9.03049	9.04461e-10	ZDB-GENE-061207-74	dickkopf homolog 3b (Xenopus laevis)
311	sumo2b	8.95134	0	ZDB-GENE-040801-7	SMT3 suppressor of mif two 3 homolog 2b
312	KIF9	8.94752	4.13914e-05
313	si:ch73-222h13.1	8.94686	0.000885554
314	hnrnpul1	8.92939	7.98496e-09	ZDB-GENE-040426-2432	heterogeneous nuclear ribonucleoprotein U-like 1
315	serpinf1	8.89754	3.04297e-06	ZDB-GENE-040912-2	serine (or cysteine) peptidase inhibitor, clade F, member 1
316	mfap2	8.89025	4.27745e-06	ZDB-GENE-030131-6710	microfibrillar-associated protein 2
317	zgc:112054	8.88085	0.00011972	ZDB-GENE-050417-150	zgc:112054
318	slc7a3a	8.85502	0	ZDB-GENE-041114-206	solute carrier family 7 (cationic amino acid transporter, y+ system), member 3a
319	si:busm1-37i06.3 (8 35264282..35265416)	8.84946	0
320	aqp1a.1	8.84011	0.0202367	ZDB-GENE-030131-7764	aquaporin 1a, tandem duplicate 1
321	atp1b1a	8.80258	0	ZDB-GENE-001127-3	ATPase, Na+/K+ transporting, beta 1a polypeptide
322	mhc2dab	8.7719	2.52973e-08	ZDB-GENE-980526-200	major histocompatibility complex class II DAB gene
323	adamts15a	8.76876	5.02172e-08	ZDB-GENE-060526-203	ADAM metallopeptidase with thrombospondin type 1 motif, 15a
324	aqp12	8.7681	0.0445137	ZDB-GENE-040718-310	aquaporin 12
325	flot1b	8.70386	1.04489e-12
326	sgce	8.70027	3.7466e-13	ZDB-GENE-030724-1	sarcoglycan, epsilon
327	cry1a	8.69448	6.97925e-12	ZDB-GENE-010426-2	cryptochrome 1a
328	C8H1orf222	8.67678	0.000467464
329	lrtomt	8.56276	0.00230215	ZDB-GENE-060929-962	leucine rich transmembrane and 0-methyltransferase domain containing
330	CCDC79	8.5507	7.13292e-05	ZDB-GENE-060503-732	coiled-coil domain containing 79
331	tmem35	8.54283	2.37229e-06	ZDB-GENE-030815-1	transmembrane protein 35
332	carm1l	8.53691	1.56297e-09	ZDB-GENE-090312-219	coactivator-associated arginine methyltransferase 1, like
333	gnai1	8.53405	5.40819e-13	ZDB-GENE-040426-1310	guanine nucleotide binding protein (G protein), alpha inhibiting activity polypeptide 1
334	ifi35	8.53316	5.3587e-11
335	zgc:152791	8.51825	0	ZDB-GENE-060901-4	zgc:152791
336	si:dkey-97i18.5	8.51402	0.00102266
337	si:dkey-208k22.3	8.50753	2.21124e-09
338	si:ch211-270n8.3	8.50585	0.000540655
339	mt-nd3	8.49921	0	ZDB-GENE-011205-9	NADH dehydrogenase 3, mitochondrial
340	TEX11	8.49021	1.02169e-09
341	si:ch211-171b20.3	8.45979	9.50365e-06
342	cst3	8.45505	3.76269e-14	ZDB-GENE-030131-373	cystatin C (amyloid angiopathy and cerebral hemorrhage)
343	slco2b1	8.44341	1.70441e-06	ZDB-GENE-051023-6	solute carrier organic anion transporter family, member 2B1
344	pank2	8.44063	0	ZDB-GENE-070112-1952	pantothenate kinase 2
345	timp2a	8.42866	0	ZDB-GENE-030612-1	tissue inhibitor of metalloproteinase 2a
346	ddx39b	8.401	5.58163e-09	ZDB-GENE-040426-1259	DEAD (Asp-Glu-Ala-Asp) box polypeptide 39B
347	mfge8b	8.3978	1.70322e-11	ZDB-GENE-070209-137	milk fat globule-EGF factor 8 protein b
348	dcst1	8.37877	0.00108514	ZDB-GENE-070809-5	DC-STAMP domain containing 1
349	RIBC2	8.37325	2.54994e-06
350	IRF3	8.35943	4.31414e-07
351	si:ch211-207c6.12	8.35055	0
352	EMB	8.34855	0.0101274
353	grn1	8.33307	5.71656e-07	ZDB-GENE-060103-1	granulin 1
354	cygb1	8.31609	0.00709406	ZDB-GENE-020513-1	cytoglobin 1
355	zgc:193706	8.3138	6.98028e-06	ZDB-GENE-081022-33	zgc:193706
356	hnrnph1	8.29693	0	ZDB-GENE-040426-1856	heterogeneous nuclear ribonucleoprotein H1
357	cadm1a	8.26333	4.17352e-05	ZDB-GENE-080505-2	cell adhesion molecule 1a
358	mt-cyb	8.25283	0	ZDB-GENE-011205-17	cytochrome b, mitochondrial
359	gabrr2b	8.24517	3.7813e-08	ZDB-GENE-041014-174	gamma-aminobutyric acid (GABA) A receptor, rho 2b
360	scmh1	8.23955	0	ZDB-GENE-070410-82	sex comb on midleg homolog 1 (Drosophila)
361	angptl4	8.22683	3.10635e-10	ZDB-GENE-041111-222	angiopoietin-like 4
362	cdon	8.21702	1.28909e-12	ZDB-GENE-021115-4	cell adhesion molecule-related/down-regulated by oncogenes
363	ada	8.17311	3.57203e-06	ZDB-GENE-040718-393	adenosine deaminase
364	jun	8.13753	2.61802e-08	ZDB-GENE-030131-7859	jun proto-oncogene
365	C23H1orf192	8.13171	0.00267581
366	ccdc113	8.12751	0.0238135	ZDB-GENE-041010-163	coiled-coil domain containing 113
367	ehd2	8.11242	0.00111853	ZDB-GENE-030131-9347	EH-domain containing 2
368	psme2	8.09851	0	ZDB-GENE-991110-16	proteasome activator subunit 2
369	rps26l	8.09159	0	ZDB-GENE-040426-1706	ribosomal protein S26, like
370	nme2a	8.07323	0	ZDB-GENE-030131-7656	NME/NM23 nucleoside diphosphate kinase 2a
371	rpl24	8.0615	0	ZDB-GENE-020419-25	ribosomal protein L24
372	sms	8.0433	3.18455e-12	ZDB-GENE-040625-150	spermine synthase
373	PPP1R32	7.97946	0.0028438
374	si:ch1073-403i13.1	7.97871	4.78714e-10
375	crhbp	7.97133	0.0020815	ZDB-GENE-040801-196	corticotropin releasing hormone binding protein
376	mt-atp8	7.96762	0	ZDB-GENE-011205-19	ATP synthase 8, mitochondrial
377	TSTA3 (3 of 3)	7.95831	3.02011e-05
378	nucb2a	7.95389	1.53885e-14	ZDB-GENE-030826-14	nucleobindin 2a
379	rad21b	7.95204	4.85717e-06	ZDB-GENE-060503-223	RAD21 homolog (S. pombe) b
380	si:rp71-26b20.1	7.95153	0
381	wdr96	7.91283	0.00454716
382	ripply2	7.90294	1.9516e-08	ZDB-GENE-060113-2	ripply2
383	SLC27A5 (1 of 4)	7.87916	1.08341e-05
384	casp7	7.87033	2.99903e-10	ZDB-GENE-050522-506	caspase 7, apoptosis-related cysteine peptidase
385	mbnl2	7.87006	5.64486e-08	ZDB-GENE-030131-9582	muscleblind-like 2 (Drosophila)
386	LECT2 (3 of 3)	7.86873	4.77637e-08
387	bcat1	7.81564	9.064e-06	ZDB-GENE-030131-9358	branched chain aminotransferase 1, cytosolic
388	s100v2	7.81257	4.81495e-13	ZDB-GENE-030131-8909	S100 calcium binding protein V2
389	lamb1a (25 32519230..32606949)	7.80417	0
390	CR352229.3	7.79727	0.00100812
391	col6a1	7.78837	4.99406e-10	ZDB-GENE-070501-6	collagen, type VI, alpha 1
392	lygl1	7.76707	1.19512e-05	ZDB-GENE-040718-461	lysozyme g-like 1
393	meis3	7.74843	1.88866e-06	ZDB-GENE-010406-2	myeloid ecotropic viral integration site 3
394	zgc:193690	7.74625	4.79851e-07	ZDB-GENE-080721-12	zgc:193690
395	cdkl1	7.71691	0.000586003	ZDB-GENE-040808-34	cyclin-dependent kinase-like 1 (CDC2-related kinase)
396	rps15	7.70634	0	ZDB-GENE-030131-9092	ribosomal protein S15
397	ENSDARG00000087508	7.6987	7.86686e-07
398	mt-nd4	7.69244	0	ZDB-GENE-011205-10	NADH dehydrogenase 4, mitochondrial
399	rhoaa	7.68712	0	ZDB-GENE-040426-2150	ras homolog gene family, member Aa
400	wt1a	7.68405	0	ZDB-GENE-980526-558	wilms tumor 1a
401	si:ch1073-309n14.1	7.68079	4.6836e-08
402	si:ch211-151h10.2	7.67803	0.000350713
403	parp1	7.67021	4.33147e-08	ZDB-GENE-030131-3955	poly (ADP-ribose) polymerase family, member 1
404	wfdc2	7.64788	2.66994e-05	ZDB-GENE-090313-47	WAP four-disulfide core domain 2
405	nr2f1a	7.64677	3.81349e-11	ZDB-GENE-980526-115	nuclear receptor subfamily 2, group F, member 1a
406	pmp22a	7.63586	0.000579858	ZDB-GENE-030131-6757	peripheral myelin protein 22a
407	fzd2	7.60852	5.01423e-09	ZDB-GENE-990415-224	frizzled homolog 2
408	CR548630.2	7.60531	0.00175009
409	RAB39B (1 of 2)	7.60442	0.000289648
410	ctdsp2	7.59565	9.08575e-13	ZDB-GENE-030131-184	CTD (carboxy-terminal domain, RNA polymerase II, polypeptide A) small phosphatase 2
411	si:ch211-102c2.4	7.57303	1.3449e-07
412	hgd	7.55291	0.0358596	ZDB-GENE-020802-5	homogentisate 1,2-dioxygenase
413	epdl1	7.55266	0.00563693	ZDB-GENE-090710-3	ependymin-like 1
414	APOD (1 of 3)	7.54716	7.81485e-10
415	slc7a10	7.54675	5.21273e-13
416	creg2	7.50934	2.27905e-14	ZDB-GENE-041114-173	cellular repressor of E1A-stimulated genes 2
417	tsc22d3	7.4911	0	ZDB-GENE-040426-1433	TSC22 domain family, member 3
418	ctgfa	7.47947	2.15085e-09	ZDB-GENE-030131-102	connective tissue growth factor a
419	slc16a10	7.47695	1.38504e-10	ZDB-GENE-040724-214	solute carrier family 16, member 10 (aromatic amino acid transporter)
420	rpl5a	7.42943	0	ZDB-GENE-030131-5161	ribosomal protein L5a
421	ARMC4	7.4276	7.92392e-06
422	SUN2	7.42129	1.45988e-05
423	coro1a	7.41135	2.84681e-08	ZDB-GENE-030131-9512	coronin, actin binding protein, 1A
424	gmpr2	7.40955	6.81707e-13	ZDB-GENE-030131-1238	guanosine monophosphate reductase 2
425	slc16a9b	7.40415	4.77211e-09	ZDB-GENE-040801-69	solute carrier family 16 (monocarboxylic acid transporters), member 9b
426	nme8	7.40175	0.0061678	ZDB-GENE-070410-39	NME/NM23 family member 8
427	ak8	7.40054	0.00881962	ZDB-GENE-050522-275	adenylate kinase 8
428	appa	7.39534	6.55323e-13	ZDB-GENE-000616-13	amyloid beta (A4) precursor protein a
429	btg1	7.38121	0
430	sesn1	7.36753	0	ZDB-GENE-040718-408	sestrin 1
431	appb	7.35831	0	ZDB-GENE-020220-1	amyloid beta (A4) precursor protein b
432	MLF1	7.35491	4.27628e-05	ZDB-GENE-080917-7	myeloid leukemia factor 1
433	cldn7a	7.35237	0.000565462	ZDB-GENE-040718-29	claudin 7a
434	crtap	7.35154	8.11483e-09	ZDB-GENE-040426-2619	cartilage associated protein
435	RPS17	7.35045	0	ZDB-GENE-040426-1852	ribosomal protein S17
436	LRRC71	7.33181	0.00720672
437	mt-nd5	7.31696	0	ZDB-GENE-011205-12	NADH dehydrogenase 5, mitochondrial
438	si:dkey-85k15.11	7.31112	2.45373e-05
439	cox6a2	7.30799	2.95524e-10	ZDB-GENE-040912-129	cytochrome c oxidase subunit VIa polypeptide 2
440	perp	7.30407	7.16522e-09	ZDB-GENE-050104-1	PERP, TP53 apoptosis effector
441	efhc2	7.29264	0.0259448	ZDB-GENE-031001-10	EF-hand domain (C-terminal) containing 2
442	stat2	7.28953	2.36833e-12	ZDB-GENE-080321-1	signal transducer and activator of transcription 2
443	uba52	7.28689	0	ZDB-GENE-051023-7	ubiquitin A-52 residue ribosomal protein fusion product 1
444	si:ch211-218d20.13	7.28272	0
445	ewsr1a	7.27988	7.85365e-15	ZDB-GENE-030131-2317	Ewing sarcoma breakpoint region 1a
446	si:ch211-217k17.3	7.27815	0.0080787
447	DNAL1	7.27347	2.56281e-08	ZDB-GENE-040801-178	dynein, axonemal, light chain 1
448	si:ch211-156j16.1	7.26645	1.33842e-10	ZDB-GENE-030131-4106	si:ch211-156j16.1
449	tmem106bb	7.25931	4.39158e-07	ZDB-GENE-050913-37	transmembrane protein 106Bb
450	CU138503.3	7.25683	0.0362992
451	b3gat1	7.25385	0.000927115	ZDB-GENE-050419-21	beta-1,3-glucuronyltransferase 1 (glucuronosyltransferase P)
452	CABZ01102039.1	7.24869	1.76956e-08
453	sncb	7.24496	7.92735e-13	ZDB-GENE-040426-1615	synuclein, beta
454	fam213a	7.2288	0
455	cxcr4b	7.22676	1.37263e-07	ZDB-GENE-010614-1	chemokine (C-X-C motif), receptor 4b
456	rnf24	7.21266	0.000428676	ZDB-GENE-041114-40	ring finger protein 24
457	kpna1	7.20017	3.01646e-14	ZDB-GENE-091116-39	karyopherin alpha 1 (importin alpha 5)
458	sdprb	7.19502	0.0215783	ZDB-GENE-040912-149	serum deprivation response b
459	ucmaa	7.18663	0.00732364	ZDB-GENE-070410-71	upper zone of growth plate and cartilage matrix associated a
460	st3gal4	7.18112	5.03761e-06	ZDB-GENE-050309-174	ST3 beta-galactoside alpha-2,3-sialyltransferase 4
461	rad9b	7.18007	2.4451e-11	ZDB-GENE-040910-3	RAD9 homolog B
462	dusp6	7.16136	1.7078e-11	ZDB-GENE-030613-1	dual specificity phosphatase 6
463	cyp26a1	7.15582	0	ZDB-GENE-990415-44	cytochrome P450, subfamily XXVIA, polypeptide 1
464	EFEMP1 (2 of 2)	7.15383	2.25237e-05
465	rps2	7.14549	0	ZDB-GENE-040426-2454	ribosomal protein S2
466	mhc1zel	7.13638	9.56681e-09	ZDB-GENE-091116-87	major histocompatibility complex class I ZE gene, like
467	rhoab	7.09578	0.000563005	ZDB-GENE-040322-2	ras homolog gene family, member Ab
468	marcksl1b	7.09572	0	ZDB-GENE-040426-2315	MARCKS-like 1b
469	im:7136729	7.0763	4.47959e-13	ZDB-GENE-041111-14	im:7136729
470	zgc:158463 (20 55786254..55787467)	7.07413	1.50145e-09
471	actn1	7.07061	1.53324e-10	ZDB-GENE-081113-4	actinin, alpha 1
472	CCDC88A	7.06872	0.00100522
473	POLD4	7.06399	0
474	ppap2b	7.05466	0.00332485	ZDB-GENE-060526-241	phosphatidic acid phosphatase type 2B
475	zmynd8	7.05446	9.62444e-08	ZDB-GENE-041119-1	zinc finger, MYND-type containing 8
476	wu:fb17g07	7.03116	0
477	wdr16	7.03027	0.0316441	ZDB-GENE-050522-296	WD repeat domain 16
478	cd99l2	7.03021	5.48991e-10	ZDB-GENE-030131-1986	CD99 antigen-like 2
479	mt-co1	7.02246	0	ZDB-GENE-011205-14	cytochrome c oxidase I, mitochondrial
480	si:dkeyp-2h4.2	7.02057	5.0421e-07
481	ADAMTSL4	7.01541	0.000124766
482	eif4a1b	7.01482	0	ZDB-GENE-040120-6	eukaryotic translation initiation factor 4A, isoform 1B
483	lcp1	7.01374	2.61444e-08	ZDB-GENE-991213-5	lymphocyte cytosolic plastin 1
484	C7H2orf65	7.01308	2.63335e-07
485	setd3	7.00985	0	ZDB-GENE-030131-9137	SET domain containing 3
486	CU655961.6	7.00281	3.39504e-12
487	sycp1	6.99571	0.000532404	ZDB-GENE-040910-6	synaptonemal complex protein 1
488	ENSDARG00000090715	6.97138	3.28722e-08
489	efcab2	6.956	1.98012e-06	ZDB-GENE-070521-5	EF-hand calcium binding domain 2
490	gdi1	6.95406	1.3535e-07	ZDB-GENE-050522-504	GDP dissociation inhibitor 1
491	smc3	6.95292	1.72137e-05	ZDB-GENE-030131-3196	structural maintenance of chromosomes 3
492	ccdc173	6.93826	0.0147075
493	calm3a (20 16783664..16815721)	6.89981	3.01646e-14
494	tmprss12	6.88929	0.000331463	ZDB-GENE-090313-370	transmembrane (C-terminal) protease, serine 12
495	si:dkeyp-118h3.7	6.87154	0
496	ropn1l	6.85211	0.00496149	ZDB-GENE-040724-235	ropporin 1-like
497	dnah1	6.84491	0.00653322	ZDB-GENE-081015-3	dynein, axonemal, heavy chain 1
498	ccni	6.83119	0	ZDB-GENE-040426-2898	cyclin I
499	c1qtnf5	6.83093	0.000152567	ZDB-GENE-050706-101	C1q and tumor necrosis factor related protein 5
500	cahz	6.80671	0	ZDB-GENE-980526-39	carbonic anhydrase
501	rasl11a	6.80173	2.24724e-06	ZDB-GENE-050417-384	RAS-like, family 11, member A
502	ZNF793 (1 of 2)	6.79344	9.57579e-13
503	cdh2	6.78624	3.01646e-14	ZDB-GENE-990415-171	cadherin 2, neuronal
504	mmp14b	6.77079	3.2032e-05	ZDB-GENE-030901-2	matrix metalloproteinase 14b (membrane-inserted)
505	si:ch211-198o12.4	6.76564	3.75678e-10
506	aldh9a1a	6.74229	0.00196463
507	ttpa	6.73563	1.51523e-06	ZDB-GENE-030131-4631	tocopherol (alpha) transfer protein
508	dynlt1	6.72976	1.64051e-05
509	nfkbiaa	6.72393	7.67e-12	ZDB-GENE-040426-2227	nuclear factor of kappa light polypeptide gene enhancer in B-cells inhibitor, alpha a
510	si:ch1073-221c23.2	6.72239	8.74553e-05	ZDB-GENE-081104-78	si:ch1073-221c23.2
511	tgm2b	6.70699	6.63946e-05	ZDB-GENE-030131-2576	transglutaminase 2b
512	rps5	6.69746	0	ZDB-GENE-020419-12	ribosomal protein S5
513	golga7ba	6.66528	2.73612e-06	ZDB-GENE-050417-14	golgin A7 family, member Ba
514	CABZ01020207.1	6.63635	0.000409349
515	ENO4	6.63358	0.00149397	ZDB-GENE-061013-677	enolase family member 4
516	mfap5	6.62219	0.0208166	ZDB-GENE-100922-279	microfibrillar associated protein 5
517	gnb2	6.61495	3.62666e-07
518	PDE4B (1 of 3)	6.60927	0
519	si:ch211-80h18.1	6.60623	0.000300703
520	arf3a	6.59283	0.000998307	ZDB-GENE-040801-176	ADP-ribosylation factor 3a
521	sox4a (19 29272128..29275079)	6.59048	2.45428e-12
522	ccnd2b	6.56089	3.39552e-06	ZDB-GENE-050420-354	cyclin D2, b
523	CD9	6.5537	0
524	serinc1	6.55314	0	ZDB-GENE-030131-4415	serine incorporator 1
525	ahnak	6.52144	3.96666e-12	ZDB-GENE-030131-8719	AHNAK nucleoprotein
526	si:ch211-198j3.1	6.52089	4.6257e-12
527	ivns1abpa	6.51924	0	ZDB-GENE-031222-2	influenza virus NS1A binding protein a
528	CCDC89	6.50993	0.000346891
529	smad6b	6.49495	7.98052e-05	ZDB-GENE-050419-198	SMAD family member 6b
530	gtpbp2	6.48581	0.000110386	ZDB-GENE-050208-373	GTP binding protein 2
531	CCDC176 (2 of 2)	6.47467	0.000125065
532	dnajb13	6.46992	0.00617077	ZDB-GENE-040910-4	DnaJ (Hsp40) related, subfamily B, member 13
533	plp2	6.46438	2.75496e-10	ZDB-GENE-030710-11	proteolipid protein 2
534	mt-nd6	6.46388	0	ZDB-GENE-011205-13	NADH dehydrogenase 6, mitochondrial
535	gpd1c	6.45774	1.18144e-07	ZDB-GENE-040426-2576	glycerol-3-phosphate dehydrogenase 1c
536	tm7sf2	6.454	0.000555938	ZDB-GENE-041212-19	transmembrane 7 superfamily member 2
537	zgc:153154	6.44838	0.000585805	ZDB-GENE-060825-337	zgc:153154
538	rplp2	6.44298	0	ZDB-GENE-031018-2	ribosomal protein, large P2
539	smarcd2	6.4303	3.01646e-14
540	aim1a	6.42436	2.65426e-07	ZDB-GENE-041008-100	absent in melanoma 1a
541	lpcat2	6.41966	0.000160039	ZDB-GENE-050522-229	lysophosphatidylcholine acyltransferase 2
542	mthfd1l	6.39809	3.15533e-06	ZDB-GENE-041001-133	methylenetetrahydrofolate dehydrogenase (NADP+ dependent) 1-like
543	ak7a	6.38792	0.000574405	ZDB-GENE-040724-122	adenylate kinase 7a
544	igf2b	6.38528	1.36474e-06	ZDB-GENE-030131-2935	insulin-like growth factor 2b
545	cetn4	6.35825	3.5776e-06	ZDB-GENE-030826-21	centrin 4
546	zgc:193811	6.34781	0.00235599	ZDB-GENE-081022-43	zgc:193811
547	ARHGAP32 (1 of 2)	6.3403	1.42055e-07
548	nr1d2a	6.33952	2.63034e-09	ZDB-GENE-040504-1	nuclear receptor subfamily 1, group D, member 2a
549	fam212aa	6.33507	2.44249e-06	ZDB-GENE-060512-186	family with sequence similarity 212, member Aa
550	col6a6	6.32293	7.94485e-09	ZDB-GENE-041111-303	collagen, type VI, alpha 6
551	ABCC3	6.3194	3.95096e-05
552	cxcl12a	6.30042	6.30724e-05	ZDB-GENE-030318-1	chemokine (C-X-C motif) ligand 12a (stromal cell-derived factor 1)
553	pabpc4	6.29845	0.0303976	ZDB-GENE-030131-9663	poly(A) binding protein, cytoplasmic 4 (inducible form)
554	rps27.1	6.28706	0	ZDB-GENE-050522-549	ribosomal protein S27, isoform 1
555	tspan9b	6.28353	5.5223e-06	ZDB-GENE-040704-25	tetraspanin 9b
556	sdhda	6.27551	8.73895e-07	ZDB-GENE-040718-192	succinate dehydrogenase complex, subunit D, integral membrane protein a
557	ift46	6.27199	0	ZDB-GENE-080102-3	intraflagellar transport protein 46
558	abcc5	6.26562	4.4778e-14	ZDB-GENE-050517-17	ATP-binding cassette, sub-family C (CFTR/MRP), member 5
559	dao.2	6.26009	2.93542e-10	ZDB-GENE-040426-2634	D-amino-acid oxidase 2
560	wdr37	6.24036	1.1371e-05	ZDB-GENE-030131-8101	WD repeat domain 37
561	ccdc104	6.23649	1.83345e-11	ZDB-GENE-060421-8162	coiled-coil domain containing 104
562	rpl30	6.23333	0	ZDB-GENE-030131-8657	ribosomal protein L30
563	rab8b	6.23122	2.07849e-11	ZDB-GENE-070620-16	RAB8B, member RAS oncogene family
564	dpysl3	6.22446	5.88657e-07	ZDB-GENE-050720-2	dihydropyrimidinase-like 3
565	STXBP4	6.2224	2.53668e-05
566	CCDC105	6.21785	0.000998252
567	itm2ba	6.21593	0
568	dgcr6	6.2158	0	ZDB-GENE-040912-125	DiGeorge syndrome critical region gene 6
569	zgc:123068	6.20695	1.07597e-13	ZDB-GENE-051030-98	zgc:123068
570	tfpia	6.2057	0.0031092	ZDB-GENE-030711-1	tissue factor pathway inhibitor a
571	C20H6orf165	6.20059	1.05511e-06
572	tuba1l	6.1948	0
573	si:ch211-243a20.3	6.17791	0.0403512
574	dzip1	6.17377	2.43093e-06	ZDB-GENE-040526-1	DAZ interacting protein 1
575	faua	6.17235	0	ZDB-GENE-040426-1700	Finkel-Biskis-Reilly murine sarcoma virus (FBR-MuSV) ubiquitously expressed a
576	crot	6.16235	1.18228e-07	ZDB-GENE-050522-35	carnitine O-octanoyltransferase
577	cxcl-c1c	6.16042	0.000232985	ZDB-GENE-090313-165	chemokine (C-X-C motif) ligand C1c
578	cplx3b	6.16031	0.00589269	ZDB-GENE-091204-403	complexin 3b
579	ZMYND10	6.15676	0.000284673	ZDB-GENE-040426-1218	zinc finger, MYND-type containing 10
580	si:ch211-93f2.1	6.15037	1.61834e-07	ZDB-GENE-041014-96	si:ch211-93f2.1
581	epas1a	6.14938	0.000393905	ZDB-GENE-030131-4490	endothelial PAS domain protein 1a
582	C7H15orf43	6.14492	5.08331e-07
583	ZNF541	6.14009	3.5886e-05
584	lrguk	6.13903	0.00343779
585	si:dkey-157g16.7	6.11799	4.47959e-13
586	notch2	6.11708	3.33463e-12	ZDB-GENE-000329-4	notch homolog 2
587	igfbp7	6.1127	2.93796e-08	ZDB-GENE-040426-2423	insulin-like growth factor binding protein 7
588	cav2	6.1063	0.00395138	ZDB-GENE-040625-164	caveolin 2
589	RPL31	6.104	0	ZDB-GENE-060331-121	ribosomal protein L31
590	cryabb	6.09894	0.000287629	ZDB-GENE-040718-419	crystallin, alpha B, b
591	rab34a	6.09204	6.70017e-05	ZDB-GENE-041010-197	RAB34, member RAS oncogene family a
592	calua	6.07814	0	ZDB-GENE-040625-166	calumenin a
593	l3mbtl1a	6.07519	0.000281485	ZDB-GENE-090312-120	l(3)mbt-like 1a (Drosophila)
594	tuft1a	6.06712	0.00146892	ZDB-GENE-061103-184	tuftelin 1a
595	emp2	6.04605	5.37045e-05	ZDB-GENE-040822-24	epithelial membrane protein 2
596	CABZ01081148.1	6.04596	6.46312e-07
597	e2f7	6.04322	0.00080768	ZDB-GENE-030131-3527	E2F transcription factor 7
598	si:ch211-255g12.5	6.04023	2.58262e-12
599	ubtd2	6.03788	4.91707e-07	ZDB-GENE-040718-473	ubiquitin domain containing 2
600	pm20d1.1	6.02685	5.4852e-10	ZDB-GENE-051120-102	peptidase M20 domain containing 1, tandem duplicate 1
601	C17H8orf74	6.01374	0.00457222
602	psmb8	6.01033	2.88665e-08	ZDB-GENE-990415-141	proteasome (prosome, macropain) subunit, beta type, 8
603	edc4	6.00504	5.34621e-07	ZDB-GENE-030131-5032	enhancer of mRNA decapping 4
604	rpz5	6.00071	0
605	BX927371.1	5.96318	0.00172881
606	gdpd1	5.96136	1.19682e-10	ZDB-GENE-040822-22	glycerophosphodiester phosphodiesterase domain containing 1
607	CKAP4	5.95741	8.39493e-07
608	ccdc103	5.94302	0.00218204	ZDB-GENE-040718-253	coiled-coil domain containing 103
609	si:dkey-263m6.1	5.93108	0
610	slc25a22	5.92549	0	ZDB-GENE-040426-2745	solute carrier family 25 (mitochondrial carrier: glutamate), member 22
611	itgb1a	5.92131	3.89796e-06	ZDB-GENE-060803-2	integrin, beta 1a
612	myl12.1	5.90674	0	ZDB-GENE-030131-4918	myosin, light chain 12, genome duplicate 1
613	cdkn2d	5.88467	2.75496e-10
614	zgc:100906	5.87073	1.05272e-05	ZDB-GENE-040801-20	zgc:100906
615	clic2	5.8474	0.00362042	ZDB-GENE-040718-299	chloride intracellular channel 2
616	SH3BGRL	5.84497	0.000369461
617	slc45a4	5.84084	1.36893e-10	ZDB-GENE-091230-5	solute carrier family 45, member 4
618	rplp1	5.83378	0	ZDB-GENE-030131-8663	ribosomal protein, large, P1
619	AEBP1 (2 of 2)	5.82947	2.10426e-05
620	MMP26	5.81396	0.00373651
621	piwil1	5.8062	1.91871e-07	ZDB-GENE-030813-2	piwi-like 1 (Drosophila)
622	vsg1	5.80251	9.95242e-11	ZDB-GENE-060616-96	vessel-specific 1
623	cgnl1	5.80148	0	ZDB-GENE-071009-2	cingulin-like 1
624	wbp1lb	5.80057	6.56542e-08	ZDB-GENE-050522-112	WW domain binding protein 1-like b
625	ubtf	5.78579	1.24419e-12
626	ZFP36	5.78441	0
627	maf1	5.78206	1.13476e-08	ZDB-GENE-040426-2788	MAF1 homolog (S. cerevisiae)
628	hist2h2l	5.78092	0	ZDB-GENE-031118-36	histone 2, H2, like
629	enosf1	5.77992	5.23929e-08	ZDB-GENE-060929-780	enolase superfamily member 1
630	si:dkey-34o23.3	5.77271	0
631	myh11a	5.7687	5.9562e-08	ZDB-GENE-050531-1	myosin, heavy polypeptide 11, smooth muscle a
632	VWA5A (4 of 4)	5.76555	1.37158e-10
633	ARMC3	5.7613	0.00418739
634	eef2k	5.75617	4.53499e-08	ZDB-GENE-020916-2	elongation factor-2 kinase
635	mrps25	5.75539	0	ZDB-GENE-050417-52	mitochondrial ribosomal protein S25
636	cmyb	5.75068	0.00130159	ZDB-GENE-991110-14	transcription factor cmyb
637	tmem176	5.74743	9.51054e-05	ZDB-GENE-080902-2	transmembrane protein 176
638	ANKRD40	5.74604	7.85365e-15
639	arpp19a	5.73356	7.73794e-09	ZDB-GENE-040426-1281	cAMP-regulated phosphoprotein 19a
640	ppp3r1b	5.72801	4.16855e-11	ZDB-GENE-040912-18	protein phosphatase 3 (formerly 2B), regulatory s1ubunit B, alpha isoform, b
641	LRP2BP	5.72067	0.00437489	ZDB-GENE-070615-41	LRP2 binding protein
642	rpsa	5.71726	0	ZDB-GENE-040426-811	ribosomal protein SA
643	nt5c2a	5.70937	0	ZDB-GENE-030131-3566	5'-nucleotidase, cytosolic IIa
644	cep19	5.70107	2.0589e-06	ZDB-GENE-050913-81	centrosomal protein 19
645	BX572630.2	5.697	2.44334e-09
646	stat1a	5.69229	4.45586e-11	ZDB-GENE-980526-499	signal transduction and activation of transcription 1a
647	syce2	5.68793	0	ZDB-GENE-050512-1	synaptonemal complex central element protein 2
648	efcab1	5.6838	0	ZDB-GENE-040914-40	EF-hand calcium binding domain 1
649	deptor	5.67164	1.9494e-05	ZDB-GENE-061013-453	DEP domain containing MTOR-interacting protein
650	cebpb	5.66894	0.000953893	ZDB-GENE-020111-3	CCAAT/enhancer binding protein (C/EBP), beta
651	tpi1b	5.66829	0	ZDB-GENE-020416-4	triosephosphate isomerase 1b
652	si:ch1073-291c23.2	5.66596	0.00583026	ZDB-GENE-081107-2	si:ch1073-291c23.2
653	ENSDARG00000004541	5.65499	0.00275353
654	fkbp7	5.65305	0.00633845	ZDB-GENE-030616-182	FK506 binding protein 7
655	DYNLRB2	5.65278	6.54562e-08
656	klf2a	5.65175	3.8939e-05	ZDB-GENE-011109-1	Kruppel-like factor 2a
657	CABZ01079775.1	5.64976	1.61806e-07
658	ENSDARG00000091821	5.64563	4.36829e-06
659	st6galnac (12 37829728..37846338)	5.64157	0.000307421
660	abca1a	5.63213	0.000110961	ZDB-GENE-031006-12	ATP-binding cassette, sub-family A (ABC1), member 1A
661	EFS	5.62229	5.39942e-08
662	CIDEC	5.61806	0.0478093
663	CABZ01058646.1	5.60666	0.0274064
664	lnpb	5.60655	0	ZDB-GENE-030131-9455	limb and neural patterns b
665	efnb2a	5.60128	0.000478229	ZDB-GENE-990415-67	ephrin B2a
666	dram2b	5.59549	2.34532e-06	ZDB-GENE-040625-141	DNA-damage regulated autophagy modulator 2b
667	KCTD20	5.59355	0.000134032
668	gas1a	5.59039	2.65546e-08
669	gas8	5.58999	0.00136301	ZDB-GENE-030131-1980	growth arrest-specific 8
670	zte25	5.58966	0.000132987	ZDB-GENE-070719-6	zebrafish testis-expressed 25
671	TNIP2	5.58946	2.86456e-05
672	p4ha2	5.58919	1.61636e-05	ZDB-GENE-030827-1	procollagen-proline, 2-oxoglutarate 4-dioxygenase (proline 4-hydroxylase), alpha polypeptide 2
673	rps21	5.58271	0	ZDB-GENE-040426-1102	ribosomal protein S21
674	rplp2l	5.58068	0	ZDB-GENE-070327-2	ribosomal protein, large P2, like
675	pcdh1b	5.57869	1.35944e-06	ZDB-GENE-091015-2	protocadherin 1b
676	morn3	5.57816	0.00166438	ZDB-GENE-050417-152	MORN repeat containing 3
677	dpp7	5.57219	6.52881e-09	ZDB-GENE-050306-16	dipeptidyl-peptidase 7
678	si:dkey-11d20.5	5.56825	5.46108e-13
679	ENSDARG00000052417	5.55408	1.27117e-05
680	calrl	5.54523	0	ZDB-GENE-030131-9907	calreticulin like
681	sost	5.54516	0.0229746	ZDB-GENE-110411-139	sclerostin
682	aqp8a.1	5.54154	1.09647e-05	ZDB-GENE-040912-106	aquaporin 8a, tandem duplicate 1
683	CU633910.1	5.53391	0.00489504
684	sema3d	5.52744	0.000427188	ZDB-GENE-990715-2	semaphorin 3d
685	dcst2	5.50526	0.01155	ZDB-GENE-070809-6	DC-STAMP domain containing 2
686	lama4	5.50377	9.22542e-09	ZDB-GENE-040724-213	laminin, alpha 4
687	lmnb2	5.50326	1.48099e-12	ZDB-GENE-990630-13	lamin B2
688	ctdspl2b	5.50167	8.90861e-12	ZDB-GENE-030131-1809	CTD (carboxy-terminal domain, RNA polymerase II, polypeptide A) small phosphatase like 2b
689	fabp7a	5.49734	0	ZDB-GENE-000627-1	fatty acid binding protein 7, brain, a
690	col5a1	5.4864	0.00244239	ZDB-GENE-041105-6	procollagen, type V, alpha 1
691	rpl11	5.48517	0	ZDB-GENE-040625-147	ribosomal protein L11
692	zgc:73324	5.48441	5.10821e-06	ZDB-GENE-040426-1760	zgc:73324
693	rps10	5.48322	0	ZDB-GENE-040426-1481	ribosomal protein S10
694	gadd45ab	5.48261	1.74747e-11	ZDB-GENE-040704-60	growth arrest and DNA-damage-inducible, alpha, b
695	nfya	5.47594	7.85365e-15	ZDB-GENE-010501-1	nuclear transcription factor Y, alpha
696	nr1d2b	5.47184	2.49588e-10	ZDB-GENE-990415-244	nuclear receptor subfamily 1, group D, member 2b
697	ndufa4	5.47107	0.00012617	ZDB-GENE-040426-1962	NADH dehydrogenase (ubiquinone) 1 alpha subcomplex, 4
698	si:dkey-5n18.1	5.47085	4.13035e-05
699	myl9a	5.46972	1.62285e-08	ZDB-GENE-041010-120	myosin, light chain 9a, regulatory
700	dhrs3a	5.45802	0.0331168	ZDB-GENE-040801-217	dehydrogenase/reductase (SDR family) member 3a
701	DDX17	5.45045	9.02732e-13
702	fam154b	5.44712	0.0410003	ZDB-GENE-051127-27	family with sequence similarity 154, member B
703	MAPRE2	5.43968	3.05252e-07
704	elk1	5.43716	0.000401131	ZDB-GENE-090529-5	ELK1, member of ETS oncogene family
705	smad1	5.43195	9.5714e-07	ZDB-GENE-991119-8	MAD homolog 1 (Drosophila)
706	mafba	5.43182	3.66588e-09	ZDB-GENE-980526-515	v-maf musculoaponeurotic fibrosarcoma oncogene family, protein B (avian)
707	PRODH (2 of 3)	5.42673	0.000504796
708	rpl23a	5.42404	0	ZDB-GENE-030131-7479	ribosomal protein L23a
709	si:dkey-184d2.3	5.41949	1.06127e-10
710	ccnb3	5.41811	6.85339e-11	ZDB-GENE-060929-684	cyclin B3
711	C13H10orf54	5.41796	0.000414943
712	hmgb2b	5.41364	2.3887e-08
713	PLEKHA6	5.41342	1.69776e-06
714	vasnb	5.40948	5.80761e-08
715	msmbl	5.4051	0.00371455
716	pld6	5.39078	0	ZDB-GENE-030131-3825	phospholipase D family, member 6
717	PLXDC2 (1 of 2)	5.38892	0.00166981
718	flot2a	5.37781	4.4778e-14	ZDB-GENE-020430-3	flotillin 2a
719	frzb	5.37495	0.00161158	ZDB-GENE-990715-1	frizzled-related protein
720	OAT	5.3704	0.00155274	ZDB-GENE-110411-148	ornithine aminotransferase
721	lancl1	5.36465	8.24019e-13	ZDB-GENE-040924-1	LanC antibiotic synthetase component C-like 1 (bacterial)
722	C5H3orf30	5.36183	0.00467691
723	efnb1	5.34875	0.00172084	ZDB-GENE-010618-2	ephrin B1
724	si:ch211-188i4.4	5.34665	0.0197799
725	ubxn10	5.33682	0.00537178	ZDB-GENE-060825-319	UBX domain protein 10
726	rps3	5.32898	0	ZDB-GENE-030131-8494	ribosomal protein S3
727	foxo3b	5.31713	1.27385e-05	ZDB-GENE-990708-6	forkhead box O3b
728	bhlhe40	5.31656	2.24033e-06	ZDB-GENE-030131-3133	basic helix-loop-helix family, member e40
729	BX296538.3	5.31558	8.55594e-05
730	ERICH2	5.31552	1.6079e-10
731	rpl26	5.309	0	ZDB-GENE-040426-2117	ribosomal protein L26
732	rpl14	5.29665	0	ZDB-GENE-030131-2085	ribosomal protein L14
733	c1qc	5.29509	0.000490806	ZDB-GENE-041010-51	complement component 1, q subcomponent, C chain
734	dnaaf1	5.28881	0.000344965	ZDB-GENE-031114-4	dynein, axonemal, assembly factor 1
735	smad7	5.28424	1.49994e-06	ZDB-GENE-030128-3	MAD, mothers against decapentaplegic homolog 7 (Drosophila)
736	GSTK1 (1 of 4)	5.28317	1.19631e-07
737	rpl35	5.28188	0	ZDB-GENE-020419-2	ribosomal protein L35
738	BX000473.3	5.27694	0.00119875
739	kctd12.2	5.27652	3.33802e-09	ZDB-GENE-060117-4	potassium channel tetramerisation domain containing 12.2
740	rtn1a	5.27585	0.000415229	ZDB-GENE-030131-2426	reticulon 1a
741	hnrnpa0a	5.2756	0	ZDB-GENE-030131-2249	heterogeneous nuclear ribonucleoprotein A0a
742	hug	5.26652	0	ZDB-GENE-000210-17	HuG
743	calm3a (21 26120531..26125572)	5.25617	4.28457e-09
744	PBRM1 (1 of 2)	5.24852	7.3072e-08
745	rpl36a	5.24595	0	ZDB-GENE-020423-1	ribosomal protein L36A
746	si:ch73-103b9.2	5.24429	0.0324429
747	irf2bp2b	5.23983	5.27042e-10	ZDB-GENE-040426-2574	interferon regulatory factor 2 binding protein 2b
748	phyh	5.239	5.22274e-05	ZDB-GENE-050417-361	phytanoyl-CoA 2-hydroxylase
749	rplp0	5.23822	0	ZDB-GENE-000629-1	ribosomal protein, large, P0
750	sirt2	5.23558	2.77637e-08	ZDB-GENE-030131-1028	sirtuin 2 (silent mating type information regulation 2, homolog) 2 (S. cerevisiae)
751	igf3	5.23172	3.7831e-11	ZDB-GENE-080611-1	insulin-like growth factor 3
752	top2a	5.23018	2.15887e-05	ZDB-GENE-030131-2453	topoisomerase (DNA) II alpha
753	si:ch211-198k9.6	5.22974	0	ZDB-GENE-090312-4	si:ch211-198k9.6
754	c1qb	5.22292	1.86144e-06	ZDB-GENE-040801-223	complement component 1, q subcomponent, B chain
755	cd276	5.21151	1.85728e-06	ZDB-GENE-070112-452	CD276 molecule
756	NSMCE2	5.20388	0
757	slc34a1a	5.1958	0.00198945	ZDB-GENE-101006-3	solute carrier family 34 (sodium phosphate), member 1a
758	zcchc24	5.19251	0.00456918	ZDB-GENE-030131-3573	zinc finger, CCHC domain containing 24
759	tuba2	5.18711	0.00540117	ZDB-GENE-040426-1970	tubulin, alpha 2
760	C2 (1 of 4)	5.18568	0.0069439
761	bmpr1bb (10 992504..1006540)	5.1787	7.85365e-15
762	gas6	5.17534	6.56034e-14	ZDB-GENE-030131-7773	growth arrest-specific 6
763	nr5a1a	5.17015	6.51681e-05	ZDB-GENE-010504-1	nuclear receptor subfamily 5, group A, member 1a
764	EFCAB6	5.17001	5.72543e-05	ZDB-GENE-070828-2	EF-hand calcium binding domain 6
765	FP236168.1	5.16334	0.00183437
766	h2afvl	5.16268	3.32488e-12
767	CCDC135	5.15692	0.00237983
768	asah1b	5.14381	0	ZDB-GENE-040426-1512	N-acylsphingosine amidohydrolase (acid ceramidase) 1b
769	si:dkey-15g22.2	5.14198	4.8585e-08
770	rras2	5.13444	7.17574e-05	ZDB-GENE-050417-352	related RAS viral (r-ras) oncogene homolog 2
771	si:ch1073-404f17.2	5.12859	0.012968
772	acaa1	5.12761	1.35345e-13	ZDB-GENE-040704-48	acetyl-Coenzyme A acyltransferase 1
773	npsn	5.12465	0.000170727	ZDB-GENE-040420-2	nephrosin
774	EFCAB10	5.12211	0.00010889
775	NDFIP2	5.11973	3.05068e-05
776	C3 (6 of 6)	5.11118	0.0315866
777	pih1d2	5.09904	0.00497227	ZDB-GENE-041212-54	PIH1 domain containing 2
778	si:ch73-217n20.1	5.09387	6.68776e-07
779	morn2	5.09218	0.00180478	ZDB-GENE-060825-230	MORN repeat containing 2
780	ANKMY1	5.08784	0.00310357	ZDB-GENE-050208-740	ankyrin repeat and MYND domain containing 1
781	glud1a	5.08721	0	ZDB-GENE-030114-2	glutamate dehydrogenase 1a
782	pacrg	5.07541	0.000858868	ZDB-GENE-041114-100	PARK2 co-regulated
783	rps27a	5.06374	0	ZDB-GENE-030131-10018	ribosomal protein S27a
784	RPL38	5.05989	0	ZDB-GENE-030131-8752	ribosomal protein L38
785	rps16	5.05244	0	ZDB-GENE-050506-107	ribosomal protein S16
786	c6	5.05167	6.45358e-07	ZDB-GENE-040426-1358	complement component 6
787	CR847986.1	5.05054	0.0176498
788	etnk1	5.05016	9.48952e-08	ZDB-GENE-030328-21	ethanolamine kinase 1
789	chpt1	5.0428	0.000272942	ZDB-GENE-030131-1325	choline phosphotransferase 1
790	ccne2	5.01518	0	ZDB-GENE-030131-9689	cyclin E2
791	map1lc3b	5.0127	0	ZDB-GENE-030131-1145	microtubule-associated protein 1 light chain 3 beta
792	SMC6	5.00697	7.26876e-09
793	rpl37	5.00407	0	ZDB-GENE-040625-39	ribosomal protein L37
794	si:ch211-10h8.1	5.00224	0
795	ccdc78	4.99893	0.0176912	ZDB-GENE-060301-1	coiled-coil domain containing 78
796	tbk1	4.99805	2.53932e-13	ZDB-GENE-060512-359	TANK-binding kinase 1
797	cd82a	4.99804	7.57228e-10	ZDB-GENE-030131-2818	CD82 antigen, a
798	CSGALNACT1 (1 of 2)	4.99726	0.000437478
799	rps25	4.98633	0	ZDB-GENE-040426-1788	ribosomal protein S25
800	CABZ01070469.1	4.98483	0.0273092
801	wasb	4.98253	0.00223119	ZDB-GENE-030131-7098	Wiskott-Aldrich syndrome (eczema-thrombocytopenia) b
802	bag2	4.98058	0.00249508	ZDB-GENE-040426-1399	BCL2-associated athanogene 2
803	C18H15orf60 (1 of 2)	4.97795	0.0181632
804	si:ch73-234b20.5	4.97789	1.79931e-07	ZDB-GENE-041008-183	si:ch73-234b20.5
805	sox4a (19 29219712..29274131)	4.97367	4.47753e-08
806	zgc:91850 (11 12734771..12736670)	4.97237	7.16968e-07
807	il15	4.96917	4.42652e-08	ZDB-GENE-060213-2	interleukin 15
808	ctssb.2	4.96478	2.30256e-06	ZDB-GENE-050626-55	cathepsin S, b.2
809	cd151	4.96458	7.85807e-07	ZDB-GENE-041010-137	CD151 molecule
810	akd1	4.96436	0.00204325
811	CD59 (1 of 2)	4.96089	0.000196731
812	cox4i2	4.96068	4.0784e-06	ZDB-GENE-040426-1775	cytochrome c oxidase subunit IV isoform 2
813	supt3h	4.95545	0	ZDB-GENE-040718-370	suppressor of Ty 3 homolog (S. cerevisiae)
814	akap12b	4.9529	9.67675e-10	ZDB-GENE-030131-9753	A kinase (PRKA) anchor protein (gravin) 12b
815	cd248a	4.95286	1.98756e-05	ZDB-GENE-030131-2084	CD248 molecule, endosialin a
816	ak7b	4.95276	0.00358373	ZDB-GENE-050309-170	adenylate kinase 7b
817	C2H14orf164	4.94974	6.49791e-07
818	ube2e2	4.94294	1.12362e-07	ZDB-GENE-040801-237	ubiquitin-conjugating enzyme E2E 2
819	CCDC13	4.93832	0.0027701
820	dcp1b	4.93657	5.3914e-06
821	vasa	4.93318	5.22017e-07	ZDB-GENE-990415-272	vasa homolog
822	cdkn1ba	4.93075	1.29836e-05	ZDB-GENE-040812-3	cyclin-dependent kinase inhibitor 1Ba
823	plod2	4.91949	0.00335932	ZDB-GENE-070326-1	procollagen-lysine, 2-oxoglutarate 5-dioxygenase 2
824	mphosph8	4.91632	1.23847e-06	ZDB-GENE-050309-191	M-phase phosphoprotein 8
825	si:ch211-196l7.4	4.91494	0
826	gstt1a	4.91319	0
827	pip4k2aa	4.91179	1.0195e-10	ZDB-GENE-080721-18	phosphatidylinositol-5-phosphate 4-kinase, type II, alpha a
828	TSPAN4	4.90504	0.000254058	ZDB-GENE-070410-127	tetraspanin 4
829	si:dkey-267j14.7	4.90338	0.0205126
830	rps28	4.90169	0	ZDB-GENE-030131-2022	ribosomal protein S28
831	CCDC114	4.89955	0.000317868
832	fam120c	4.89829	5.69723e-10
833	sc:d173	4.89565	2.71665e-05
834	ccng2	4.89342	1.86171e-08
835	rps14	4.89247	0	ZDB-GENE-030131-8631	ribosomal protein S14
836	nrp1a	4.89148	1.74724e-06	ZDB-GENE-030519-2	neuropilin 1a
837	trappc3	4.88395	3.08548e-13
838	ENSDARG00000078976	4.88251	0.0188845
839	mkxb	4.88061	0.00245179	ZDB-GENE-080513-2	mohawk homeobox b
840	agpat9	4.86821	2.53016e-06	ZDB-GENE-040718-436	1-acylglycerol-3-phosphate O-acyltransferase 9
841	tmem55a	4.86486	0.0015191
842	rpl22	4.86219	0	ZDB-GENE-051113-276	ribosomal protein L22
843	zgc:91850 (11 12746576..12763702)	4.85491	4.03211e-08
844	dspa	4.85342	0.000797008	ZDB-GENE-030131-2743	desmoplakin a
845	NEDD9 (1 of 2)	4.85062	0.00614345
846	si:dkey-25o1.6	4.8462	0.00107669	ZDB-GENE-091204-276	si:dkey-25o1.6
847	cyp17a1	4.84489	1.32267e-08	ZDB-GENE-040213-2	cytochrome P450, family 17, subfamily A, polypeptide 1
848	lgals3l	4.8381	0.00793218	ZDB-GENE-030131-4324	lectin, galactoside-binding, soluble, 3 (galectin 3)-like
849	MEI1	4.83612	0.00149086
850	nfe2l2a	4.83574	3.72546e-05	ZDB-GENE-030723-2	nuclear factor (erythroid-derived 2)-like 2a
851	ift88	4.82941	6.71834e-08	ZDB-GENE-030131-574	intraflagellar transport 88 homolog
852	hexb	4.82659	1.09629e-06	ZDB-GENE-030131-2333	hexosaminidase B (beta polypeptide)
853	gsto1	4.82612	6.67164e-05	ZDB-GENE-040718-365	glutathione S-transferase omega 1
854	si:busm1-194e12.12	4.80213	2.06201e-06	ZDB-GENE-030616-319	si:busm1-194e12.12
855	psmb10	4.80211	1.98215e-06	ZDB-GENE-001208-2	proteasome (prosome, macropain) subunit, beta type, 10
856	rpl28	4.79834	0	ZDB-GENE-040930-10	ribosomal protein L28
857	hnrpdl	4.7934	5.55142e-08	ZDB-GENE-040426-2717	heterogeneous nuclear ribonucleoprotein D-like
858	meis1	4.78855	0.000213898	ZDB-GENE-020122-1	myeloid ecotropic viral integration 1
859	CU695006.1	4.78641	0.0125558
860	zbtb4	4.78628	0.000360416	ZDB-GENE-100318-5	zinc finger and BTB domain containing 4
861	CR391986.2	4.78412	0.000241582
862	ptbp1a	4.78034	3.01646e-14	ZDB-GENE-050522-492	polypyrimidine tract binding protein 1a
863	irak1bp1	4.77739	4.39169e-05	ZDB-GENE-050522-272	interleukin-1 receptor-associated kinase 1 binding protein 1
864	serpinb1l1	4.77641	7.57791e-06	ZDB-GENE-040715-5	serpin peptidase inhibitor, clade B (ovalbumin), member 1, like 1
865	si:dkey-273g3.3	4.77213	5.30308e-10
866	pdk2	4.77197	0.000293496	ZDB-GENE-040426-939	pyruvate dehydrogenase kinase, isoenzyme 2
867	PPP1R1B	4.7718	0.000460934
868	c7a	4.7647	0.000592693	ZDB-GENE-081104-392	complement component 7a
869	rfx1a	4.76278	0.000705124	ZDB-GENE-070424-94	regulatory factor X, 1a (influences HLA class II expression)
870	capslb	4.76114	0.00397669	ZDB-GENE-050417-298	calcyphosine-like b
871	vat1l	4.75394	0.0083913	ZDB-GENE-080204-21	vesicle amine transport protein 1 homolog (T. californica)-like
872	tsku	4.75074	3.72451e-06	ZDB-GENE-030131-4683	tsukushi small leucine rich proteoglycan homolog (Xenopus laevis)
873	atp1a3a	4.75069	0.00316766	ZDB-GENE-001212-7	ATPase, Na+/K+ transporting, alpha 3a polypeptide
874	MYLK (2 of 2)	4.74932	5.72943e-05
875	PIP5K1C (2 of 2)	4.74838	0.00142811
876	dhrs1	4.74773	0.000159327	ZDB-GENE-030616-591	dehydrogenase/reductase (SDR family) member 1
877	rpl10a	4.74733	0	ZDB-GENE-030131-2025	ribosomal protein L10a
878	ogfr	4.74728	0.0012163	ZDB-GENE-030131-377	opioid growth factor receptor
879	nkx3.2	4.74714	0.000299006	ZDB-GENE-030127-1	NK3 homeobox 2
880	TTC18	4.74588	0.000172444
881	C20H2orf70	4.73528	0.0171788
882	dre-mir-2185-3 (17 39944058..39946763)	4.73491	0.00216163
883	pls3	4.73416	1.22945e-07	ZDB-GENE-040718-10	plastin 3 (T isoform)
884	zgc:113208	4.73204	0.00024206	ZDB-GENE-050417-450	zgc:113208
885	scara3	4.72989	0.0383501
886	si:dkey-27i16.2	4.72602	0.00787782
887	col6a3 (9 24947661..24978784)	4.72181	0.000388269
888	esco2	4.71995	2.44249e-06	ZDB-GENE-050913-156	establishment of cohesion 1 homolog 2
889	desi1a	4.71638	6.76958e-07	ZDB-GENE-040426-1657	desumoylating isopeptidase 1a
890	rtdr1	4.70288	0.00475278
891	pcyt1ba	4.6955	0.0198555	ZDB-GENE-061220-4	phosphate cytidylyltransferase 1, choline, beta a
892	mgmt	4.68721	0	ZDB-GENE-120614-1	O-6-methylguanine-DNA methyltransferase
893	alox12	4.68602	0.000582407	ZDB-GENE-030131-1452	arachidonate 12-lipoxygenase
894	ddit3	4.68505	0.000669837	ZDB-GENE-070410-90	DNA-damage-inducible transcript 3
895	noxo1b	4.68472	7.33277e-06	ZDB-GENE-101203-1	NADPH oxidase organizer 1b
896	gna12	4.68137	1.86561e-05
897	synm	4.68041	0.00474917	ZDB-GENE-050419-81	synemin, intermediate filament protein
898	ZCCHC2	4.6746	1.96322e-07
899	NEURL4	4.67292	3.67852e-06
900	ppil6	4.66797	0.00813152	ZDB-GENE-050522-70	peptidylprolyl isomerase (cyclophilin)-like 6
901	mmp14a	4.66622	2.33874e-05	ZDB-GENE-030901-1	matrix metalloproteinase 14a (membrane-inserted)
902	fstl1b	4.66463	1.60441e-08	ZDB-GENE-030131-3029	follistatin-like 1b
903	rps18	4.6604	0	ZDB-GENE-020419-20	ribosomal protein S18
904	myca	4.65759	5.2553e-06	ZDB-GENE-990415-162	myelocytomatosis oncogene a
905	rpl27	4.65734	0	ZDB-GENE-030131-4343	ribosomal protein L27
906	CREBZF	4.6547	7.85365e-15
907	CCDC176 (1 of 2)	4.65367	0.0287924
908	C5H8orf4 (1 of 2)	4.6462	5.26619e-09
909	aldh2a	4.64562	4.4778e-14
910	HNRNPH3	4.64508	1.19065e-05
911	ENSDARG00000020924	4.63639	4.96786e-05
912	sccpdha	4.63461	7.1321e-05	ZDB-GENE-040718-51	saccharopine dehydrogenase a
913	gadd45aa	4.63229	6.89664e-06	ZDB-GENE-040426-1501	growth arrest and DNA-damage-inducible, alpha, a
914	atp1b3a	4.62871	0.00101667	ZDB-GENE-990415-167	ATPase, Na+/K+ transporting, beta 3a polypeptide
915	spock3	4.62523	0.00226624	ZDB-GENE-090311-24	sparc/osteonectin, cwcv and kazal-like domains proteoglycan (testican) 3
916	psma6l	4.62255	6.024e-06	ZDB-GENE-010502-2	proteasome (prosome, macropain) subunit, alpha type, 6, like
917	cd99	4.61396	6.72582e-05	ZDB-GENE-061103-391	CD99 molecule
918	vcam1	4.61177	3.03658e-06	ZDB-GENE-070209-238	vascular cell adhesion molecule 1
919	si:ch211-102b16.4	4.60856	1.40224e-07
920	dnaaf2	4.60725	0.0203307	ZDB-GENE-050809-128	dynein, axonemal, assembly factor 2
921	slc43a3b	4.60651	0.00236836	ZDB-GENE-060312-28	solute carrier family 43, member 3b
922	osr1	4.60072	0.0340454	ZDB-GENE-070321-1	odd-skipped related 1 (Drosophila)
923	gyltl1b	4.59824	0.00163938	ZDB-GENE-050419-253	glycosyltransferase-like 1b
924	ccdc73	4.59513	0.00447072
925	tln1	4.59319	3.85358e-08	ZDB-GENE-031002-48	talin 1
926	sh2d3cb	4.59265	0.00580233	ZDB-GENE-040426-1052	SH2 domain containing 3Cb
927	C6H22orf23	4.59203	0.00140791
928	fkbp1b (20 44670112..44701992)	4.59157	2.02652e-05
929	efhd2	4.5909	1.08235e-10	ZDB-GENE-060531-152	EF-hand domain family, member D2
930	sv2b	4.58907	0.0258858
931	RAD21 (3 of 3)	4.58707	1.88405e-08
932	rpl7	4.58487	0	ZDB-GENE-030131-8654	ribosomal protein L7
933	mgea5	4.58123	0
934	sypa	4.58092	0.000327611	ZDB-GENE-031104-2	synaptophysin a
935	gpx4a	4.57896	0.0128966	ZDB-GENE-030410-2	glutathione peroxidase 4a
936	foxj1a	4.57834	0.0142427	ZDB-GENE-060929-1178	forkhead box J1a
937	SHC1	4.57579	2.19175e-07
938	rpl6	4.57465	0	ZDB-GENE-030131-8671	ribosomal protein L6
939	smtnb	4.56837	7.33373e-06
940	gtf2f2a	4.56616	5.17052e-14	ZDB-GENE-040625-131	general transcription factor IIF, polypeptide 2a
941	oaz2a	4.56374	2.6073e-13
942	cops2	4.56233	8.6508e-14	ZDB-GENE-040625-15	COP9 constitutive photomorphogenic homolog subunit 2 (Arabidopsis)
943	cnrip1a	4.56093	0.00562995	ZDB-GENE-040801-126	cannabinoid receptor interacting protein 1a
944	stau1	4.55679	0	ZDB-GENE-030131-6372	staufen, RNA binding protein, homolog 1 (Drosophila)
945	si:ch211-212d10.2	4.55566	6.1774e-12	ZDB-GENE-050208-516	si:ch211-212d10.2
946	sptbn2	4.55385	5.85736e-10	ZDB-GENE-030131-787	spectrin, beta, non-erythrocytic 2
947	zgc:158409	4.55167	0	ZDB-GENE-061215-23	zgc:158409
948	scinlb	4.55072	9.8583e-06	ZDB-GENE-040426-2068	scinderin like b
949	rpl18	4.54606	0	ZDB-GENE-040801-165	ribosomal protein L18
950	rbm8a	4.54547	4.64672e-12	ZDB-GENE-050306-51	RNA binding motif protein 8A
951	rdh10a	4.54325	8.09429e-08	ZDB-GENE-070112-2242	retinol dehydrogenase 10a
952	ppp1cbl	4.5365	0	ZDB-GENE-030131-6529	protein phosphatase 1, catalytic subunit, beta isoform, like
953	tnfsf10l	4.53587	0.0132364	ZDB-GENE-010801-1	tumor necrosis factor (ligand) superfamily, member 10 like
954	CABZ01008086.1	4.52675	0.0153949
955	ctsh	4.52556	7.22233e-07	ZDB-GENE-030131-3539	cathepsin H
956	zswim5	4.52035	4.97645e-10
957	ppp1cb	4.52031	0	ZDB-GENE-030616-609	protein phosphatase 1, catalytic subunit, beta isoform
958	trappc1	4.50952	0	ZDB-GENE-040718-242	trafficking protein particle complex 1
959	CR936442.1	4.50748	8.06846e-06
960	akr1b1	4.50448	0.00681199	ZDB-GENE-040625-7	aldo-keto reductase family 1, member B1 (aldose reductase)
961	si:dkey-32e6.6	4.50395	0.00172598
962	si:ch211-238e22.1	4.49733	4.2426e-05
963	spred1	4.4953	2.10632e-05	ZDB-GENE-040426-2338	sprouty-related, EVH1 domain containing 1
964	si:ch73-61d6.3	4.49413	0.00352489	ZDB-GENE-091204-109	si:ch73-61d6.3
965	si:dkey-9i23.4	4.49367	0.000303748	ZDB-GENE-090313-363	si:dkey-9i23.4
966	cmbl	4.49221	0	ZDB-GENE-071004-21	carboxymethylenebutenolidase-like (Pseudomonas)
967	zgc:77614 (8 35477636..35479142)	4.48761	0
968	VAV1 (2 of 2)	4.48715	0.000225487
969	zgc:92107	4.4826	4.99148e-07	ZDB-GENE-041114-4	zgc:92107
970	ier5	4.4826	1.18141e-11	ZDB-GENE-030616-127	immediate early response 5
971	ENSDARG00000093367	4.48127	0.00491696
972	si:dkey-78o7.3	4.4787	4.39158e-07
973	NCOA5	4.4773	0	ZDB-GENE-040912-155	nuclear receptor coactivator 5
974	parvab	4.47369	0.00116892	ZDB-GENE-070424-60	parvin, alpha b
975	si:dkey-12e7.4	4.47331	7.28781e-05	ZDB-GENE-050419-83	si:dkey-12e7.4
976	ankrd29	4.46766	4.04364e-05	ZDB-GENE-050208-655	ankyrin repeat domain 29
977	mbpb	4.45766	6.36593e-08	ZDB-GENE-030429-21	myelin basic protein b
978	CABZ01102040.1	4.45463	0.000201876
979	keap1b	4.4521	0.000112577	ZDB-GENE-080508-1	kelch-like ECH-associated protein 1b
980	si:dkey-14d8.9	4.44998	5.17052e-14
981	ak4	4.44474	2.26913e-07	ZDB-GENE-040426-2505	adenylate kinase 4
982	ccdc169	4.44173	0.0102491
983	enkur	4.43711	0.00292564
984	p2rx7	4.43426	0.000304642	ZDB-GENE-030319-6	purinergic receptor P2X, ligand-gated ion channel, 7
985	prickle1b	4.43414	0.0304751	ZDB-GENE-030131-2152	prickle homolog 1 (Drosophila) b
986	cth	4.42068	6.06085e-07	ZDB-GENE-030131-774	cystathionase (cystathionine gamma-lyase)
987	zgc:65894	4.42056	1.41689e-08	ZDB-GENE-030131-7741	zgc:65894
988	fhla	4.41434	0.000211236
989	ramp2	4.41362	3.69271e-05	ZDB-GENE-080204-79	receptor (G protein-coupled) activity modifying protein 2
990	si:dkey-4e7.3	4.41346	2.44028e-09
991	col5a3b	4.41167	0.0028453	ZDB-GENE-110728-4	collagen, type V, alpha 3b
992	tnfsf10	4.4035	3.27989e-13	ZDB-GENE-040718-335	tumor necrosis factor (ligand) superfamily, member 10
993	DHRS4	4.38986	7.85664e-07
994	SSX2IP (2 of 2)	4.38239	0.00103442
995	prkag1	4.37936	1.7299e-06	ZDB-GENE-040426-2188	protein kinase, AMP-activated, gamma 1 non-catalytic subunit
996	hddc3	4.37915	0	ZDB-GENE-050417-377	HD domain containing 3
997	ano5a	4.37833	0.0212017	ZDB-GENE-091013-2	anoctamin 5a
998	rpl35a	4.37545	0	ZDB-GENE-040718-190	ribosomal protein L35a
999	si:ch211-241e1.3	4.3716	0.0165063	ZDB-GENE-030131-230	si:ch211-241e1.3
1000	zbbx	4.3659	0.0150934	ZDB-GENE-061207-76	zinc finger, B-box domain containing
1001	fgfr2	4.35651	0.00662719	ZDB-GENE-030323-1	fibroblast growth factor receptor 2
1002	csrp1b	4.35642	5.78294e-05	ZDB-GENE-070112-252	cysteine and glycine-rich protein 1b
1003	ugt5g1	4.3561	2.54003e-08	ZDB-GENE-080305-10	UDP glucuronosyltransferase 5 family, polypeptide G1
1004	zgc:92606	4.35538	0	ZDB-GENE-040718-462	zgc:92606
1005	C11H3orf37	4.35413	1.12759e-10
1006	ARRDC3	4.35379	7.47117e-08
1007	tcf7l2	4.35208	0.0197717	ZDB-GENE-991110-8	transcription factor 7-like 2 (T-cell specific, HMG-box)
1008	si:ch211-207c6.10	4.34342	0.0039339
1009	SGPP1 (1 of 2)	4.34086	0.00223395
1010	snrk1	4.33707	4.60529e-05
1011	mknk2b	4.33626	0	ZDB-GENE-030829-2	MAP kinase-interacting serine/threonine kinase 2b
1012	fuca2	4.33571	0	ZDB-GENE-040822-39	fucosidase, alpha-L- 2, plasma
1013	pgr	4.33541	6.91768e-06	ZDB-GENE-990415-214	progesterone receptor
1014	larp4b	4.33434	2.88966e-10	ZDB-GENE-061027-39	La ribonucleoprotein domain family, member 4B
1015	hephl1	4.33351	0.00930644	ZDB-GENE-070801-4	hephaestin-like 1
1016	sdcbp2	4.33324	0	ZDB-GENE-030131-3727	syndecan binding protein (syntenin) 2
1017	rps15a	4.33123	0	ZDB-GENE-030131-8708	ribosomal protein S15a
1018	tgfbi	4.32629	3.31221e-05	ZDB-GENE-030131-73	transforming growth factor, beta-induced
1019	PAPLN (1 of 2)	4.31804	0.00197195
1020	EIF4G3 (2 of 2)	4.31704	8.64597e-07
1021	nr0b1	4.31143	1.0246e-05	ZDB-GENE-070130-1	nuclear receptor subfamily 0, group B, member 1
1022	grap2b	4.31074	0.00873931	ZDB-GENE-040426-1485	GRB2-related adaptor protein 2b
1023	FRMD4A	4.31059	0.00412995
1024	reep3l	4.30747	0.00358152	ZDB-GENE-051127-47	receptor accessory protein 3, like
1025	gata4	4.30658	0.00837262	ZDB-GENE-980526-476	GATA-binding protein 4
1026	spata17	4.30269	0.0201316
1027	zgc:91944	4.30244	4.17159e-05	ZDB-GENE-040718-417	zgc:91944
1028	CU463790.1	4.30186	0.000455631
1029	NID2 (1 of 2)	4.29774	6.3661e-06
1030	plat	4.29769	0.00303051	ZDB-GENE-081104-181	plasminogen activator, tissue
1031	CFP (2 of 2)	4.29477	0.000406097
1032	PFKP (1 of 2)	4.293	0.0329004
1033	arl15a	4.29183	2.70308e-07	ZDB-GENE-070209-3	ADP-ribosylation factor-like 15a
1034	ptena	4.29179	1.07552e-06	ZDB-GENE-030131-3776	phosphatase and tensin homolog A
1035	RPL37A	4.29066	0
1036	irf9	4.28843	9.21626e-05	ZDB-GENE-040912-165	interferon regulatory factor 9
1037	KDM4A (2 of 2)	4.2844	0.0018973
1038	CABZ01092943.1	4.28325	0.00907771
1039	ITGB2	4.27747	0.000554429	ZDB-GENE-110411-4	integrin, beta 2
1040	MMP23B	4.27302	0.00505217
1041	CFP (1 of 2)	4.26992	0.000204504
1042	sox9a	4.26699	0.00305151	ZDB-GENE-001103-1	SRY-box containing gene 9a
1043	ptprfb	4.26205	7.26032e-07	ZDB-GENE-060503-530	protein tyrosine phosphatase, receptor type, f, b
1044	DDAH1	4.26204	0.00273266
1045	arpc5a	4.25928	7.50093e-06	ZDB-GENE-030131-8448	actin related protein 2/3 complex, subunit 5A
1046	rad21a	4.2568	0	ZDB-GENE-030131-994	RAD21 homolog (S. pombe) a
1047	srsf1b	4.25489	0	ZDB-GENE-040426-1467	serine/arginine-rich splicing factor 1b
1048	rac3a	4.24815	0.0229897	ZDB-GENE-040718-256	ras-related C3 botulinum toxin substrate 3a (rho family, small GTP binding protein Rac3)
1049	cds2	4.24613	8.6508e-14	ZDB-GENE-030717-4	CDP-diacylglycerol synthase (phosphatidate cytidylyltransferase) 2
1050	slc25a36a	4.24583	0.000254699	ZDB-GENE-040718-415	solute carrier family 25, member 36a
1051	sirt5	4.2456	3.14219e-07	ZDB-GENE-040718-349	sirtuin (silent mating type information regulation 2 homolog) 5 (S. cerevisiae)
1052	CKAP2L	4.23962	1.51151e-08
1053	si:ch211-152c8.3	4.23803	0.0143281
1054	tuba8l2	4.23781	0	ZDB-GENE-040426-1646	tubulin, alpha 8 like 2
1055	alas2	4.23356	0.00686209	ZDB-GENE-001229-1	aminolevulinate, delta-, synthetase 2
1056	si:ch211-154o6.6	4.2326	0.000779554	ZDB-GENE-060503-576	si:ch211-154o6.6
1057	rpl36	4.23078	0	ZDB-GENE-040622-2	ribosomal protein L36
1058	prkab1a	4.23033	6.19934e-05	ZDB-GENE-040718-377	protein kinase, AMP-activated, beta 1 non-catalytic subunit, a
1059	rps27.2	4.23012	0	ZDB-GENE-040426-1735	ribosomal protein S27, isoform 2
1060	iqcd	4.22927	0.0386788
1061	SPTLC2 (2 of 2)	4.22275	2.38152e-05
1062	fth1b	4.2191	0.00236619	ZDB-GENE-040912-30	ferritin, heavy polypeptide 1b
1063	rac3b	4.21354	0.0188845	ZDB-GENE-080220-21	ras-related C3 botulinum toxin substrate 3b (rho family, small GTP binding protein Rac3)
1064	rpl8	4.20985	0	ZDB-GENE-040426-1670	ribosomal protein L8
1065	adar	4.20364	9.85325e-10	ZDB-GENE-000616-5	adenosine deaminase, RNA-specific
1066	AEBP1 (1 of 2)	4.20364	0.0028155
1067	lims1	4.19745	1.0575e-06	ZDB-GENE-050522-236	LIM and senescent cell antigen-like domains 1
1068	rlbp1b	4.19095	4.88571e-07	ZDB-GENE-040426-1870	retinaldehyde binding protein 1b
1069	slc3a2b	4.19	0	ZDB-GENE-040122-2	solute carrier family 3, member 2b
1070	CDKN1C (2 of 2)	4.1865	0.000185064
1071	SUB1 (1 of 2)	4.17988	0
1072	rps9	4.17978	0	ZDB-GENE-010724-15	ribosomal protein S9
1073	hnrpkl	4.17914	1.69885e-11	ZDB-GENE-040426-1923	heterogeneous nuclear ribonucleoprotein K, like
1074	SYNE3	4.1758	1.21989e-05	ZDB-GENE-070209-271	spectrin repeat containing, nuclear envelope family member 3
1075	capn2a	4.1747	7.61209e-07	ZDB-GENE-050320-69	calpain 2, (m/II) large subunit a
1076	st5	4.16945	2.1792e-08
1077	kidins220b	4.16835	0.00562995	ZDB-GENE-030131-7824	kinase D-interacting substrate of 220b
1078	lmbr1	4.16822	0.000270181
1079	tnfrsf9a	4.16781	0.00438613	ZDB-GENE-060421-8213	tumor necrosis factor receptor superfamily, member 9a
1080	ik	4.16343	9.60647e-12	ZDB-GENE-030131-960	IK cytokine
1081	hbbe2	4.15837	0.0128881	ZDB-GENE-040702-1	hemoglobin beta embryonic-2
1082	rpl32	4.15334	0	ZDB-GENE-060331-105	ribosomal protein L32
1083	mmrn2a	4.15038	0.00637112
1084	srsf5a	4.15036	0	ZDB-GENE-030131-7336	serine/arginine-rich splicing factor 5a
1085	ECM1 (2 of 2)	4.14661	2.78222e-12
1086	fam177a1	4.14527	2.53564e-10	ZDB-GENE-070928-21	family with sequence similarity 177, member A1
1087	inhbaa	4.14458	0.0367421	ZDB-GENE-000210-21	inhibin, beta Aa
1088	SMARCC2	4.13671	0.001452
1089	mat2al	4.13382	0.000315809	ZDB-GENE-060421-5255	methionine adenosyltransferase II, alpha-like
1090	CABZ01087282.1	4.13114	5.81406e-05
1091	si:ch211-214p16.2	4.13056	0.00123444
1092	rps4x	4.12848	0	ZDB-GENE-040927-19	ribosomal protein S4, X-linked
1093	WBP1	4.12729	0.0229733
1094	serpina10a	4.12719	1.09393e-09	ZDB-GENE-041014-246	serpin peptidase inhibitor, clade A (alpha-1 antiproteinase, antitrypsin), member 10a
1095	marco	4.12259	0.00543921	ZDB-GENE-120514-2	macrophage receptor with collagenous structure
1096	si:ch211-226m16.3	4.12146	0.0351082	ZDB-GENE-040724-8	si:ch211-226m16.3
1097	p2ry8	4.12047	0.0030184	ZDB-GENE-070912-447	purinergic receptor P2Y, G-protein coupled, 8
1098	ckmt1	4.11658	8.2694e-06	ZDB-GENE-030131-611	creatine kinase, mitochondrial 1
1099	adh5	4.11553	0	ZDB-GENE-011003-1	alcohol dehydrogenase 5
1100	mybbp1a	4.1145	8.93016e-08	ZDB-GENE-030131-9864	MYB binding protein (P160) 1a
1101	PPAP2A (2 of 2)	4.11446	0.000194362
1102	ube2f	4.108	6.37554e-11	ZDB-GENE-040426-2557	ubiquitin-conjugating enzyme E2F (putative)
1103	ppp1r3cb	4.10344	0.000295657	ZDB-GENE-040426-1733	protein phosphatase 1, regulatory (inhibitor) subunit 3Cb
1104	meig1	4.10306	0.0348598	ZDB-GENE-050320-33	meiosis expressed gene 1 homolog
1105	sept2	4.09395	0	ZDB-GENE-030131-911	septin 2
1106	RABEPK	4.09286	0.00745073
1107	CABZ01111623.1	4.0898	0.0403336
1108	cyp51	4.08925	0.00213502	ZDB-GENE-040625-2	cytochrome P450, family 51
1109	tgm1l1	4.08714	0.00303272	ZDB-GENE-060503-139	transglutaminase 1 like 1
1110	si:ch211-266k8.3	4.08496	6.33113e-08	ZDB-GENE-030131-4183	si:ch211-266k8.3
1111	BX088691.1	4.0847	0.0173407
1112	dbn1	4.08278	0.00750178	ZDB-GENE-091204-284	drebrin 1
1113	si:ch1073-429i10.3	4.07802	0
1114	glud1b	4.07068	1.29219e-07	ZDB-GENE-030828-1	glutamate dehydrogenase 1b
1115	cox10	4.06834	5.43164e-08	ZDB-GENE-041111-239	COX10 homolog, cytochrome c oxidase assembly protein, heme A: farnesyltransferase (yeast)
1116	rpl15	4.06717	0	ZDB-GENE-040801-183	ribosomal protein L15
1117	fermt3a	4.06089	0.0255631	ZDB-GENE-081031-46	fermitin family member 3a
1118	btk	4.05781	0.00454716	ZDB-GENE-070531-1	Bruton agammaglobulinemia tyrosine kinase
1119	yeats4	4.0559	0	ZDB-GENE-040718-252	YEATS domain containing 4
1120	C13H1orf63	4.05477	6.52433e-07
1121	atf4b2	4.05138	2.07007e-11	ZDB-GENE-070928-23	activating transcription factor 4b2
1122	tagln3b	4.05061	0.00589724	ZDB-GENE-030131-4199	transgelin 3b
1123	gng2 (13 11799790..11842829)	4.0501	0.000751245
1124	rps24	4.0443	0	ZDB-GENE-040109-5	ribosomal protein S24
1125	acvrl1	4.04353	0.00338987	ZDB-GENE-021003-1	activin A receptor type II-like 1
1126	vdac3	4.04218	0	ZDB-GENE-040426-2380	voltage-dependent anion channel 3
1127	pptc7	4.04171	0.0268036
1128	CLEC4M	4.03707	0.000251647
1129	vegfab	4.03372	0.00350106	ZDB-GENE-030131-4605	vascular endothelial growth factor Ab
1130	cks2	4.03367	0	ZDB-GENE-050208-508	CDC28 protein kinase regulatory subunit 2
1131	agtr2	4.02975	0.00566363	ZDB-GENE-050306-56	angiotensin II receptor, type 2
1132	fam102bb	4.02743	1.19905e-05
1133	sumo1	4.0268	4.15877e-07	ZDB-GENE-040426-2186	SMT3 suppressor of mif two 3 homolog 1 (yeast)
1134	TSPAN2 (1 of 2)	4.0241	0.0127414
1135	pik3r1	4.01782	4.60422e-08	ZDB-GENE-030131-1280	phosphoinositide-3-kinase, regulatory subunit 1 (p85 alpha)
1136	gstt1b	4.01752	3.18139e-05	ZDB-GENE-040426-1491	glutathione S-transferase theta 1b
1137	rbp1a	4.0164	0.00489853	ZDB-GENE-020320-1	retinol binding protein 1a, cellular
1138	pycard	4.01353	0.0108559	ZDB-GENE-000511-2	PYD and CARD domain containing
1139	dpy30	4.00748	0
1140	ndufs7	4.00514	0	ZDB-GENE-041111-261	NADH dehydrogenase (ubiquinone) Fe-S protein 7, (NADH-coenzyme Q reductase)
1141	lamc1	4.00507	8.9332e-11	ZDB-GENE-021226-3	laminin, gamma 1
1142	C12H10orf107	4.0005	0.000128426
1143	zgc:113355	3.99768	0.0351658	ZDB-GENE-050410-11	zgc:113355
1144	prodha	3.99749	0.0176882	ZDB-GENE-041008-73	proline dehydrogenase (oxidase) 1a
1145	rpl39	3.99696	0	ZDB-GENE-040625-51	ribosomal protein L39
1146	dazap2	3.99539	0
1147	cdc42ep3	3.99155	0.0157219	ZDB-GENE-040912-89	CDC42 effector protein (Rho GTPase binding) 3
1148	LGR4	3.98973	0.003877
1149	si:dkey-284p5.3	3.98853	0.00143767
1150	lrwd1	3.98606	2.70336e-05	ZDB-GENE-030131-5335	leucine-rich repeats and WD repeat domain containing 1
1151	SFTPB (2 of 2)	3.98376	1.44717e-05
1152	ubl3a	3.98354	0.00101247	ZDB-GENE-030131-3431	ubiquitin-like 3a
1153	rab6bb	3.98312	0.00306792	ZDB-GENE-050320-28	RAB6B, member RAS oncogene family b
1154	zak (6 6841451..6881446)	3.98063	0.0361988
1155	lrrc6	3.97846	0.00055402	ZDB-GENE-040827-2	leucine rich repeat containing 6
1156	cnot1	3.97801	0.000503297	ZDB-GENE-040915-1	CCR4-NOT transcription complex, subunit 1
1157	zgc:101640	3.97785	0.00121371	ZDB-GENE-041114-158	zgc:101640
1158	C8H9orf64	3.97343	7.57054e-07
1159	atoh8	3.9725	0.0138197	ZDB-GENE-061215-7	atonal homolog 8
1160	kras	3.96941	2.57464e-06	ZDB-GENE-040808-67	v-Ki-ras2 Kirsten rat sarcoma viral oncogene homolog
1161	RALA (2 of 2)	3.9688	3.73763e-06
1162	yy1a	3.96527	4.67204e-11	ZDB-GENE-030131-1117	YY1 transcription factor a
1163	PHYH (2 of 2)	3.9612	0.0059295
1164	NLRC5	3.95766	0.029113
1165	CCDC19	3.9565	0.00758084	ZDB-GENE-070209-143	coiled-coil domain containing 19
1166	col6a3 (9 25017210..25027570)	3.95622	0.0118755
1167	cyp2p6	3.95404	0.000102292	ZDB-GENE-040426-790	cytochrome P450, family 2, subfamily P, polypeptide 6
1168	ccr9a	3.95337	0.0123035	ZDB-GENE-060130-125	chemokine (C-C motif) receptor 9a
1169	cyba	3.9529	3.14302e-05	ZDB-GENE-040426-1526	cytochrome b-245, alpha polypeptide
1170	rnasekb	3.9493	0.00653378	ZDB-GENE-060825-160	ribonuclease, RNase K b
1171	twist1b	3.94808	0.032606	ZDB-GENE-050417-357	twist1b
1172	cdk20	3.94712	0.027997	ZDB-GENE-041212-84	cyclin-dependent kinase 20
1173	si:dkey-28b4.8	3.94403	2.12956e-05	ZDB-GENE-090501-2	si:dkey-28b4.8
1174	si:dkeyp-89c11.3	3.93334	0.0025879	ZDB-GENE-041210-203	si:dkeyp-89c11.3
1175	rpl18a	3.93279	0	ZDB-GENE-040426-1071	ribosomal protein L18a
1176	slc6a6a	3.92933	0.0325092	ZDB-GENE-081104-1	solute carrier family 6 (neurotransmitter transporter, taurine), member 6a
1177	C5H11orf88	3.92354	0.000275352
1178	rpl34	3.92214	0	ZDB-GENE-040426-1033	ribosomal protein L34
1179	rad54l2	3.92058	1.15177e-07	ZDB-GENE-030131-3097	RAD54-like 2 (S. cerevisiae)
1180	CRISPLD2	3.92057	0.0408442	ZDB-GENE-130131-1	cysteine-rich secretory protein LCCL domain containing 2
1181	RPS20	3.92004	4.4778e-14	ZDB-GENE-040426-2284	ribosomal protein S20
1182	FBXL7	3.91953	0.0194067
1183	si:ch211-197g15.8	3.9187	0.00196863	ZDB-GENE-050208-377	si:ch211-197g15.8
1184	brf1b	3.91594	0.015024	ZDB-GENE-030131-6248	BRF1 homolog, subunit of RNA polymerase III transcription initiation factor IIIBb
1185	LLPH	3.91149	0
1186	BX000700.7	3.91125	0.0118039
1187	ASAP1 (1 of 2)	3.91124	0.0034229
1188	ddx43	3.91034	5.20174e-07	ZDB-GENE-080204-77	DEAD (Asp-Glu-Ala-Asp) box polypeptide 43
1189	sypb	3.9096	0.000247165	ZDB-GENE-040718-205	synaptophysin b
1190	CCPG1	3.90912	0.00255395	ZDB-GENE-041114-136	cell cycle progression 1
1191	dync2li1	3.90758	1.49093e-05	ZDB-GENE-040426-1230	dynein, cytoplasmic 2, light intermediate chain 1
1192	cdc42	3.90684	7.85365e-15	ZDB-GENE-030131-8783	cell division cycle 42
1193	dclre1c	3.90099	2.02119e-06	ZDB-GENE-041210-72	DNA cross-link repair 1C, PSO2 homolog (S. cerevisiae)
1194	si:ch211-207c6.11	3.89795	0.000461712
1195	nt5e	3.89783	0.00530724	ZDB-GENE-040426-1261	5'-nucleotidase, ecto (CD73)
1196	hp1bp3	3.89581	6.01324e-07	ZDB-GENE-060810-79	heterochromatin protein 1, binding protein 3
1197	tbc1d15	3.89393	1.7662e-07	ZDB-GENE-041111-251	TBC1 domain family, member 15
1198	capn2b	3.89373	0.000423823	ZDB-GENE-050522-84	calpain 2, (m/II) large subunit b
1199	capsla	3.89271	0.00023563	ZDB-GENE-030131-7291	calcyphosine-like a
1200	LONRF2	3.88886	0.000363327
1201	phlda3	3.88705	0.0118762	ZDB-GENE-030616-267	pleckstrin homology-like domain, family A, member 3
1202	fam13b	3.88614	1.19145e-07	ZDB-GENE-030131-4913	family with sequence similarity 13, member B
1203	cox7a1	3.8835	1.04756e-05	ZDB-GENE-060929-340	cytochrome c oxidase subunit VIIa polypeptide 1 (muscle)
1204	arrb2b	3.88044	1.50605e-08	ZDB-GENE-040426-1332	arrestin, beta 2b
1205	zgc:194659	3.87915	0.0039867	ZDB-GENE-081022-139	zgc:194659
1206	mgst1	3.87475	0.0123809	ZDB-GENE-041010-30	microsomal glutathione S-transferase 1
1207	sdpra	3.87214	0.000139484
1208	nek6	3.87172	0.0132574	ZDB-GENE-040724-133	NIMA (never in mitosis gene a)-related kinase 6
1209	dyx1c1	3.86958	0.00941072	ZDB-GENE-040426-1892	dyslexia susceptibility 1 candidate 1
1210	RPL29	3.86748	0
1211	inppl1a	3.86677	9.69637e-09	ZDB-GENE-030131-3904	inositol polyphosphate phosphatase-like 1a
1212	slc38a2	3.86093	2.48277e-06	ZDB-GENE-030131-9659	solute carrier family 38, member 2
1213	mrc1b	3.85942	0.00298958	ZDB-GENE-070705-13	mannose receptor, C type 1b
1214	UHRF2 (2 of 3)	3.85916	0.0303017
1215	CU469531.2	3.8548	0.044859
1216	sypl2a	3.85406	6.50301e-10	ZDB-GENE-040426-1434	synaptophysin-like 2a
1217	mapk13	3.8534	0.000175211	ZDB-GENE-041111-17	mitogen-activated protein kinase 13
1218	rps8a	3.84657	0	ZDB-GENE-030131-8626	ribosomal protein S8a
1219	rpl9	3.84359	0	ZDB-GENE-030131-8646	ribosomal protein L9
1220	tcte1	3.83987	0.0136078
1221	SCGN	3.83839	0.0476404
1222	hnrnpa0b	3.83545	2.4579e-07	ZDB-GENE-030131-6154	heterogeneous nuclear ribonucleoprotein A0b
1223	cmtm7	3.8332	3.65289e-06	ZDB-GENE-041111-174	CKLF-like MARVEL transmembrane domain containing 7
1224	FAAH	3.8331	0.0384784
1225	C8H1orf173	3.83227	0.0059564
1226	dnal4b	3.83003	0.000327524	ZDB-GENE-050208-510	dynein, axonemal, light chain 4b
1227	phf11	3.82419	0.00018628	ZDB-GENE-081104-417	PHD finger protein 11
1228	rapgef6	3.82026	0.00253701	ZDB-GENE-030131-6972	Rap guanine nucleotide exchange factor (GEF) 6
1229	meis2b	3.81627	0.0465281	ZDB-GENE-000210-23	myeloid ecotropic viral integration site 2b
1230	irf10	3.81589	7.98364e-06	ZDB-GENE-040426-2084	interferon regulatory factor 10
1231	slc35a4	3.81529	0.0144344	ZDB-GENE-061103-595	solute carrier family 35, member A4
1232	chchd7	3.81308	1.15375e-05	ZDB-GENE-080204-55	coiled-coil-helix-coiled-coil-helix domain containing 7
1233	pkn1	3.81248	0.0160469	ZDB-GENE-061207-17	protein kinase N1
1234	fkbp3	3.81222	0	ZDB-GENE-030616-419	FK506 binding protein 3
1235	EIF3F	3.80714	0
1236	phlda2	3.80335	2.04413e-06	ZDB-GENE-050522-73	pleckstrin homology-like domain, family A, member 2
1237	ift81	3.80087	0.0176912	ZDB-GENE-040714-3	intraflagellar transport 81 homolog
1238	nebl	3.79719	0.0302637	ZDB-GENE-050320-151	nebulette
1239	camsap2	3.79618	0.0378964	ZDB-GENE-030131-3016	calmodulin regulated spectrin-associated protein family, member 2
1240	tmem120a	3.79466	0.000188885	ZDB-GENE-070424-21	transmembrane protein 120A
1241	DYDC2	3.79426	0.00220616
1242	ahcyl1	3.78928	0.00451022	ZDB-GENE-021206-7	S-adenosylhomocysteine hydrolase-like 1
1243	si:dkeyp-118h9.7	3.78729	0.0216321	ZDB-GENE-091204-477	si:dkeyp-118h9.7
1244	etfa	3.78485	0	ZDB-GENE-030131-4449	electron-transfer-flavoprotein, alpha polypeptide
1245	galnt1	3.78264	0.00123906	ZDB-GENE-030131-2360	UDP-N-acetyl-alpha-D-galactosamine:polypeptide N-acetylgalactosaminyltransferase 1
1246	slc22a18	3.78178	0.0108322	ZDB-GENE-051120-165	solute carrier family 22 (organic cation transporter), member 18
1247	mdm1	3.78063	0.013011	ZDB-GENE-041210-117	transformed 3T3 cell double minute 1 homolog (mouse)
1248	hfm1	3.77844	0.00807144	ZDB-GENE-061207-43	HFM1, ATP-dependent DNA helicase homolog (S. cerevisiae)
1249	col18a1	3.7768	1.64722e-07	ZDB-GENE-030516-3	collagen type XVIII, alpha 1
1250	lect2l	3.77519	0.0302637	ZDB-GENE-070127-4	leukocyte cell-derived chemotaxin 2 like
1251	aplp1	3.77352	0.0159332	ZDB-GENE-040319-1	amyloid beta (A4) precursor-like protein 1
1252	ccnl1a	3.77274	3.19809e-07	ZDB-GENE-050419-206	cyclin L1a
1253	fbxo36a	3.77204	0.0178137	ZDB-GENE-060929-986	F-box protein 36a
1254	zgc:112425	3.76934	4.46423e-12	ZDB-GENE-050417-329	zgc:112425
1255	sh3bgrl2	3.7663	0.00792793	ZDB-GENE-040704-38	SH3 domain binding glutamic acid-rich protein like 2
1256	fzd7b	3.76435	5.15093e-13	ZDB-GENE-990415-229	frizzled homolog 7b
1257	ttc12	3.76335	0.0183535
1258	slc27a1b	3.76214	0.0250469	ZDB-GENE-061013-672	solute carrier family 27 (fatty acid transporter), member 1b
1259	rps23	3.75978	0	ZDB-GENE-080220-50	ribosomal protein S23
1260	OSMR (2 of 3)	3.75851	0.0366991
1261	dbi	3.75799	0	ZDB-GENE-040426-1861	diazepam binding inhibitor (GABA receptor modulator, acyl-CoA binding protein)
1262	map1lc3a	3.7561	1.23841e-07	ZDB-GENE-040426-2232	microtubule-associated protein 1 light chain 3 alpha
1263	NID1 (2 of 2)	3.75411	1.40861e-05
1264	si:dkey-34o23.2	3.7527	2.03251e-10	ZDB-GENE-050809-71	si:dkey-34o23.2
1265	SORCS2	3.75175	0.0259448
1266	btf3	3.75006	0
1267	rps3a	3.74912	0	ZDB-GENE-030131-9184	ribosomal protein S3A
1268	znf207b	3.74909	9.01104e-11	ZDB-GENE-030131-7377	zinc finger protein 207, b
1269	si:ch211-176d9.3	3.74832	0.0315036
1270	grna	3.74371	0.000150583	ZDB-GENE-030131-8434	granulin a
1271	si:dkeyp-46h3.1	3.73897	0.0390571
1272	elmod1	3.73677	0.0430669	ZDB-GENE-070112-262	ELMO/CED-12 domain containing 1
1273	ankrd5b	3.73596	0.0302002
1274	si:rp71-68n21.11	3.73495	4.85049e-05
1275	cyb5r2	3.73376	0.00542567	ZDB-GENE-060825-83	cytochrome b5 reductase 2
1276	tnfrsf1a	3.73133	0.00170075	ZDB-GENE-040426-2252	tumor necrosis factor receptor superfamily, member 1a
1277	irf4a	3.72756	0.0417976	ZDB-GENE-070912-330	interferon regulatory factor 4a
1278	urah	3.72654	0.00814569	ZDB-GENE-060825-253	HIU hydrolase
1279	si:ch211-173n18.3	3.7259	0.0427923	ZDB-GENE-120215-62	si:ch211-173n18.3
1280	pho	3.7256	0.000689214	ZDB-GENE-030131-5935	phoenix
1281	RPS6	3.71495	0
1282	zymnd12	3.71339	0.0487407	ZDB-GENE-041114-133	zinc finger, MYND-type containing 12
1283	CU694374.3	3.71316	0.000641254
1284	faah2a	3.71213	2.06273e-05	ZDB-GENE-040718-453	fatty acid amide hydrolase 2a
1285	rsu1	3.71057	0.000779554
1286	UHRF2 (1 of 3)	3.70969	0.00699278
1287	SCUBE1	3.70389	0.000464905	ZDB-GENE-050302-78	signal peptide, CUB domain, EGF-like 1
1288	pgm2	3.70189	0.0147075	ZDB-GENE-040426-2218	phosphoglucomutase 2
1289	MYOF (1 of 2)	3.70162	0.010295
1290	ccnd3	3.69833	6.43308e-11	ZDB-GENE-041010-110	cyclin D3
1291	gmppab	3.69733	5.39978e-05	ZDB-GENE-040426-1550	GDP-mannose pyrophosphorylase Ab
1292	si:ch211-158c3.1	3.69558	0.000121708
1293	naprt1	3.69544	0.000214373	ZDB-GENE-040426-1897	nicotinate phosphoribosyltransferase domain containing 1
1294	srsf5b	3.69135	4.4778e-14	ZDB-GENE-040718-354	serine/arginine-rich splicing factor 5b
1295	CD97 (3 of 3)	3.68855	0.0422338
1296	DNAI1 (1 of 2)	3.68791	0.0484399
1297	dusp7	3.6879	2.65924e-05	ZDB-GENE-030131-5457	dual specificity phosphatase 7
1298	ENDOD1 (9 of 9)	3.6867	0.0223949
1299	chtopb	3.67944	1.33936e-05	ZDB-GENE-061013-712	chromatin target of PRMT1b
1300	RFX7 (2 of 2)	3.67738	0.00302907
1301	gcshb	3.67679	2.79854e-05	ZDB-GENE-040718-319	glycine cleavage system protein H (aminomethyl carrier), b
1302	cbx7a	3.67309	1.21488e-06	ZDB-GENE-050417-400	chromobox homolog 7a
1303	cnn3a	3.67295	1.20775e-10	ZDB-GENE-030131-5130	calponin 3, acidic a
1304	si:ch73-30l9.1	3.67187	0.000302783	ZDB-GENE-110411-132	si:ch73-30l9.1
1305	LRG1 (1 of 2)	3.66994	0.00859184
1306	pabpc1a	3.66945	0	ZDB-GENE-030131-3238	poly A binding protein, cytoplasmic 1 a
1307	si:ch211-39k3.2	3.66862	1.63529e-05
1308	si:dkey-256e7.8	3.66384	0.0180513
1309	rps13	3.65808	0	ZDB-GENE-040625-52	ribosomal protein S13
1310	gtf2b	3.65442	3.25756e-09	ZDB-GENE-030131-3544	general transcription factor IIB
1311	arid5a	3.65314	0.00656393	ZDB-GENE-100525-3	AT rich interactive domain 5A (MRF1-like)
1312	ccdc85b	3.65293	0.0254663
1313	eif3g	3.65174	0	ZDB-GENE-040426-1076	eukaryotic translation initiation factor 3, subunit G
1314	rpl10	3.64811	0	ZDB-GENE-030131-8656	ribosomal protein L10
1315	rabif	3.64793	1.79375e-10	ZDB-GENE-040718-216	RAB interacting factor
1316	rps29	3.64724	0	ZDB-GENE-040622-5	ribosomal protein S29
1317	si:dkey-206f10.1	3.64669	0.0216424	ZDB-GENE-041014-154	si:dkey-206f10.1
1318	zgc:110540	3.64425	1.40839e-08	ZDB-GENE-050327-77	zgc:110540
1319	bida	3.64412	1.38403e-11	ZDB-GENE-050419-35	BH3 interacting domain death agonist
1320	smad9	3.64047	0.00150966	ZDB-GENE-031014-1	MAD homolog 9 (Drosophila)
1321	ANKRD65	3.63835	0.0386858
1322	arhgap42a	3.63676	0.000299863	ZDB-GENE-030131-8077	Rho GTPase activating protein 42a
1323	CEP164	3.63572	0.00299865	ZDB-GENE-120821-1	centrosomal protein 164
1324	dpysl5a	3.63559	0.000795119	ZDB-GENE-030131-3136	dihydropyrimidinase-like 5a
1325	si:ch211-122l24.6	3.63265	0.00981813
1326	bloc1s4	3.63193	2.44249e-06	ZDB-GENE-040801-215	biogenesis of lysosomal organelles complex-1, subunit 4, cappuccino
1327	gnl1	3.62768	2.56095e-06	ZDB-GENE-060323-1	guanine nucleotide binding protein-like 1
1328	top2b	3.62629	2.2967e-05	ZDB-GENE-041008-136	topoisomerase (DNA) II beta
1329	dio1	3.62347	0.0258515	ZDB-GENE-030328-41	deiodinase, iodothyronine, type I
1330	rpl13	3.62313	0	ZDB-GENE-031007-1	ribosomal protein L13
1331	naca	3.61794	0	ZDB-GENE-020423-4	nascent polypeptide-associated complex alpha polypeptide
1332	poln	3.61091	0.00090661	ZDB-GENE-100917-1	polymerase (DNA directed) nu
1333	mgll	3.60198	0.0293247
1334	BX510309.1	3.5978	0.0198539
1335	lad1	3.59759	0.0112082
1336	nub1	3.59727	5.54267e-07	ZDB-GENE-080212-11	negative regulator of ubiquitin-like proteins 1
1337	atp2a1	3.59349	0.0443464	ZDB-GENE-020905-1	ATPase, Ca++ transporting, cardiac muscle, fast twitch 1
1338	bcap31	3.58793	2.53932e-13	ZDB-GENE-030616-63	B-cell receptor-associated protein 31
1339	GABARAP (1 of 2)	3.58583	0
1340	rit1	3.5833	0.0196307	ZDB-GENE-070912-329	Ras-like without CAAX 1
1341	wdr90	3.58292	0.00011379	ZDB-GENE-070424-67	WD repeat domain 90
1342	THBS1 (2 of 2)	3.58025	0.030646
1343	eps15l1a	3.57923	0.00424269	ZDB-GENE-060503-274	epidermal growth factor receptor pathway substrate 15-like 1a
1344	txn	3.57739	0.00528665	ZDB-GENE-040718-162	thioredoxin
1345	prkacab	3.57736	0.000800226	ZDB-GENE-040801-208	protein kinase, cAMP-dependent, catalytic, alpha, genome duplicate b
1346	clic1	3.57629	1.18685e-06	ZDB-GENE-030131-3202	chloride intracellular channel 1
1347	hnrnpd	3.57609	1.62274e-08	ZDB-GENE-070424-97	heterogeneous nuclear ribonucleoprotein D
1348	rnd3b	3.57582	0.0182982	ZDB-GENE-040718-331	Rho family GTPase 3b
1349	parp16	3.57465	2.60756e-05	ZDB-GENE-040426-2289	poly (ADP-ribose) polymerase family, member 16
1350	si:ch211-191i18.2	3.57328	0.0288201
1351	phf8	3.57117	1.87772e-05	ZDB-GENE-060419-1	PHD finger protein 8
1352	rps19	3.56587	0	ZDB-GENE-040426-1716	ribosomal protein S19
1353	bag3	3.56472	0.00195708	ZDB-GENE-040801-40	BCL2-associated athanogene 3
1354	cbx6a	3.56162	0.00220921	ZDB-GENE-040808-26	chromobox homolog 6a
1355	ache	3.56113	0.0341446	ZDB-GENE-010906-1	acetylcholinesterase
1356	smad3a	3.56082	0.0221538	ZDB-GENE-000509-3	MAD homolog 3a (Drosophila)
1357	tmem59	3.55959	0
1358	phf20b	3.55796	8.4941e-08	ZDB-GENE-040822-33	PHD finger protein 20, b
1359	srsf3a	3.55619	0	ZDB-GENE-030616-631	serine/arginine-rich splicing factor 3a
1360	rps11	3.54964	0	ZDB-GENE-040426-2701	ribosomal protein S11
1361	cald1l	3.54895	7.85486e-06	ZDB-GENE-030131-1629	caldesmon 1 like
1362	SERPINH1 (2 of 2)	3.54884	0.00146175
1363	dse	3.54773	0.0416764
1364	irf8	3.54737	0.00548725	ZDB-GENE-040718-367	interferon regulatory factor 8
1365	gulp1a	3.54733	8.32691e-05	ZDB-GENE-030616-21	GULP, engulfment adaptor PTB domain containing 1a
1366	spra	3.54587	0.00054136	ZDB-GENE-050522-412	sepiapterin reductase a
1367	sepw1	3.54579	0	ZDB-GENE-030410-5	selenoprotein W, 1
1368	si:ch211-237c9.3	3.5451	0.00762201
1369	CABZ01087282.2	3.54477	0.00121396
1370	stk38b	3.54345	0.0491157	ZDB-GENE-081031-2	serine/threonine kinase 38b
1371	pfkfb4l	3.54219	2.71911e-12	ZDB-GENE-031031-4	6-phosphofructo-2-kinase/fructose-2,6-biphosphatase 4, like
1372	RFX7 (1 of 2)	3.54096	0.00798096
1373	TBL1XR1	3.54029	0.000674072	ZDB-GENE-040426-1192	transducin (beta)-like 1 X-linked receptor 1
1374	smarcd3b	3.5382	0.0026907	ZDB-GENE-080509-2	SWI/SNF related, matrix associated, actin dependent regulator of chromatin, subfamily d, member 3b
1375	MMP15 (2 of 2)	3.53694	0.0147056
1376	ubtfl	3.53623	4.3702e-10	ZDB-GENE-040426-1159	upstream binding transcription factor, like
1377	AMPD2 (1 of 2)	3.53488	0.0023556
1378	mll5	3.53427	7.13663e-05
1379	ypel5	3.53168	0	ZDB-GENE-040426-1220	yippee-like 5
1380	MBTD1	3.52905	8.02809e-08
1381	SLC7A8 (1 of 2)	3.52872	0.0271091
1382	si:dkey-82k12.7	3.52134	0.000368247
1383	alkbh3	3.52104	2.92679e-09	ZDB-GENE-040801-254	alkB, alkylation repair homolog 3 (E. coli)
1384	PTPN6	3.51986	0.013699	ZDB-GENE-030131-7513	protein tyrosine phosphatase, non-receptor type 6
1385	HSF2BP	3.51889	9.12218e-07
1386	CORO1C (2 of 2)	3.51288	0.00010176
1387	si:dkey-202b22.6	3.50999	0.0471033
1388	zgc:112437	3.507	0.0191542	ZDB-GENE-050417-293	zgc:112437
1389	srsf2b	3.50463	1.3098e-11	ZDB-GENE-030131-2420	serine/arginine-rich splicing factor 2b
1390	bmpr1bb (10 1124117..1143631)	3.50434	0.000209935
1391	CR848728.2	3.50368	0.0375448
1392	zeb1b	3.49746	0.0293963	ZDB-GENE-010621-1	zinc finger E-box binding homeobox 1b
1393	ACTR3	3.49513	0	ZDB-GENE-040428-2	ARP3 actin-related protein 3 homolog (yeast)
1394	si:dkey-114b16.5	3.49016	1.84232e-05
1395	bnip2	3.48575	2.91773e-08
1396	slc30a1a	3.48551	0.000215907	ZDB-GENE-040426-1840	solute carrier family 30 (zinc transporter), member 1a
1397	hs3st3b1b	3.48296	0.0259317	ZDB-GENE-070202-5	heparan sulfate (glucosamine) 3-O-sulfotransferase 3B1b
1398	mpzl1l	3.48034	0.00290324	ZDB-GENE-050417-455	myelin protein zero-like 1 like
1399	tada3l	3.48019	2.8211e-09	ZDB-GENE-030131-6725	transcriptional adaptor 3 (NGG1 homolog, yeast)-like
1400	ttll9	3.47934	0.00496298	ZDB-GENE-030131-1582	tubulin tyrosine ligase-like family, member 9
1401	rnf32	3.47771	0.00711395	ZDB-GENE-061013-39	ring finger protein 32
1402	rpl21	3.4736	0	ZDB-GENE-030131-8512	ribosomal protein L21
1403	si:ch211-161h7.4	3.47322	6.08813e-07
1404	hcls1	3.47102	0.00197299	ZDB-GENE-030131-7191	hematopoietic cell-specific Lyn substrate 1
1405	MPC1	3.46681	7.92197e-12	ZDB-GENE-040718-94	mitochondrial pyruvate carrier 1
1406	dbf4	3.46655	7.28338e-05	ZDB-GENE-091020-13	DBF4 homolog (S. cerevisiae)
1407	idi1	3.46541	2.0077e-07	ZDB-GENE-050913-44	isopentenyl-diphosphate delta isomerase 1
1408	herc2	3.46381	0.000401285	ZDB-GENE-070718-6	hect domain and RLD 2
1409	crip1	3.46279	0.0103909	ZDB-GENE-041111-1	cysteine-rich protein 1
1410	gltpd1	3.45813	0.000175211	ZDB-GENE-040801-240	glycolipid transfer protein domain containing 1
1411	trip12	3.45593	2.49127e-06	ZDB-GENE-041111-262	thyroid hormone receptor interactor 12
1412	pnp5b	3.44946	0.0265537	ZDB-GENE-040912-54	purine nucleoside phosphorylase 5b
1413	sema7a	3.44818	0.044165	ZDB-GENE-030131-3633	semaphorin 7A
1414	TOR4A (4 of 4)	3.4479	0.0109711
1415	C18H15orf26	3.44651	0.00365177
1416	CABZ01071224.1	3.44285	0.0144555
1417	rpl7a	3.44255	0	ZDB-GENE-031001-9	ribosomal protein L7a
1418	stk17a	3.44203	2.92101e-06	ZDB-GENE-030131-5556	serine/threonine kinase 17a
1419	zgc:153031	3.44099	0.00256686	ZDB-GENE-060929-1190	zgc:153031
1420	grpel2	3.43503	9.41106e-13	ZDB-GENE-091204-188	GrpE-like 2, mitochondrial
1421	tnfrsfa	3.43446	0.000721833	ZDB-GENE-010802-1	tumor necrosis factor receptor superfamily, member a
1422	rhag	3.42928	0.0445431	ZDB-GENE-030131-8229	Rhesus blood group-associated glycoprotein
1423	BX000348.1	3.42796	0.000220678
1424	wsb1	3.42645	0	ZDB-GENE-030131-1946	WD repeat and SOCS box-containing 1
1425	rbb4l	3.42441	3.17693e-06	ZDB-GENE-030131-848	retinoblastoma binding protein 4, like
1426	zeb2a	3.42318	0.0236561	ZDB-GENE-070912-553	zinc finger E-box binding homeobox 2a
1427	slit1a	3.42252	0.047375	ZDB-GENE-030722-3	slit homolog 1a (Drosophila)
1428	CABZ01069239.1	3.41823	0.0183478
1429	zgc:77614 (Zv9_NA166 9944..11457)	3.41641	0.0222835
1430	tsn	3.40681	3.2243e-11	ZDB-GENE-030131-6039	translin
1431	jup	3.40398	1.82645e-12
1432	si:ch211-12h2.7	3.40339	0.00530724
1433	tns1	3.40279	0.0124409	ZDB-GENE-030131-6933	tensin 1
1434	CREM	3.39806	0.0244695
1435	cnbp	3.39738	0
1436	syt11a	3.39696	0.041587	ZDB-GENE-040426-2815	synaptotagmin XIa
1437	mcamb	3.39533	0.00381555	ZDB-GENE-030219-213	melanoma cell adhesion molecule b
1438	sf3b1	3.39397	8.77595e-11	ZDB-GENE-040827-3	splicing factor 3b, subunit 1
1439	tsnaxip1	3.39219	2.40257e-05	ZDB-GENE-070424-39	translin-associated factor X interacting protein 1
1440	arhgap5	3.39089	6.65085e-05	ZDB-GENE-081014-1	Rho GTPase activating protein 5
1441	sdr16c5b	3.39046	0.0159767	ZDB-GENE-040426-2861	short chain dehydrogenase/reductase family 16C, member 5b
1442	wnk1b	3.39005	1.58228e-05	ZDB-GENE-030131-2656	WNK lysine deficient protein kinase 1b
1443	CABZ01038708.1	3.38994	0.00816738
1444	si:ch211-212o2.6	3.38741	0.00832736
1445	ms4a17a.11	3.38681	0.00171966	ZDB-GENE-050417-157	membrane-spanning 4-domains, subfamily A, member 17A.11
1446	si:dkey-6n6.2	3.38652	3.74288e-05	ZDB-GENE-060503-173	si:dkey-6n6.2
1447	si:rp71-40n14.1	3.38404	0.0331049	ZDB-GENE-030131-7503	si:rp71-40n14.1
1448	AFAP1L2	3.38355	0.0239786
1449	ar	3.38185	0.000324767	ZDB-GENE-060131-1	androgen receptor
1450	si:dkey-145p14.5	3.38166	7.61657e-07	ZDB-GENE-041008-117	si:dkey-145p14.5
1451	GPR161 (2 of 2)	3.37617	0.0301296
1452	CCDC11	3.37486	0.0232732
1453	samd1a	3.37275	9.95365e-06	ZDB-GENE-061013-517	sterile alpha motif domain containing 1a
1454	acbd4	3.36983	0.0058408	ZDB-GENE-040426-2074	acyl-CoA binding domain containing 4
1455	stx6	3.36968	1.10924e-07	ZDB-GENE-030131-858	syntaxin 6
1456	slc43a2a	3.36915	0.00350124	ZDB-GENE-040426-964	solute carrier family 43, member 2a
1457	pcnp	3.36251	1.07597e-13	ZDB-GENE-041010-130	PEST proteolytic signal containing nuclear protein
1458	slc38a3	3.3621	0.000102783
1459	sort1b	3.35876	0.000547163	ZDB-GENE-030131-7447	sortilin 1b
1460	pdhb	3.35836	0	ZDB-GENE-040426-2173	pyruvate dehydrogenase (lipoamide) beta
1461	kctd7	3.35605	0.0105446	ZDB-GENE-060804-2	potassium channel tetramerisation domain containing 7
1462	CABZ01088509.1	3.35519	0.00155549
1463	tefa	3.3537	1.18182e-10	ZDB-GENE-990415-264	thyrotroph embryonic factor a
1464	bpgm	3.34766	0.000128132	ZDB-GENE-040718-375	2,3-bisphosphoglycerate mutase
1465	CABZ01079477.1	3.347	1.63736e-12
1466	metrn	3.3456	3.51166e-05	ZDB-GENE-050102-1	meteorin, glial cell differentiation regulator
1467	soul3	3.3454	0.00303155	ZDB-GENE-060825-287	heme-binding protein soul3
1468	si:dkey-95p16.2	3.34407	3.24721e-05
1469	gata3	3.34322	0.0468285	ZDB-GENE-990415-82	GATA-binding protein 3
1470	vwa1	3.34315	4.62387e-06
1471	gata6	3.34106	0.00868697	ZDB-GENE-000622-1	GATA-binding protein 6
1472	emilin1a	3.33807	0.00839008	ZDB-GENE-041001-191	elastin microfibril interfacer 1a
1473	fam204a	3.33762	1.88446e-11	ZDB-GENE-040718-271	family with sequence similarity 204, member A
1474	g6pd	3.33748	1.24099e-07	ZDB-GENE-070508-4	glucose-6-phosphate dehydrogenase
1475	glsb	3.33644	0.00039243	ZDB-GENE-030616-550	glutaminase b
1476	CU639413.2	3.336	0.00998804
1477	nuak2	3.33347	0.00100029	ZDB-GENE-050208-563	NUAK family, SNF1-like kinase, 2
1478	eif1b	3.32885	1.99662e-07	ZDB-GENE-030131-956	eukaryotic translation initiation factor 1B
1479	bcr	3.32783	0.0395121	ZDB-GENE-040724-43	breakpoint cluster region
1480	otub1b	3.32726	0	ZDB-GENE-040718-204	OTU domain, ubiquitin aldehyde binding 1b
1481	si:ch211-197g15.9	3.32588	0.000315809	ZDB-GENE-050208-616	si:ch211-197g15.9
1482	tial1	3.32492	1.74328e-10	ZDB-GENE-040426-1547	TIA1 cytotoxic granule-associated RNA binding protein-like 1
1483	dhrs9	3.32342	7.89578e-05	ZDB-GENE-030131-1249	dehydrogenase/reductase (SDR family) member 9
1484	med28	3.32342	7.85365e-15	ZDB-GENE-041121-4	mediator complex subunit 28
1485	tmed4	3.32269	9.71529e-05	ZDB-GENE-040625-140	transmembrane emp24 protein transport domain containing 4
1486	trnau1apl	3.32241	1.91068e-10
1487	CXCL11 (3 of 4)	3.31911	0.0203577
1488	cdr2l	3.31841	3.91072e-06	ZDB-GENE-030131-8171	cerebellar degeneration-related protein 2-like
1489	add2	3.31839	0.037197	ZDB-GENE-080718-4	adducin 2 (beta)
1490	sesn3	3.31423	0.0226091	ZDB-GENE-040426-2924	sestrin 3
1491	c4	3.31418	0.00115549	ZDB-GENE-030131-5697	complement component 4
1492	TP53BP1	3.31221	3.60579e-06
1493	anxa13	3.31085	2.59991e-05	ZDB-GENE-010406-1	annexin A13
1494	scg3	3.30993	1.86887e-09	ZDB-GENE-040426-1725	secretogranin III
1495	slc44a2	3.30672	0.000205576	ZDB-GENE-030131-3065	solute carrier family 44, member 2
1496	rps7	3.30543	0	ZDB-GENE-040426-1718	ribosomal protein S7
1497	nr0b2a	3.30514	0.0296973	ZDB-GENE-080403-1	nuclear receptor subfamily 0, group B, member 2a
1498	fhl3	3.30391	0.0198091	ZDB-GENE-030131-4741	four and a half LIM domains 3
1499	dpysl2b	3.29571	0.0120336	ZDB-GENE-031105-1	dihydropyrimidinase-like 2b
1500	nt5c2b	3.29511	0.000865106	ZDB-GENE-061013-522	5'-nucleotidase, cytosolic IIb
1501	s1pr2	3.29468	0.016016	ZDB-GENE-020123-2	sphingosine-1-phosphate receptor 2
1502	lamb1b	3.28138	0.0165525
1503	antxr2a	3.28118	0.0126661	ZDB-GENE-060526-14	anthrax toxin receptor 2a
1504	col16a1	3.28104	0.0246259
1505	CABZ01002339.1	3.28008	3.36739e-07
1506	ENSDARG00000071543	3.27998	0.000181462
1507	cotl1	3.27547	4.01034e-08	ZDB-GENE-030131-8325	coactosin-like 1 (Dictyostelium)
1508	si:dkey-6n6.1	3.274	0.0296973
1509	MRTO4	3.27217	1.19153e-08	ZDB-GENE-050417-142	mRNA turnover 4 homolog (S. cerevisiae)
1510	arrdc3b	3.27145	8.67947e-06	ZDB-GENE-040912-182	arrestin domain containing 3b
1511	ip6k2	3.26712	8.65455e-09	ZDB-GENE-030131-760	inositol hexaphosphate kinase 2
1512	zgc:174358 (11 12237395..12239289)	3.26617	0.0070119
1513	nfia	3.26582	0.00893531	ZDB-GENE-050208-501	nuclear factor I/A
1514	cited4a	3.26524	1.05634e-05	ZDB-GENE-030131-7661	Cbp/p300-interacting transactivator, with Glu/Asp-rich carboxy-terminal domain, 4a
1515	tsnax	3.26342	3.80961e-08	ZDB-GENE-050913-80	translin-associated factor X
1516	STAG3L3	3.26284	0.000357231
1517	capns1b	3.26073	0	ZDB-GENE-030131-5206	calpain, small subunit 1 b
1518	nr2f2	3.2593	0.000354168	ZDB-GENE-990415-252	nuclear receptor subfamily 2, group F, member 2
1519	arpc2	3.25729	7.85365e-15	ZDB-GENE-030131-5276	actin related protein 2/3 complex, subunit 2
1520	rxrbb	3.25505	5.43466e-05	ZDB-GENE-990415-242	retinoid x receptor, beta b
1521	sult1st1	3.25421	0.00236619	ZDB-GENE-030131-2144	sulfotransferase family 1, cytosolic sulfotransferase 1
1522	CD53	3.25343	0.0194373
1523	prkar1aa	3.25196	1.52102e-10	ZDB-GENE-050116-2	protein kinase, cAMP-dependent, regulatory, type I, alpha (tissue specific extinguisher 1) a
1524	BX465203.1	3.2511	0.018666
1525	si:busm1-48c11.3	3.25091	0.00119954	ZDB-GENE-030616-505	si:busm1-48c11.3
1526	ppp2ca	3.24965	0.0153124	ZDB-GENE-050417-441	protein phosphatase 2 (formerly 2A), catalytic subunit, alpha isoform
1527	cd164	3.24859	5.86107e-14
1528	piwil2	3.24747	0.000816905	ZDB-GENE-060526-345	piwi-like 2 (Drosophila)
1529	si:ch211-194e15.5	3.24667	0.0192598
1530	itpkcb	3.24662	7.7803e-06	ZDB-GENE-080225-27	inositol 1,4,5-trisphosphate 3-kinase Cb
1531	tex9	3.24533	0.00166657
1532	CU596012.1	3.24051	7.85365e-15
1533	si:dkey-9i23.16	3.23203	0.0154487	ZDB-GENE-090313-362	si:dkey-9i23.16
1534	lhfpl2b	3.23142	0.0321324	ZDB-GENE-050417-10	lipoma HMGIC fusion partner-like 2b
1535	COL14A1 (2 of 2)	3.23107	0.0493064
1536	si:dkey-188i13.10	3.2269	2.55438e-06	ZDB-GENE-090313-208	si:dkey-188i13.10
1537	cmtm3	3.22614	0.00430717	ZDB-GENE-040801-206	CKLF-like MARVEL transmembrane domain containing 3
1538	C19H6orf62	3.22604	5.34481e-13
1539	ephx1	3.22469	0.000101475	ZDB-GENE-040426-913	epoxide hydrolase 1, microsomal (xenobiotic)
1540	pcolce2b	3.22291	0.00379033	ZDB-GENE-040426-1177	procollagen C-endopeptidase enhancer 2b
1541	C7H4orf48	3.22278	8.19841e-06
1542	zgc:154125	3.22068	0.0361988	ZDB-GENE-061013-717	zgc:154125
1543	MDP1	3.21845	2.81573e-05
1544	swt1	3.21835	6.47264e-06
1545	rps26	3.21494	0	ZDB-GENE-030131-8606	ribosomal protein S26
1546	tchp	3.21324	1.78534e-07	ZDB-GENE-060421-3368	trichoplein, keratin filament binding
1547	plod1a	3.21296	0.00702691	ZDB-GENE-030131-3165	procollagen-lysine 1, 2-oxoglutarate 5-dioxygenase 1a
1548	arf6b	3.21066	9.46027e-13	ZDB-GENE-030131-9056	ADP-ribosylation factor 6b
1549	CD97 (1 of 3)	3.21004	0.0160218
1550	FAM149B1	3.2098	0.0223242
1551	wbp2	3.2095	7.83409e-11
1552	pknox1.2	3.20693	0.00691723	ZDB-GENE-020123-1	pbx/knotted 1 homeobox 1.2
1553	XAF1	3.20638	3.18419e-08
1554	tdrd1	3.20628	0.00053	ZDB-GENE-070803-1	tudor domain containing 1
1555	edc3	3.20483	1.04581e-07	ZDB-GENE-050522-287	enhancer of mRNA decapping 3 homolog (S. cerevisiae)
1556	rpl17	3.20482	0	ZDB-GENE-030131-8585	ribosomal protein L17
1557	sema4e	3.20396	0.0223216	ZDB-GENE-990715-7	semaphorin 4e
1558	myeov2	3.20316	0	ZDB-GENE-040426-1883	myeloma overexpressed 2
1559	si:ch211-137i24.10	3.2029	0.00281177	ZDB-GENE-060526-34	si:ch211-137i24.10
1560	fam208b	3.20117	0.00155838	ZDB-GENE-041111-225	family with sequence similarity 208, member B
1561	TRAFD1	3.19683	6.26229e-06
1562	ptp4a1	3.19078	0	ZDB-GENE-041121-11	protein tyrosine phosphatase type IVA, member 1
1563	cpne2	3.18034	0.0480432
1564	lrig2	3.17991	0.00180478	ZDB-GENE-041111-75	leucine-rich repeats and immunoglobulin-like domains 2
1565	IP6K2 (2 of 2)	3.17411	7.65821e-05
1566	ahi1	3.17401	0.00139771	ZDB-GENE-060803-1	Abelson helper integration site 1
1567	tgfb3	3.17229	0.000155924	ZDB-GENE-030723-4	transforming growth factor, beta 3
1568	tefb	3.17101	1.34989e-05	ZDB-GENE-050522-224	thyrotroph embryonic factor b
1569	ift172	3.17013	1.11002e-05	ZDB-GENE-040827-1	intraflagellar transport 172
1570	daam1b	3.16972	0.0282097	ZDB-GENE-030131-4212	dishevelled associated activator of morphogenesis 1b
1571	MYBBP1A (2 of 2)	3.16844	5.2709e-06
1572	paqr6	3.16831	0.0300891	ZDB-GENE-090714-1	progestin and adipoQ receptor family member VI
1573	si:dkey-199f5.8	3.16686	9.36058e-07	ZDB-GENE-030131-4733	si:dkey-199f5.8
1574	junba	3.16652	0.001726	ZDB-GENE-040426-2172	jun B proto-oncogene a
1575	micu1	3.16606	3.88022e-05	ZDB-GENE-070410-22	mitochondrial calcium uptake 1
1576	FAM82B	3.16422	7.94485e-09
1577	CASK (2 of 2)	3.16406	0.00424417
1578	CR855137.1	3.16289	3.24956e-08
1579	SLC19A1	3.16267	0.0495865
1580	STARD4	3.1613	0.0273913
1581	rpl4	3.1605	0	ZDB-GENE-030131-9034	ribosomal protein L4
1582	smad6a	3.1592	0.0312184	ZDB-GENE-011015-1	SMAD family member 6a
1583	si:dkey-266m15.7	3.15897	0.0353425
1584	ing1	3.15859	2.26522e-09	ZDB-GENE-060421-4388	inhibitor of growth family, member 1
1585	FAM171A2 (1 of 2)	3.15637	0.0135827
1586	tmod2	3.15578	3.71861e-07	ZDB-GENE-040912-185	tropomodulin 2
1587	dnm3	3.15548	0.0478341	ZDB-GENE-040724-76	dynamin 3
1588	gnpda2	3.15431	2.40291e-06	ZDB-GENE-091117-41	glucosamine-6-phosphate deaminase 2
1589	ndufb6	3.15424	0	ZDB-GENE-040426-1781	NADH dehydrogenase (ubiquinone) 1 beta subcomplex, 6
1590	atp6v0cb	3.15339	7.89131e-05	ZDB-GENE-030131-4127	ATPase, H+ transporting, lysosomal, V0 subunit c, b
1591	loxl2b	3.15164	0.000345453	ZDB-GENE-050208-29	lysyl oxidase-like 2b
1592	C25H11orf9	3.15153	0.019484
1593	TMEM150B	3.15131	0.0130545
1594	itgav	3.15098	0.000173826	ZDB-GENE-060616-382	integrin, alpha V
1595	scp2a	3.14823	3.86661e-07	ZDB-GENE-040426-1846	sterol carrier protein 2a
1596	ywhae2	3.14807	0.00348909	ZDB-GENE-050306-44	tyrosine 3-monooxygenase/tryptophan 5-monooxygenase activation protein, epsilon polypeptide 2
1597	sh3kbp1	3.14794	0.000110961
1598	rgn	3.1469	0.0191787	ZDB-GENE-040718-68	regucalcin
1599	prpf8	3.14523	0.00051071	ZDB-GENE-030131-577	pre-mRNA processing factor 8
1600	si:ch211-250k18.4	3.14471	0.00787765
1601	crebbpa	3.14342	1.38956e-06	ZDB-GENE-050208-439	CREB binding protein a
1602	NMI	3.13448	3.71861e-07
1603	rpl22l1	3.1339	0	ZDB-GENE-060804-3	ribosomal protein L22-like 1
1604	rab3ip	3.13301	1.13968e-06	ZDB-GENE-050522-323	RAB3A interacting protein (rabin3)
1605	fam43a	3.13215	0.00437329	ZDB-GENE-030131-6098	family with sequence similarity 43, member A
1606	si:ch211-196c10.5	3.12982	0.00226624
1607	zgc:162232	3.12835	0.0133822	ZDB-GENE-070410-45	zgc:162232
1608	clec14a	3.1246	0.0222471	ZDB-GENE-030131-5536	C-type lectin domain family 14, member A
1609	si:ch211-210c8.6	3.12299	5.71365e-09	ZDB-GENE-030131-3630	si:ch211-210c8.6
1610	raver2	3.12286	0.0132244	ZDB-GENE-090713-1	ribonucleoprotein, PTB-binding 2
1611	jam2a	3.11957	5.9076e-11	ZDB-GENE-031204-3	junctional adhesion molecule 2a
1612	ppiaa	3.11587	0	ZDB-GENE-030131-8556	peptidylprolyl isomerase Aa (cyclophilin A)
1613	si:ch211-195b13.1	3.11569	3.70079e-05	ZDB-GENE-030131-7626	si:ch211-195b13.1
1614	slc12a2	3.11028	0.00665283	ZDB-GENE-040625-53	solute carrier family 12 (potassium/chloride transporters), member 2
1615	bsdc1	3.10666	2.68161e-09	ZDB-GENE-040905-1	BSD domain containing 1
1616	scaper	3.10476	1.322e-05	ZDB-GENE-060303-5	S phase cyclin A-associated protein in the ER
1617	DLC1	3.10439	0.00559345
1618	zgc:174353 (11 12705255..12707055)	3.10338	0.0291915
1619	gnb2l1	3.1014	0	ZDB-GENE-990415-89	guanine nucleotide binding protein (G protein), beta polypeptide 2-like 1
1620	bccip	3.10049	0	ZDB-GENE-050320-39	BRCA2 and CDKN1A interacting protein
1621	fyna	3.09772	0.000135972	ZDB-GENE-030903-5	FYN oncogene related to SRC, FGR, YES a
1622	net1	3.09373	0.00550247	ZDB-GENE-041121-18	neuroepithelial cell transforming gene 1
1623	tmem30aa	3.09199	0.00842232	ZDB-GENE-040704-26	transmembrane protein 30Aa
1624	aldh5a1	3.0892	0.0451881	ZDB-GENE-070228-2	aldehyde dehydrogenase 5 family, member A1 (succinate-semialdehyde dehydrogenase)
1625	pdcd6	3.08867	0.000137712	ZDB-GENE-040426-1307	programmed cell death 6
1626	id2b	3.08014	0.000983695	ZDB-GENE-030131-15	inhibitor of DNA binding 2, dominant negative helix-loop-helix protein, b
1627	SNTB2	3.07855	0.000542017
1628	CR548630.1	3.07827	5.72392e-05
1629	zgc:153738	3.07754	0.00886236	ZDB-GENE-061013-622	zgc:153738
1630	ccl-c5a	3.07659	0.00665283	ZDB-GENE-060526-181	chemokine CCL-C5a
1631	upb1	3.07515	0.00221755	ZDB-GENE-030131-1380	ureidopropionase, beta
1632	dync1i2b	3.07432	0.0477913	ZDB-GENE-090121-1	dynein, cytoplasmic 1, intermediate chain 2b
1633	ptges3a	3.07346	0.000264068
1634	PSMB10	3.07181	1.4526e-08	ZDB-GENE-001208-2	proteasome (prosome, macropain) subunit, beta type, 10
1635	sfmbt1	3.07176	0.000251425	ZDB-GENE-030131-2592	Scm-like with four mbt domains 1
1636	DTWD2	3.06873	2.09734e-06
1637	CABZ01086639.4	3.06826	0.024379
1638	pdcd4a	3.06688	8.7329e-10	ZDB-GENE-040426-1920	programmed cell death 4a
1639	zgc:63568	3.06605	9.89705e-07	ZDB-GENE-040426-1165	zgc:63568
1640	skib	3.06566	0.030785	ZDB-GENE-990715-10	nuclear oncoprotein skib
1641	si:ch211-165i18.2	3.06506	0.0330808
1642	mtpn	3.06277	4.81335e-11	ZDB-GENE-040426-2166	myotrophin
1643	CCDC71	3.05979	5.67767e-11
1644	ak3	3.05885	0.000564025	ZDB-GENE-040426-2142	adenylate kinase 3
1645	faima	3.05329	0.000550387	ZDB-GENE-040718-323	Fas apoptotic inhibitory molecule a
1646	E2F1	3.05088	0.00220439
1647	wu:fb12e11	3.04905	1.18929e-12	ZDB-GENE-030131-8466	wu:fb12e11
1648	si:ch211-198b3.1	3.04605	0.032827
1649	IRF2 (2 of 2)	3.04556	0.0281987
1650	nms	3.04398	0.000299017
1651	si:ch211-242l1.1	3.04253	0.0238243
1652	ctcf	3.03134	1.10582e-09	ZDB-GENE-040624-5	CCCTC-binding factor (zinc finger protein)
1653	ilf2	3.03111	8.56817e-08	ZDB-GENE-040426-2345	interleukin enhancer binding factor 2
1654	TMEM98	3.02878	0.0074729
1655	nktr	3.02684	2.29418e-06	ZDB-GENE-030131-1725	natural killer-tumor recognition sequence
1656	ttll3	3.02452	0.0205404	ZDB-GENE-060616-182	tubulin tyrosine ligase-like family, member 3
1657	arl6ip5b	3.02346	7.34171e-10	ZDB-GENE-040718-223	ADP-ribosylation factor-like 6 interacting protein 5b
1658	gpcpd1	3.02093	0.00119875	ZDB-GENE-060503-472	glycerophosphocholine phosphodiesterase GDE1 homolog (S. cerevisiae)
1659	si:ch73-138e16.6	3.02058	5.83758e-05	ZDB-GENE-070705-205	si:ch73-138e16.6
1660	chka	3.02031	3.07156e-05	ZDB-GENE-050208-149	choline kinase alpha
1661	jam3b	3.02023	0.00938838	ZDB-GENE-030131-441	junctional adhesion molecule 3b
1662	kctd5	3.01689	0.000175043	ZDB-GENE-030131-727	potassium channel tetramerisation domain containing 5
1663	zgc:136895	3.01465	0.0485953	ZDB-GENE-060421-4694	zgc:136895
1664	tnfsf12	3.0144	0.0242309	ZDB-GENE-060929-376	tumor necrosis factor (ligand) superfamily, member 12
1665	gxylt2	3.01363	0.00203585	ZDB-GENE-070424-64	glucoside xylosyltransferase 2
1666	RPAP3 (2 of 2)	3.00991	4.78534e-07
1667	tnip1	3.00927	4.27843e-05	ZDB-GENE-070112-1502	TNFAIP3 interacting protein 1
1668	si:dkey-188i13.7	3.00883	1.53885e-14	ZDB-GENE-090312-190	si:dkey-188i13.7
1669	dsc2l	3.00763	0.00260604	ZDB-GENE-031116-55	desmocollin 2 like
1670	RPAP3 (1 of 2)	3.00652	7.62619e-08
1671	PARP8	3.00581	0.00154688
1672	psmc5	3.00572	1.1744e-07	ZDB-GENE-030131-6547	proteasome (prosome, macropain) 26S subunit, ATPase, 5
1673	si:ch73-269m14.4	3.00563	0.0236382	ZDB-GENE-120215-94	si:ch73-269m14.4
1674	mapk12a	3.0047	0.0206142	ZDB-GENE-990415-257	mitogen-activated protein kinase 12a
1675	derl3	3.00336	0.000643409	ZDB-GENE-040426-1324	Der1-like domain family, member 3
1676	SYPL2	3.00331	0.0489068
1677	zgc:92630	3.00178	0.00625602	ZDB-GENE-040718-449	zgc:92630
1678	F7 (2 of 3)	2.9989	0.00766788
1679	cxcl12b	2.99824	0.0193045	ZDB-GENE-030721-1	chemokine (C-X-C motif) ligand 12b (stromal cell-derived factor 1)
1680	slc40a1	2.99798	0.00879107	ZDB-GENE-000511-8	solute carrier family 40 (iron-regulated transporter), member 1
1681	mxa	2.99745	0.0478642	ZDB-GENE-030721-5	myxovirus (influenza) resistance A
1682	nsa2	2.99651	0
1683	cdh1	2.99562	1.26909e-05	ZDB-GENE-010606-1	cadherin 1, epithelial
1684	GSTZ1	2.99413	0.00185516	ZDB-GENE-040718-184	glutathione S-transferase zeta 1
1685	rgs13	2.99326	0.0145784	ZDB-GENE-070410-138	regulator of G-protein signaling 13
1686	rcc2	2.99115	6.1111e-05	ZDB-GENE-040426-2213	regulator of chromosome condensation 2
1687	zgc:85777	2.98673	1.54032e-05	ZDB-GENE-040426-2210	zgc:85777
1688	psmd5	2.9853	2.22152e-05	ZDB-GENE-050417-28	proteasome (prosome, macropain) 26S subunit, non-ATPase, 5
1689	si:ch211-225b11.1	2.98482	0.00659018	ZDB-GENE-060531-39	si:ch211-225b11.1
1690	si:dkey-40c11.2	2.98266	0.0465514	ZDB-GENE-060526-300	si:dkey-40c11.2
1691	bc2	2.98216	2.92164e-09	ZDB-GENE-040426-2922	putative breast adenocarcinoma marker
1692	ift57	2.97956	0.00374203	ZDB-GENE-040614-1	intraflagellar transport protein 57
1693	hagh	2.97856	3.75119e-06	ZDB-GENE-030131-8921	hydroxyacylglutathione hydrolase
1694	si:dkey-157o17.2	2.97693	0.00393073
1695	lsm14ab	2.97633	3.57673e-05	ZDB-GENE-040426-2462	LSM14 homolog Ab (SCD6, S. cerevisiae)
1696	zfp106	2.97607	5.30667e-06
1697	srsf6b	2.97598	4.99067e-11	ZDB-GENE-041219-1	serine/arginine-rich splicing factor 6b
1698	fhl2a	2.97533	0.00414543	ZDB-GENE-040808-49	four and a half LIM domains 2a
1699	bcam	2.97458	0.00249766	ZDB-GENE-060929-620	basal cell adhesion molecule (Lutheran blood group)
1700	ibtk	2.97418	5.46992e-06
1701	GLS2 (2 of 2)	2.97372	0.0244645
1702	irf1b	2.97364	0.00482994	ZDB-GENE-041114-13	interferon regulatory factor 1b
1703	ptprda	2.9727	0.0391295	ZDB-GENE-101103-16	protein tyrosine phosphatase, receptor type, D, a
1704	thbs1b	2.97095	0.0324429	ZDB-GENE-020708-1	thrombospondin 1b
1705	gstal	2.96954	9.51808e-13	ZDB-GENE-040426-2720	glutathione S-transferase, alpha-like
1706	lztfl1	2.96588	0.00103281
1707	gsk3b	2.9656	0.0221538	ZDB-GENE-990714-4	glycogen synthase kinase 3 beta
1708	rbm39a	2.96005	1.3733e-10	ZDB-GENE-040426-2852	RNA binding motif protein 39a
1709	rnf11a	2.95664	0.00341719	ZDB-GENE-040426-1277	ring finger protein 11a
1710	anxa11b	2.95444	9.36233e-14	ZDB-GENE-030707-5	annexin A11b
1711	taf6	2.95384	4.22307e-05	ZDB-GENE-040912-23	TAF6 RNA polymerase II, TATA box binding protein (TBP)-associated factor
1712	seta	2.95327	3.46502e-08	ZDB-GENE-030131-2221	SET translocation (myeloid leukemia-associated) A
1713	msrb3	2.95298	0.0117215	ZDB-GENE-040625-74	methionine sulfoxide reductase B3
1714	psd3l	2.94349	0.000749714	ZDB-GENE-030131-8195	pleckstrin and Sec7 domain containing 3, like
1715	si:dkey-51e6.1	2.942	0.00420606
1716	zgc:175222 (12 511754..539900)	2.9418	5.63215e-06
1717	PPID	2.94157	1.29664e-06	ZDB-GENE-040625-34	peptidylprolyl isomerase D
1718	lhx2a	2.9413	0.0397429	ZDB-GENE-091118-109	LIM homeobox 2a
1719	ca5	2.93705	0.00552016	ZDB-GENE-080220-57	carbonic anhydrase V
1720	slc38a10	2.93598	0.00116892	ZDB-GENE-050309-21	solute carrier family 38, member 10
1721	BDP1 (1 of 2)	2.93594	0.00537364
1722	cyp17a2	2.92923	0.000455258	ZDB-GENE-100822-1	cytochrome P450, family 17, subfamily A, polypeptide 2
1723	ywhaba	2.92891	3.93338e-11	ZDB-GENE-030131-6583	tyrosine 3-monooxygenase/tryptophan 5-monooxygenase activation protein, beta polypeptide a
1724	nap1l4b	2.92691	5.80416e-10	ZDB-GENE-041114-168	nucleosome assembly protein 1-like 4b
1725	prpf39	2.92681	0	ZDB-GENE-030616-420	PRP39 pre-mRNA processing factor 39 homolog (yeast)
1726	homer3	2.92513	0.00026328	ZDB-GENE-040426-739	homer homolog 3 (Drosophila)
1727	prrc2c	2.92341	0.000129423
1728	arl6	2.92257	0.000153999	ZDB-GENE-041219-2	ADP-ribosylation factor-like 6
1729	prnprs3	2.92112	0.00489853	ZDB-GENE-041221-3	prion protein, related sequence 3
1730	ENSDARG00000094627	2.92007	0.00621423
1731	GOLM1	2.92001	2.01423e-09
1732	lamb2	2.91843	0.0264415	ZDB-GENE-081030-4	laminin, beta 2 (laminin S)
1733	nsmce1	2.91767	2.36026e-09	ZDB-GENE-040718-289	non-SMC element 1 homolog (S. cerevisiae)
1734	si:ch211-106h4.4	2.91757	0.0322051	ZDB-GENE-070705-14	si:ch211-106h4.4
1735	mll4b	2.90836	0.0254467	ZDB-GENE-080521-1	myeloid/lymphoid or mixed-lineage leukemia 4b
1736	rabl2	2.90353	2.92289e-06	ZDB-GENE-060503-464	RAB, member of RAS oncogene family-like 2
1737	efha1	2.90037	0.000260435
1738	calcoco1	2.90023	0.0195739	ZDB-GENE-030131-6911	calcium binding and coiled-coil domain 1
1739	SBNO2 (2 of 3)	2.89916	0.0391667
1740	egr1	2.8984	0.0126736	ZDB-GENE-980526-320	early growth response 1
1741	C8H9orf116	2.89641	0.0036565
1742	zgc:175214	2.89552	0.0285142	ZDB-GENE-080303-32	zgc:175214
1743	RNF130 (1 of 2)	2.89545	0.00452062
1744	kalrnb	2.89541	1.3386e-05	ZDB-GENE-060421-7244	kalirin, RhoGEF kinase b
1745	jam2b	2.89513	0.0120128	ZDB-GENE-080229-3	junctional adhesion molecule 2b
1746	lgmn	2.89021	0	ZDB-GENE-021030-1	legumain
1747	lats2	2.88653	0.0324429	ZDB-GENE-050119-6	LATS, large tumor suppressor, homolog 2 (Drosophila)
1748	tcf12	2.8841	0.0333891	ZDB-GENE-040516-11	transcription factor 12
1749	cyb5r3	2.88014	5.39978e-05	ZDB-GENE-030131-3281	cytochrome b5 reductase 3
1750	rbm46	2.87991	2.16571e-12	ZDB-GENE-061013-298	RNA binding motif protein 46
1751	tmem176l.3a	2.87766	0.0172962	ZDB-GENE-080829-13	transmembrane protein 176l.3a
1752	cenpj	2.87713	0.00250448
1753	mych	2.87621	4.38691e-11	ZDB-GENE-030219-51	myelocytomatosis oncogene homolog
1754	acp6	2.87147	0.0147075	ZDB-GENE-050208-290	acid phosphatase 6, lysophosphatidic
1755	r3hcc1l	2.87109	3.27207e-11	ZDB-GENE-030131-4156	R3H domain and coiled-coil containing 1-like
1756	mmp11a	2.87064	0.0446996	ZDB-GENE-070817-3	matrix metallopeptidase 11a
1757	lrrc33	2.86952	0.0222089	ZDB-GENE-040808-36	leucine rich repeat containing 33
1758	cry2b	2.86939	6.1018e-06	ZDB-GENE-010426-5	cryptochrome 2b
1759	si:ch211-243g18.3	2.86351	0.00119661
1760	RB1CC1	2.86117	0.000128132
1761	C11H9orf129	2.8583	0.0015379
1762	CT573318.1	2.85821	0.0142689
1763	si:dkeyp-38g8.5	2.85795	8.92529e-05
1764	cdkn1a	2.85494	0.000196731	ZDB-GENE-070705-7	cyclin-dependent kinase inhibitor 1A
1765	wu:fb44b02	2.85364	1.63529e-05
1766	rsl24d1	2.85226	0	ZDB-GENE-040426-1925	ribosomal L24 domain containing 1
1767	kpna3	2.85193	2.7865e-05	ZDB-GENE-030616-541	karyopherin (importin) alpha 3
1768	MSL1 (1 of 2)	2.85135	7.79309e-06
1769	notch3	2.84821	0.0156166	ZDB-GENE-000329-5	notch homolog 3
1770	RPS27L	2.84804	2.6431e-10
1771	ANKRD30B	2.84589	0.00203357
1772	tpbgb	2.84328	0.0164994
1773	C1H4orf27	2.84188	0.000193288
1774	psmb11	2.84169	1.46835e-07	ZDB-GENE-001208-1	proteasome (prosome, macropain) subunit, beta type, 11
1775	mettl21d	2.8412	1.94958e-06	ZDB-GENE-060825-19	methyltransferase like 21D
1776	scarb2 (5 56795117..56809990)	2.84062	0.000367758
1777	ophn1	2.84059	0.0324621	ZDB-GENE-040718-464	oligophrenin 1
1778	gnl3	2.84024	3.44334e-08	ZDB-GENE-030131-616	guanine nucleotide binding protein-like 3 (nucleolar)
1779	selk	2.83484	4.35008e-13	ZDB-GENE-040912-131	selenoprotein K
1780	lnpep	2.8347	0.00172598	ZDB-GENE-030131-1534	leucyl/cystinyl aminopeptidase
1781	dcaf12	2.83455	9.08477e-06	ZDB-GENE-061013-363	DDB1 and CUL4 associated factor 12
1782	serinc2	2.83114	1.52864e-11	ZDB-GENE-041111-296	serine incorporator 2
1783	cadm4	2.8308	0.0276431	ZDB-GENE-041114-138	cell adhesion molecule 4
1784	ndufa8	2.83053	0
1785	ENSDARG00000087861	2.83001	0.00100262
1786	ier5l	2.82794	0.0427621	ZDB-GENE-030131-5134	immediate early response 5-like
1787	sh3gl1b	2.82437	0.0007679	ZDB-GENE-031001-6	SH3-domain GRB2-like 1b
1788	samd13	2.82346	6.35693e-06	ZDB-GENE-060929-676	sterile alpha motif domain containing 13
1789	upf2	2.82341	7.75018e-05	ZDB-GENE-090715-1	UPF2 regulator of nonsense transcripts homolog (yeast)
1790	eno1a	2.82162	1.49425e-07	ZDB-GENE-030131-6048	enolase 1a, (alpha)
1791	zgc:153681 (14 8793104..8826876)	2.81939	0.00268983
1792	dnajc12	2.81933	0.00158117
1793	ywhabb	2.81915	7.85365e-15	ZDB-GENE-040426-2160	tyrosine 3-monooxygenase/tryptophan 5-monooxygenase activation protein, beta polypeptide b
1794	psmd11b	2.819	1.21457e-07	ZDB-GENE-030131-984	proteasome (prosome, macropain) 216S subunit, non-ATPase, 11b
1795	arpc3	2.81835	1.29754e-11	ZDB-GENE-040625-107	actin related protein 2/3 complex, subunit 3
1796	mypt2	2.81452	0.000122379
1797	nup85	2.8143	1.85569e-09	ZDB-GENE-040801-145	nucleoporin 85
1798	letm1	2.81314	0.00344192	ZDB-GENE-050522-154	leucine zipper-EF-hand containing transmembrane protein 1
1799	TTC29	2.81135	0.0429394
1800	msl2s	2.80628	0.00119265
1801	pbx4	2.80553	3.24044e-08	ZDB-GENE-000201-18	pre-B-cell leukemia transcription factor 4
1802	pdgfra (20 24309905..24316052)	2.80508	0.00523977
1803	tax1bp1b	2.80373	3.99345e-06	ZDB-GENE-030131-2872	Tax1 (human T-cell leukemia virus type I) binding protein 1b
1804	entpd1	2.80334	0.021402	ZDB-GENE-040801-58	ectonucleoside triphosphate diphosphohydrolase 1
1805	tdrd7	2.80243	0.00678714	ZDB-GENE-040426-2103	tudor domain containing 7
1806	nme2b.2	2.8003	0.00906681	ZDB-GENE-000210-33	NME/NM23 nucleoside diphosphate kinase 2b, tandem duplicate 2
1807	comta	2.80023	0.0444196	ZDB-GENE-050913-117	catechol-O-methyltransferase a
1808	CU928083.1	2.79951	0.0238701
1809	nrarpa	2.79834	0.00678326	ZDB-GENE-030515-6	notch-regulated ankyrin repeat protein a
1810	si:ch211-253d24.2	2.7976	0.0402009
1811	eif5a	2.79756	0	ZDB-GENE-040426-2229	eukaryotic translation initiation factor 5A
1812	pcmt	2.7974	0.000169846	ZDB-GENE-990415-134	l-isoaspartyl protein carboxyl methyltransferase
1813	cxcr7b	2.79686	0.0189259	ZDB-GENE-031116-61	chemokine (C-X-C motif) receptor 7b
1814	flot2b	2.79585	0.00393812	ZDB-GENE-040426-1368	flotillin 2b
1815	ndufa13	2.79407	7.85365e-15
1816	dnmt4	2.79252	3.78024e-06	ZDB-GENE-050314-1	DNA (cytosine-5-)-methyltransferase 4
1817	plgrkt	2.79233	3.72439e-06	ZDB-GENE-050809-125	plasminogen receptor, C-terminal lysine transmembrane protein
1818	SLC12A2 (6 of 6)	2.79076	0.00448606
1819	tspan14	2.79051	9.18377e-08	ZDB-GENE-060825-329	tetraspanin 14
1820	tomm34	2.78994	2.81137e-08
1821	tbcb	2.78972	2.44358e-12	ZDB-GENE-030131-9296	tubulin folding cofactor B
1822	colec12	2.78911	0.0206908	ZDB-GENE-030131-9807	collectin sub-family member 12
1823	si:dkey-71p21.9	2.78908	0.00138129
1824	copeb	2.78788	0.000187432
1825	ENSDARG00000068621	2.78771	0.0454001
1826	wdr76	2.78525	1.77425e-07	ZDB-GENE-030131-4513	WD repeat domain 76
1827	si:dkey-118j18.2	2.78494	0.00155549
1828	proza	2.78333	0.00055402	ZDB-GENE-061013-403	protein Z, vitamin K-dependent plasma glycoprotein a
1829	ttc26	2.7818	7.71628e-07	ZDB-GENE-041212-41	tetratricopeptide repeat domain 26
1830	si:dkey-151g10.6	2.77987	1.85287e-10
1831	fkbp9	2.77819	0.0253979	ZDB-GENE-040801-23	FK506 binding protein 9
1832	pspc1	2.77816	0.000248192	ZDB-GENE-030131-9530	paraspeckle component 1
1833	tfdp1a	2.775	8.38536e-06	ZDB-GENE-040426-2883	transcription factor Dp-1, a
1834	MYCBP	2.77255	1.53885e-14	ZDB-GENE-060331-97	c-myc binding protein
1835	selj	2.77009	2.24566e-08
1836	pomp	2.76789	7.85365e-15	ZDB-GENE-040801-10	proteasome maturation protein
1837	tgfbr2	2.76762	0.000145478	ZDB-GENE-980526-375	transforming growth factor, beta receptor II
1838	si:ch211-198k9.7	2.76675	0.000261724
1839	atg4c	2.76489	0.0221259	ZDB-GENE-040625-84	autophagy-related 4C (yeast)
1840	MUC13 (2 of 2)	2.76446	0.0180313
1841	ccnf	2.76161	2.08289e-05	ZDB-GENE-021030-2	cyclin F
1842	SPIN2B	2.76054	0.000162781
1843	ybx1	2.75969	1.98475e-13	ZDB-GENE-000629-3	Y box binding protein 1
1844	wtap	2.75782	3.76998e-11	ZDB-GENE-030131-5990	Wilms tumor 1 associated protein
1845	gnb1a	2.75747	1.80015e-11	ZDB-GENE-030131-823	guanine nucleotide binding protein (G protein), beta polypeptide 1a
1846	tdrd9	2.75688	0.000272339	ZDB-GENE-090313-193	tudor domain containing 9
1847	mdm4	2.75546	1.9192e-09	ZDB-GENE-030131-6872	transformed 3T3 cell double minute 4 homolog (mouse)
1848	fundc2	2.75514	5.06052e-11	ZDB-GENE-041010-26	fun14 domain containing 2
1849	RNF169	2.75492	0.0308492
1850	vgll4	2.75462	0.0311892
1851	FAM168B	2.75452	7.85365e-15
1852	scarb2 (5 63941829..63956640)	2.75422	0.000555938
1853	G3BP2 (1 of 3)	2.7534	2.37943e-07
1854	prkar1b	2.75232	0.000113544	ZDB-GENE-060929-580	protein kinase, cAMP-dependent, regulatory, type I, beta
1855	rasgef1bb	2.75067	0.00040145	ZDB-GENE-040801-220	RasGEF domain family, member 1Bb
1856	si:dkeyp-93d12.1	2.75056	2.9459e-05
1857	junbb	2.74953	0.00513958	ZDB-GENE-040426-2666	jun B proto-oncogene b
1858	si:ch211-22i13.2	2.74925	2.23778e-06	ZDB-GENE-041014-143	si:ch211-22i13.2
1859	abi1a	2.74885	0.0138468	ZDB-GENE-040426-1701	abl-interactor 1a
1860	mapk6	2.74675	1.4185e-07	ZDB-GENE-050420-7	mitogen-activated protein kinase 6
1861	SIK1	2.74624	0.0135827
1862	kdrl	2.74313	0.0328782	ZDB-GENE-000705-1	kinase insert domain receptor like
1863	eef1a1l1	2.74285	0	ZDB-GENE-990415-52	eukaryotic translation elongation factor 1 alpha 1, like 1
1864	CLDND1 (2 of 2)	2.74126	0.00682537
1865	gmppaa	2.74053	5.90927e-07	ZDB-GENE-040704-37	GDP-mannose pyrophosphorylase Aa
1866	lipf	2.73969	0.0463092	ZDB-GENE-040426-2737	lipase, gastric
1867	tspan3a	2.73622	6.02892e-11	ZDB-GENE-030131-7787	tetraspanin 3a
1868	agrn (23 24028507..24199362)	2.73495	0.0278792
1869	si:ch211-207c6.7	2.73371	0.0105565
1870	psmb3	2.73052	2.26368e-09	ZDB-GENE-040426-2682	proteasome (prosome, macropain) subunit, beta type, 3
1871	cct5	2.73048	2.07621e-05	ZDB-GENE-030131-977	chaperonin containing TCP1, subunit 5 (epsilon)
1872	TSTD1	2.7296	0.000591418
1873	hsp90ab1	2.72893	2.03865e-09	ZDB-GENE-990415-95	heat shock protein 90, alpha (cytosolic), class B member 1
1874	LUC7L3	2.72838	1.24779e-09
1875	TRBC2	2.7257	0.02111
1876	glula	2.72567	4.24818e-12	ZDB-GENE-030131-688	glutamate-ammonia ligase (glutamine synthase) a
1877	ogt.1	2.72043	4.92968e-09	ZDB-GENE-030131-9631	O-linked N-acetylglucosamine (GlcNAc) transferase (UDP-N-acetylglucosamine:polypeptide-N-acetylglucosaminyl transferase) 1
1878	eif3c	2.72035	9.49086e-09	ZDB-GENE-030131-6166	eukaryotic translation initiation factor 3, subunit C
1879	flii	2.71847	0.000216578	ZDB-GENE-071212-3	flightless I homolog (Drosophila)
1880	si:ch73-303g23.4	2.71482	0.0473794	ZDB-GENE-050506-148	si:ch73-303g23.4
1881	hsbp1a	2.70681	0.00027975	ZDB-GENE-050320-136	heat shock factor binding protein 1a
1882	pde8a	2.70162	0.00407599	ZDB-GENE-070112-622	phosphodiesterase 8A
1883	CHCHD3 (2 of 2)	2.70161	0.00793218
1884	TKT	2.70127	0.0166064	ZDB-GENE-030909-13	transketolase
1885	lmbrd2b	2.69896	0.00715228	ZDB-GENE-030131-7197	LMBR1 domain containing 2b
1886	hspb1	2.6966	0.00621432	ZDB-GENE-030326-4	heat shock protein, alpha-crystallin-related, 1
1887	bbc3	2.69446	0.0273843	ZDB-GENE-070119-4	BCL2 binding component 3
1888	MAP7D3	2.69329	1.92428e-05
1889	caprin1a	2.69253	2.86931e-08	ZDB-GENE-040801-226	cell cycle associated protein 1a
1890	dag1	2.69249	0.000179548	ZDB-GENE-021223-1	dystroglycan 1
1891	ppid	2.69147	6.45616e-09	ZDB-GENE-040625-34	peptidylprolyl isomerase D
1892	trim8	2.68895	0.000852692
1893	sntb1	2.68756	0.00054149	ZDB-GENE-040704-13	syntrophin, basic 1
1894	DCAF8	2.68691	1.22734e-05
1895	MSH4	2.68347	0.0235639
1896	isoc2	2.67704	6.08385e-05	ZDB-GENE-070518-1	isochorismatase domain containing 2
1897	nudt1	2.67459	3.21222e-06	ZDB-GENE-040426-2757	nudix (nucleoside diphosphate linked moiety X)-type motif 1
1898	dtnba	2.67102	1.39221e-06	ZDB-GENE-030131-3967	dystrobrevin, beta a
1899	XPR1 (2 of 2)	2.67015	0.000720337
1900	pparda	2.66963	0.0246559	ZDB-GENE-990415-212	peroxisome proliferator-activated receptor delta a
1901	wdr82	2.66908	1.12424e-10	ZDB-GENE-030131-333	WD repeat domain containing 82
1902	cops4	2.66864	1.86387e-08	ZDB-GENE-030131-4317	COP9 constitutive photomorphogenic homolog subunit 4 (Arabidopsis)
1903	CABZ01086292.1	2.66806	0.0048798
1904	dctn2	2.66776	5.8152e-09	ZDB-GENE-040426-1279	dynactin 2 (p50)
1905	spata4	2.66576	0.0067832	ZDB-GENE-050417-153	spermatogenesis associated 4
1906	ppm1h	2.6656	0.00191687	ZDB-GENE-061027-190	protein phosphatase, Mg2+/Mn2+ dependent, 1H
1907	nt5c3	2.66326	4.44636e-06
1908	si:ch211-214j24.10	2.66244	0.000275352
1909	NUDT12	2.66164	0.00818109
1910	cct2	2.66162	0	ZDB-GENE-020419-6	chaperonin containing TCP1, subunit 2 (beta)
1911	tubg1	2.66162	2.20406e-06	ZDB-GENE-040426-836	tubulin, gamma 1
1912	mid1ip1b	2.6606	2.70972e-05	ZDB-GENE-040426-1720	MID1 interacting protein 1b
1913	picalml	2.66054	0.00181024	ZDB-GENE-030131-6795	phosphatidylinositol binding clathrin assembly protein, like
1914	rps12	2.65928	0	ZDB-GENE-030131-8951	ribosomal protein S12
1915	fkbp1aa	2.65816	7.85365e-15	ZDB-GENE-030131-7275	FK506 binding protein 1Aa
1916	necap2	2.6561	1.45542e-08	ZDB-GENE-050522-67	NECAP endocytosis associated 2
1917	stk25b	2.65529	8.59864e-08	ZDB-GENE-040426-2537	serine/threonine kinase 25b
1918	PTK7 (1 of 2)	2.6538	0.000196581
1919	gpr146	2.65096	0.0243275	ZDB-GENE-050823-3	G protein-coupled receptor 146
1920	fam3c	2.64599	0.000600344	ZDB-GENE-030131-6137	family with sequence similarity 3, member C
1921	skp1	2.64356	6.86976e-08	ZDB-GENE-040426-1707	S-phase kinase-associated protein 1
1922	fam134c	2.64346	0.0270806	ZDB-GENE-080520-1	family with sequence similarity 134, member C
1923	ccdc125	2.63714	0.0268328	ZDB-GENE-060526-104	coiled-coil domain containing 125
1924	mibp2	2.63693	0	ZDB-GENE-031113-14	muscle-specific beta 1 integrin binding protein 2
1925	prrc2a	2.63656	3.22373e-07
1926	zgc:77614 (Zv9_scaffold3478 21391..22903)	2.63503	2.61409e-06
1927	tuba8l	2.63378	2.88741e-09	ZDB-GENE-030131-9167	tubulin, alpha 8 like
1928	TULP3	2.63355	0.014994
1929	chordc1	2.63345	2.09847e-08	ZDB-GENE-040426-1288	cysteine and histidine-rich domain (CHORD)-containing, zinc binding protein 1
1930	zgc:158309	2.62896	0.0262081	ZDB-GENE-061201-42	zgc:158309
1931	zgc:123248	2.62709	0.0171601	ZDB-GENE-051127-29	zgc:123248
1932	adam10a	2.62702	6.62796e-06	ZDB-GENE-040917-2	a disintegrin and metalloprotease domain 10a
1933	aplp2	2.6255	7.43575e-09	ZDB-GENE-061009-28	amyloid beta (A4) precursor-like protein 2
1934	u2surp	2.62353	1.78954e-06	ZDB-GENE-070912-400	U2 snRNP-associated SURP domain containing
1935	scrn3	2.6221	0.000647228	ZDB-GENE-030131-4783	secernin 3
1936	selenbp1	2.62093	1.58183e-10	ZDB-GENE-040426-1436	selenium binding protein 1
1937	si:ch73-110p20.1	2.61957	0.0232732
1938	mtm1	2.6192	0.00296835	ZDB-GENE-051113-128	myotubularin 1
1939	AKT3 (2 of 2)	2.61888	0.00528665
1940	atp5h	2.61667	0	ZDB-GENE-040426-1658	ATP synthase, H+ transporting, mitochondrial F0 complex, subunit d
1941	sep15	2.61586	7.85365e-15	ZDB-GENE-030327-1	selenoprotein 15
1942	znf654	2.61452	0.0042341	ZDB-GENE-030131-1423	zinc finger protein 654
1943	si:dkey-42p8.3	2.61346	0.0126235	ZDB-GENE-050208-677	si:dkey-42p8.3
1944	C18H11orf58	2.61314	1.35087e-05
1945	lpar1	2.61232	0.0391814	ZDB-GENE-030616-499	lysophosphatidic acid receptor 1
1946	ABI2 (1 of 2)	2.61172	0.00201395
1947	ENSDARG00000088340	2.61142	0.0121301
1948	CASP8 (2 of 4)	2.61003	0.0183257
1949	CABZ01055170.1	2.60817	7.01701e-08
1950	fam53b	2.60799	6.94194e-12	ZDB-GENE-040426-2495	family with sequence similarity 53, member B
1951	akt1s1	2.60658	2.27905e-14	ZDB-GENE-030131-482	AKT1 substrate 1 (proline-rich)
1952	RNF212	2.60643	0.00309692
1953	zgc:171679	2.60595	0.00579872	ZDB-GENE-071004-95	zgc:171679
1954	klf9	2.60497	0.000166643	ZDB-GENE-060526-244	Kruppel-like factor 9
1955	tjp1	2.60458	0.000405101
1956	WIZ (2 of 2)	2.60347	2.01052e-05
1957	nf2b	2.60257	0.0144555	ZDB-GENE-040622-3	neurofibromin 2b (merlin)
1958	atp5l	2.60013	0	ZDB-GENE-030131-5177	ATP synthase, H+ transporting, mitochondrial F0 complex, subunit g
1959	cyp3c1	2.59826	1.61636e-05	ZDB-GENE-030131-3060	cytochrome P450, family 3, subfamily c, polypeptide 1
1960	TIFA	2.59812	3.91651e-05
1961	C6H1orf146	2.59578	0.00702793
1962	cbx3a	2.59524	4.81353e-11	ZDB-GENE-030131-1158	chromobox homolog 3a (HP1 gamma homolog, Drosophila)
1963	PRSS23	2.594	0.035582
1964	wu:fk11d03	2.59315	0.00166452	ZDB-GENE-030131-9225	wu:fk11d03
1965	itgb1b	2.59196	0.000243155	ZDB-GENE-030909-10	integrin, beta 1b
1966	mov10a	2.59184	0.0302972	ZDB-GENE-091230-8	Moloney leukemia virus 10, homolog, a
1967	ISCU (2 of 2)	2.59113	1.93176e-08
1968	eno1b	2.5905	0.0301634	ZDB-GENE-040426-1651	enolase 1b, (alpha)
1969	gspt1	2.58827	0.0349216	ZDB-GENE-040822-36	G1 to S phase transition 1
1970	naa35	2.58608	3.0234e-09	ZDB-GENE-030131-306	N(alpha)-acetyltransferase 35, NatC auxiliary subunit
1971	plk2b	2.58413	0.0154969	ZDB-GENE-070720-17	polo-like kinase 2b (Drosophila)
1972	ercc3	2.58186	7.3551e-05	ZDB-GENE-030131-3043	excision repair cross-complementing rodent repair deficiency, complementation group 3
1973	ahr2	2.5809	0.0190006	ZDB-GENE-990714-16	aryl hydrocarbon receptor 2
1974	rap1a	2.58049	2.17175e-08	ZDB-GENE-040625-167	RAP1A, member of RAS oncogene family
1975	exoc1	2.5802	2.84472e-05
1976	CCT2 (2 of 2)	2.57955	0
1977	jam3a	2.5795	0.042865
1978	hlfa	2.5795	0.0477072	ZDB-GENE-061013-159	hepatic leukemia factor a
1979	eif2s1	2.57866	0
1980	gfpt1	2.57822	0.0136906	ZDB-GENE-070423-1	glutamine-fructose-6-phosphate transaminase 1
1981	anxa11a	2.57529	1.08673e-06	ZDB-GENE-030707-4	annexin A11a
1982	si:ch211-93g23.2	2.57497	0.0299401	ZDB-GENE-090312-164	si:ch211-93g23.2
1983	safb	2.573	3.60105e-10	ZDB-GENE-030131-698	scaffold attachment factor B
1984	dazl	2.57288	1.86223e-06	ZDB-GENE-000405-6	deleted in azoospermia-like
1985	psmc1a	2.57253	5.83761e-11	ZDB-GENE-030131-8730	proteasome (prosome, macropain) 26S subunit, ATPase, 1a
1986	si:dkeyp-11g8.4	2.57246	0.00613271
1987	mxra8a	2.57234	0.0117091	ZDB-GENE-060503-671	matrix-remodelling associated 8a
1988	HNRNPUL1 (1 of 2)	2.57176	1.11219e-05
1989	tspo	2.5701	3.84703e-09	ZDB-GENE-041010-125	translocator protein
1990	CABZ01047562.1	2.5693	0.00500731
1991	si:dkey-100n23.4	2.56878	3.8939e-05
1992	ptgr1	2.568	0.000148947	ZDB-GENE-041212-80	prostaglandin reductase 1
1993	CATSPER1	2.56768	0.0347999
1994	lhpp	2.56761	0.00335088	ZDB-GENE-070615-43	phospholysine phosphohistidine inorganic pyrophosphate phosphatase
1995	wbscr16	2.5671	0.000138671
1996	PRPF6 (1 of 2)	2.56336	1.48146e-07
1997	fzd6	2.56308	0.0328055	ZDB-GENE-040426-1451	frizzled homolog 6 (Drosophila)
1998	TDRKH	2.56099	1.86761e-08
1999	si:dkey-286j15.1	2.55807	8.19039e-05
[truncated: 503 more rows]

## Sheet: Ovary-biased 40 dpf
S/N	Gene symbol	Fold Change	P-value	Zfin ID	Description
1	ENSDARG00000087448	-64.8832	2.82685e-127
2	zgc:165539	-56.192	5.91479e-77
3	si:dkey-229d11.3	-55.8631	3.15848e-97
4	CABZ01059627.1	-43.4181	1.30114e-89
5	zgc:171445	-40.0989	0	ZDB-GENE-080205-2	zgc:171445
6	si:dkey-46g23.3	-38.2572	0	ZDB-GENE-070705-477	si:dkey-46g23.3
7	ENSDARG00000087392	-38.0954	0
8	CU467646.1	-37.1479	2.86381e-140
9	CABZ01074647.1	-36.7489	8.77735e-129
10	ENSDARG00000088772	-36.0626	0
11	DMKN	-35.4776	1.66255e-28
12	cth1	-35.4381	5.85861e-52	ZDB-GENE-990806-20	cth1
13	si:dkey-46g23.5	-35.0917	1.40461e-39	ZDB-GENE-030131-9306	si:dkey-46g23.5
14	si:dkey-46g23.2	-34.8955	1.24745e-198	ZDB-GENE-070705-476	si:dkey-46g23.2
15	si:ch211-263m18.4	-34.4475	0
16	zgc:171426	-33.2423	2.92259e-76	ZDB-GENE-080212-2	zgc:171426
17	zgc:165518	-33.1454	0	ZDB-GENE-070720-15	zgc:165518
18	zgc:173837	-31.7376	0	ZDB-GENE-080213-12	zgc:173837
19	QDPR (6 of 6)	-31.5122	1.27771e-17
20	trim35-29	-30.2238	8.44159e-27	ZDB-GENE-041114-35	tripartite motif containing 35-29
21	si:ch211-127n13.3	-29.2938	4.98221e-14
22	BX548000.1	-29.2651	1.25439e-22
23	si:ch1073-263o8.2	-29.0171	1.50062e-128
24	CABZ01034793.1	-28.7178	1.90305e-48
25	zgc:173990	-28.542	7.8239e-169	ZDB-GENE-080218-1	zgc:173990
26	QDPR (5 of 6)	-28.4971	1.02332e-204
27	zgc:171750	-28.4525	0	ZDB-GENE-071004-30	zgc:171750
28	si:ch211-146l10.5	-28.1803	2.47516e-121
29	zgc:175136	-28.1143	6.2927e-276	ZDB-GENE-080204-122	zgc:175136
30	zgc:152652	-27.9589	0	ZDB-GENE-060818-27	zgc:152652
31	zgc:171977	-27.7861	0	ZDB-GENE-070822-24	zgc:171977
32	AL929192.1	-27.6475	2.12994e-295
33	si:dkey-88l16.4	-27.5371	1.72021e-30	ZDB-GENE-091204-52	si:dkey-88l16.4
34	si:ch73-90k17.1	-27.5125	1.24316e-271
35	si:dkey-207j16.5	-27.1596	5.27914e-26
36	elovl7b	-26.9496	4.22139e-78	ZDB-GENE-030131-5485	ELOVL family member 7, elongation of long chain fatty acids (yeast) b
37	wu:fi34b01	-26.7963	3.78517e-161
38	chia.4	-26.5281	2.98886e-52	ZDB-GENE-030131-9279	chitinase, acidic.4
39	si:ch211-12h2.6	-26.3044	1.1435e-85	ZDB-GENE-091117-31	si:ch211-12h2.6
40	si:ch1073-75o15.4	-25.7446	2.44501e-41	ZDB-GENE-100922-199	si:ch1073-75o15.4
41	lipg	-25.6043	9.93133e-48	ZDB-GENE-040426-699	lipase, endothelial
42	BX571823.5	-25.3861	0
43	si:dkey-88l16.3	-25.2162	4.76342e-125	ZDB-GENE-030131-6015	si:dkey-88l16.3
44	gata2b	-25.0486	5.48768e-12	ZDB-GENE-040718-440	GATA-binding protein 2b
45	zgc:165453	-24.8695	2.0625e-30	ZDB-GENE-070720-13	zgc:165453
46	zpcx	-24.6407	1.61908e-40	ZDB-GENE-040824-1	zona pellucida protein C
47	si:dkey-229d11.5	-24.1688	1.02816e-52
48	ENSDARG00000089515	-24.0642	0.00864728
49	si:ch211-146l10.7	-23.9089	0
50	zgc:112146	-23.8765	2.34033e-42	ZDB-GENE-050417-237	zgc:112146
51	QDPR (4 of 6)	-23.8625	1.40274e-15
52	ENSDARG00000070166	-23.6255	2.24565e-43
53	si:ch211-39n21.1	-23.4546	1.77704e-32
54	retsatl	-23.3799	6.23779e-132
55	BX571823.1	-23.3649	4.26522e-256
56	si:zfos-1505d6.3	-23.2602	2.2853e-103
57	KPNA7	-23.1284	4.96962e-253	ZDB-GENE-040426-2023	karyopherin alpha 7 (importin alpha 8)
58	si:ch211-223m11.2	-22.9343	5.98133e-60
59	gbgt1l4	-22.8238	1.24979e-105	ZDB-GENE-031204-4	globoside alpha-1,3-N-acetylgalactosaminyltransferase 1, like 4
60	CABZ01112215.1	-22.6815	1.86998e-117
61	zgc:56231	-22.617	2.58684e-173	ZDB-GENE-040426-1914	zgc:56231
62	zgc:173856	-22.3465	4.16752e-157
63	zgc:111868	-22.3011	2.43872e-196	ZDB-GENE-050809-138	zgc:111868
64	pif1	-21.9355	2.03731e-44	ZDB-GENE-030131-4928	PIF1 5'-to-3' DNA helicase homolog (S. cerevisiae)
65	zp2.6	-21.7908	2.26183e-147	ZDB-GENE-090306-2	zona pellucida glycoprotein 2.6
66	zgc:112399	-21.75	6.83641e-43	ZDB-GENE-050522-326	zgc:112399
67	zp2l1	-21.6518	9.89969e-277
68	CABZ01079009.1	-21.5156	1.93874e-266
69	si:dkey-240e12.6	-21.5043	1.33892e-31	ZDB-GENE-050208-367	si:dkey-240e12.6
70	ENSDARG00000093704	-21.4778	1.49624e-44
71	otx1b	-21.3735	6.18636e-13	ZDB-GENE-980526-400	orthodenticle homolog 1b
72	crygmxl1	-21.31	1.35437e-21	ZDB-GENE-050522-392	crystallin, gamma MX, like 1
73	si:dkeyp-98a7.8	-21.2309	5.94023e-250	ZDB-GENE-050208-600	si:dkeyp-98a7.8
74	pou5f1	-20.9311	2.08757e-34	ZDB-GENE-980526-485	POU domain, class 5, transcription factor 1
75	si:ch211-157j23.3	-20.6307	1.03939e-24
76	zgc:172218	-20.6244	5.56475e-185	ZDB-GENE-080219-50	zgc:172218
77	mcm3l	-20.4597	1.41789e-108	ZDB-GENE-040121-2	MCM3 minichromosome maintenance deficient 3 (S. cerevisiae), like
78	si:dkey-24p1.6	-20.2083	9.0896e-32
79	CU467646.4	-20.127	1.13414e-185
80	AL929192.4	-20.0001	2.69366e-106
81	slc16a3	-19.4461	1.5106e-111	ZDB-GENE-030131-5487	solute carrier family 16 (monocarboxylic acid transporters), member 3
82	si:ch211-157j23.2	-19.4072	2.2767e-51
83	CABZ01051901.1	-19.384	1.62582e-74
84	phex	-19.2126	9.87747e-76	ZDB-GENE-030103-2	phosphate regulating gene with homologues to endopeptidases on the X chromosome
85	tmprss4b	-19.1545	2.51825e-43	ZDB-GENE-030131-5862	transmembrane protease, serine 4b
86	ca15b	-19.0197	6.0686e-183	ZDB-GENE-040426-2222	carbonic anhydrase XV b
87	zp3c	-19.0169	1.32062e-134
88	cldng	-18.8929	5.96181e-226	ZDB-GENE-010328-7	claudin g
89	qdprb2	-18.829	3.96704e-137	ZDB-GENE-070720-19	quinoid dihydropteridine reductase b2
90	QDPR (2 of 6)	-18.8149	4.34228e-225
91	btg4	-18.7764	5.71657e-100
92	si:dkeyp-98a7.7	-18.7624	9.53938e-257	ZDB-GENE-050208-520	si:dkeyp-98a7.7
93	sybu	-18.7206	8.71467e-68	ZDB-GENE-060929-1202	syntabulin (syntaxin-interacting)
94	si:dkeyp-98a7.4	-18.6039	1.11224e-218	ZDB-GENE-050208-760	si:dkeyp-98a7.4
95	zgc:175135	-18.5347	1.4127e-76	ZDB-GENE-080214-1	zgc:175135
96	faah2b	-18.4535	2.0135e-83	ZDB-GENE-061027-358	fatty acid amide hydrolase 2b
97	btg2	-18.3592	3.67761e-58
98	ENSDARG00000092887	-18.124	1.93253e-126
99	si:dkeyp-98a7.9	-18.098	5.19232e-221	ZDB-GENE-050208-680	si:dkeyp-98a7.9
100	FOXR1	-18.088	1.85812e-47
101	hsd17b12a	-17.9696	9.61831e-63	ZDB-GENE-030131-5628	hydroxysteroid (17-beta) dehydrogenase 12a
102	CCNO	-17.9301	1.6142e-131
103	si:dkey-179j5.5	-17.8745	1.45651e-18	ZDB-GENE-070705-320	si:dkey-179j5.5
104	BX571823.4	-17.7976	2.98411e-13
105	CABZ01112215.2	-17.7689	1.44722e-39
106	vldlr	-17.7466	1.06289e-77	ZDB-GENE-040426-803	very low density lipoprotein receptor
107	si:dkey-121h17.7	-17.7364	3.16842e-17
108	si:dkeyp-98a7.2	-17.6849	1.48419e-15
109	BX323793.4	-17.5046	2.03358e-164
110	zp2.3	-17.4762	1.7489e-262	ZDB-GENE-010622-2	zona pellucida glycoprotein 2.3
111	figla	-17.4715	3.52119e-10	ZDB-GENE-031121-1	factor in the germline alpha
112	lpcat4	-17.2	5.67559e-54	ZDB-GENE-030131-5777	lysophosphatidylcholine acyltransferase 4
113	zgc:66449	-17.1289	1.57807e-64	ZDB-GENE-030131-5618	zgc:66449
114	BX284640.3	-16.9429	2.53133e-59
115	wu:fi42e03	-16.9321	4.91518e-48
116	PATL2	-16.9189	1.00788e-127
117	si:dkeyp-98a7.3	-16.818	2.70145e-143	ZDB-GENE-050208-679	si:dkeyp-98a7.3
118	si:ch211-233h19.2	-16.7649	1.67138e-27
119	zgc:171717	-16.7205	5.45295e-168	ZDB-GENE-071004-25	zgc:171717
120	si:ch1073-75o15.3	-16.6929	1.44188e-170	ZDB-GENE-100921-22	si:ch1073-75o15.3
121	si:dkey-270e21.3	-16.4532	3.25834e-73
122	CU075911.1	-16.4306	5.71403e-123
123	si:ch211-226h8.14	-16.3685	9.34001e-73	ZDB-GENE-050208-470	si:ch211-226h8.14
124	zp3b	-16.2769	3.89272e-108	ZDB-GENE-031124-2	zona pellucida glycoprotein 3b
125	si:ch211-12h2.8	-16.2255	7.06928e-152	ZDB-GENE-091118-43	si:ch211-12h2.8
126	zgc:173544	-16.1312	0.000276212
127	si:ch211-119o8.6	-16.0883	3.25139e-16	ZDB-GENE-070912-17	si:ch211-119o8.6
128	ALOX5 (2 of 4)	-15.9959	2.47639e-35
129	si:ch211-226h8.13	-15.9698	1.92031e-72
130	si:ch211-157c3.4	-15.8901	2.73626e-16
131	zgc:162945	-15.8138	4.62262e-121
132	ST3GAL1 (5 of 5)	-15.6908	3.87053e-35
133	pabpc1l	-15.6535	1.17619e-88	ZDB-GENE-030131-5836	poly(A) binding protein, cytoplasmic 1-like
134	zgc:195245	-15.6205	2.53566e-154	ZDB-GENE-081022-200	zgc:195245
135	elovl6l	-15.6103	1.49133e-21	ZDB-GENE-031110-3	ELOVL family member 6, elongation of long chain fatty acids like
136	zgc:158856	-15.5937	6.80803e-178	ZDB-GENE-070112-1722	zgc:158856
137	si:ch211-12e13.2	-15.5812	1.71033e-94	ZDB-GENE-060526-27	si:ch211-12e13.2
138	zp2l2	-15.5002	4.89566e-42	ZDB-GENE-060818-4	zona pellucida glycoprotein 2, like 2
139	ENSDARG00000086529	-15.3586	3.26149e-97
140	zgc:77112	-15.307	5.59805e-58	ZDB-GENE-040426-2219	zgc:77112
141	clcnk	-15.2187	2.6744e-23	ZDB-GENE-040426-1379	chloride channel K
142	zgc:113424	-15.2147	1.68691e-86	ZDB-GENE-050227-9	zgc:113424
143	buc	-15.1854	1.75404e-192	ZDB-GENE-070117-694	bucky ball
144	si:dkeyp-34c12.1	-15.0255	1.10638e-23
145	AL929192.3	-15.0026	4.76685e-112
146	si:dkey-90l23.1	-14.9842	2.41897e-154	ZDB-GENE-030131-5242	si:dkey-90l23.1
147	zgc:162592	-14.9677	1.01508e-19	ZDB-GENE-030131-5400	zgc:162592
148	si:ch211-145c1.1	-14.9069	5.93605e-43	ZDB-GENE-070912-81	si:ch211-145c1.1
149	si:dkey-241l7.4	-14.8793	3.94155e-89	ZDB-GENE-041014-238	si:dkey-241l7.4
150	ENSDARG00000094616	-14.8142	7.75268e-89
151	si:dkey-4c23.8	-14.7916	6.59179e-110
152	sinup	-14.7884	1.45159e-20	ZDB-GENE-050913-2	siaz-interacting nuclear protein
153	f2rl1.1	-14.7811	1.11884e-19	ZDB-GENE-061215-140	coagulation factor II (thrombin) receptor-like 1.1
154	zgc:153258	-14.7796	9.39514e-28	ZDB-GENE-060929-108	zgc:153258
155	si:dkey-12n16.1	-14.778	1.56662e-12
156	zgc:173556	-14.7378	1.19387e-56	ZDB-GENE-071004-54	zgc:173556
157	si:dkey-88l16.5	-14.652	1.17152e-27
158	wu:fi38e01	-14.5439	1.69328e-105
159	polr3g	-14.5062	1.78062e-25
160	si:dkey-152b24.6	-14.4626	3.53203e-55	ZDB-GENE-100922-31	si:dkey-152b24.6
161	CU929378.1	-14.4399	2.80927e-48
162	MCOLN3 (2 of 2)	-14.3868	3.66478e-15
163	h1m	-14.2777	2.33721e-142	ZDB-GENE-030131-5614	linker histone H1M
164	sh3d19	-14.2564	6.53085e-13	ZDB-GENE-050522-481	SH3 domain containing 19
165	caprin2	-14.2164	7.38655e-137	ZDB-GENE-040812-2	caprin family member 2
166	si:ch211-241j12.4	-14.1871	4.2802e-34
167	si:dkey-216e24.3	-14.1841	1.26367e-14	ZDB-GENE-070912-438	si:dkey-216e24.3
168	ccna1	-14.1836	5.56578e-168	ZDB-GENE-040311-2	cyclin A1
169	tlr18	-14.1444	3.28255e-13	ZDB-GENE-040220-2	toll-like receptor 18
170	si:dkey-241l7.5	-14.1295	3.79453e-208	ZDB-GENE-041014-237	si:dkey-241l7.5
171	si:dkeyp-50f7.2	-14.0942	1.45469e-132	ZDB-GENE-030131-5968	si:dkeyp-50f7.2
172	FIGLA (2 of 2)	-13.9665	1.98392e-22
173	acp5a	-13.8555	5.78656e-79	ZDB-GENE-040426-2864	acid phosphatase 5a, tartrate resistant
174	C25H11orf24	-13.8238	3.9081e-30
175	elovl7a	-13.7912	4.96231e-45	ZDB-GENE-030131-6149	ELOVL family member 7, elongation of long chain fatty acids (yeast) a
176	bmp15	-13.7609	5.75273e-22	ZDB-GENE-030131-6115	bone morphogenetic protein 15
177	cx44.2	-13.7364	6.94798e-16	ZDB-GENE-010619-1	connexin 44.2
178	si:ch211-137a8.2	-13.7236	9.9596e-28	ZDB-GENE-061103-172	si:ch211-137a8.2
179	zglp1	-13.704	1.23938e-64	ZDB-GENE-060825-359	zinc finger, GATA-like protein 1
180	zp3a.1	-13.6673	1.96109e-75
181	zp2	-13.631	9.55405e-160	ZDB-GENE-991129-5	zona pellucida glycoprotein 2
182	ENSDARG00000032156	-13.5756	1.83429e-88
183	zar1l	-13.5558	1.14972e-167
184	si:dkey-241l7.6	-13.5459	3.28406e-108	ZDB-GENE-041014-235	si:dkey-241l7.6
185	ENSDARG00000016538	-13.5306	1.91341e-58
186	gtf3ab	-13.499	5.77669e-160	ZDB-GENE-030131-7698	general transcription factor IIIA, b
187	CABZ01044980.1	-13.4317	9.39915e-49
188	SYCP2L	-13.4007	4.51809e-35
189	snai3	-13.3905	2.79634e-12	ZDB-GENE-061013-757	snail homolog 3
190	gpr160	-13.3743	6.90823e-40	ZDB-GENE-081022-189	G protein-coupled receptor 160
191	myh9a	-13.3565	5.08823e-51	ZDB-GENE-030131-5870	myosin, heavy polypeptide 9a, non-muscle
192	ccnb2	-13.3408	6.54725e-169	ZDB-GENE-030429-12	cyclin B2
193	si:ch211-250e5.16 (22 26304043..26305320)	-13.32	6.36753e-154
194	abcb5	-13.2885	4.27974e-20	ZDB-GENE-030131-6414	ATP-binding cassette, sub-family B (MDR/TAP), member 5
195	si:ch211-251f6.7	-13.2523	8.75058e-40
196	hyal6	-13.2052	3.07555e-11	ZDB-GENE-070112-2372	hyaluronoglucosaminidase 6
197	si:ch211-241j12.3	-13.1961	6.23539e-48
198	dvr1	-13.1425	5.89635e-57	ZDB-GENE-980526-389	decapentaplegic and Vg-related 1
199	si:ch211-254n4.3	-13.1396	5.17396e-24
200	DAPK2 (2 of 2)	-13.1297	8.21029e-13
201	gbgt1l1	-13.1269	1.62677e-11	ZDB-GENE-040426-1117	globoside alpha-1,3-N-acetylgalactosaminyltransferase 1, like 1
202	si:ch211-251f6.3	-13.1073	3.21546e-37
203	sox21a	-13.0968	4.44344e-18	ZDB-GENE-990715-6	SRY-box containing gene 21a
204	zp2.5	-13.0406	1.22737e-159	ZDB-GENE-090306-1	zona pellucida glycoprotein 2.5
205	si:dkey-192l18.10	-13.0349	3.61204e-40
206	st6galnac1.2	-12.9792	3.3097e-26	ZDB-GENE-041014-161	ST6 (alpha-N-acetyl-neuraminyl-2,3-beta-galactosyl-1,3)-N-acetylgalactosaminide alpha-2,6-sialyltransferase 1.2
207	tuba4l	-12.8822	3.74067e-194	ZDB-GENE-030131-5588	tubulin, alpha 4 like
208	si:dkey-241l7.3	-12.8378	6.07784e-13	ZDB-GENE-041014-239	si:dkey-241l7.3
209	mos	-12.8102	1.47279e-56	ZDB-GENE-040428-3	v-mos Moloney murine sarcoma viral oncogene homolog
210	foxh1	-12.7498	1.36328e-13	ZDB-GENE-000616-15	forkhead box H1
211	mid1ip1l	-12.7315	2.74607e-195	ZDB-GENE-030131-1697	MID1 interacting protein 1, like
212	zp3.2 (17 2358509..2362392)	-12.7292	1.6101e-108
213	ENSDARG00000092498	-12.6693	7.34862e-90
214	nanos3	-12.6474	2.36195e-23	ZDB-GENE-011221-1	nanos homolog 3
215	zgc:136254	-12.6062	8.62422e-74	ZDB-GENE-060421-3062	zgc:136254
216	iqsec3a	-12.5664	4.40984e-08	ZDB-GENE-041210-343	IQ motif and Sec7 domain 3a
217	KCNS3 (2 of 2)	-12.5412	4.50716e-13
218	si:dkey-208k4.2	-12.4967	9.1403e-188	ZDB-GENE-030131-6124	si:dkey-208k4.2
219	si:ch211-198m1.1	-12.4921	8.15444e-10
220	zp3a.2	-12.4897	1.8915e-61
221	casd1	-12.3973	2.28649e-66	ZDB-GENE-060503-329	CAS1 domain containing 1
222	tph1a	-12.373	2.19949e-33	ZDB-GENE-030317-1	tryptophan hydroxylase 1 (tryptophan 5-monooxygenase) a
223	tmem144b	-12.3691	5.51415e-54	ZDB-GENE-041010-58	transmembrane protein 144b
224	tecrl2	-12.3577	2.21021e-14	ZDB-GENE-041010-116	trans-2,3-enoyl-CoA reductase-like 2
225	si:ch211-14a17.6	-12.3469	2.72832e-70
226	si:ch211-226h8.11	-12.3282	6.63213e-95	ZDB-GENE-050208-629	si:ch211-226h8.11
227	lin28a	-12.3069	7.65697e-14	ZDB-GENE-040426-747	lin-28 homolog A (C. elegans)
228	DEPDC7 (2 of 2)	-12.3003	9.70464e-17
229	zgc:55413	-12.299	5.65638e-78	ZDB-GENE-040426-2909	zgc:55413
230	snx10a	-12.2888	2.45952e-31	ZDB-GENE-050809-44	sorting nexin 10a
231	GALNT6	-12.2444	8.09879e-25	ZDB-GENE-040426-2272	UDP-N-acetyl-alpha-D-galactosamine:polypeptide N-acetylgalactosaminyltransferase 6 (GalNAc-T6)
232	zp3.2 (17 2365374..2368214)	-12.2356	1.8588e-123
233	hsd3b1	-12.1615	7.04949e-17	ZDB-GENE-081105-30	hydroxy-delta-5-steroid dehydrogenase, 3 beta- and steroid delta-isomerase 1
234	zgc:171779	-12.1575	1.404e-117	ZDB-GENE-071004-38	zgc:171779
235	zorba	-12.1536	1.65336e-188
236	NPM2 (1 of 2)	-12.1291	6.62491e-194
237	phc2b (1 774781..775204)	-12.0796	2.24903e-37
238	zgc:55621	-12.0208	1.41426e-52	ZDB-GENE-040426-762	zgc:55621
239	oclnb	-11.8958	5.62468e-12	ZDB-GENE-041212-43	occludin b
240	CDCP1 (1 of 3)	-11.8905	1.0113e-15
241	ENSDARG00000087363	-11.8864	4.60584e-46
242	zgc:66455	-11.8758	1.89615e-45	ZDB-GENE-040426-1642	zgc:66455
243	zgc:66432	-11.8348	1.84235e-42	ZDB-GENE-030131-5827	zgc:66432
244	si:ch211-250e5.16 (22 26324773..26327027)	-11.7829	4.9574e-23
245	thy1	-11.7436	4.24088e-17	ZDB-GENE-030131-8561	Thy-1 cell surface antigen
246	mtus1a	-11.7377	1.3603e-08	ZDB-GENE-061103-409	mitochondrial tumor suppressor 1a
247	EPCAM	-11.7307	6.01697e-168	ZDB-GENE-040426-2209	epithelial cell adhesion molecule
248	fam89a	-11.6114	2.78527e-29
249	CCKAR	-11.541	4.137e-14
250	tmem44	-11.5099	6.87369e-33	ZDB-GENE-060825-65	transmembrane protein 44
251	si:ch211-226h8.6	-11.5082	8.48151e-17	ZDB-GENE-050208-456	si:ch211-226h8.6
252	CDCP1 (2 of 3)	-11.5003	6.84616e-22
253	zgc:152968	-11.4888	6.08644e-25	ZDB-GENE-061013-448	zgc:152968
254	lsm14b	-11.4716	1.34952e-154	ZDB-GENE-040426-779	LSM14B, SCD6 homolog B (S. cerevisiae)
255	zgc:103559	-11.3804	1.74654e-08	ZDB-GENE-041212-22	zgc:103559
256	si:dkey-105h11.2	-11.3784	1.51633e-13
257	B4GALNT2 (2 of 3)	-11.3673	2.55306e-24
258	zp2.2	-11.3611	1.94438e-118	ZDB-GENE-010622-1	zona pellucida glycoprotein 2.2
259	si:dkey-167i21.2	-11.3459	2.19262e-15	ZDB-GENE-090313-198	si:dkey-167i21.2
260	BX465186.1	-11.3383	1.55003e-96
261	gdf9	-11.2645	2.56826e-12	ZDB-GENE-050221-7	growth differentiation factor 9
262	zgc:66024	-11.2412	1.61489e-84	ZDB-GENE-040426-1511	zgc:66024
263	zgc:174935	-11.1803	2.73926e-18	ZDB-GENE-080204-78	zgc:174935
264	rdh10b	-11.1353	1.38558e-55	ZDB-GENE-030909-7	retinol dehydrogenase 10b
265	si:dkey-37o8.1	-11.1289	3.33859e-106	ZDB-GENE-030131-5667	si:dkey-37o8.1
266	ENSDARG00000089062	-11.1138	8.12739e-57
267	si:dkey-22p6.2	-11.102	3.55811e-08
268	rbpms2	-11.0615	2.71228e-88
269	nanog	-11.0593	6.28558e-154	ZDB-GENE-030131-5486	nanog homeobox
270	zgc:77118	-11.0298	3.79301e-81	ZDB-GENE-040426-2211	zgc:77118
271	s100a1	-11.0296	6.26007e-166	ZDB-GENE-040916-1	S100 calcium binding protein A1
272	ZBTB8A	-10.999	3.39299e-15
273	si:dkey-166k9.2	-10.9882	2.23042e-11
274	CYSTM1	-10.9726	5.77644e-66
275	ENSDARG00000016789	-10.9446	2.55312e-38
276	gmnn	-10.839	1.59682e-164	ZDB-GENE-030429-30	geminin, DNA replication inhibitor
277	cyp11a1	-10.7938	8.59501e-17	ZDB-GENE-010306-1	cytochrome P450, subfamily XIA, polypeptide 1
278	sik2a	-10.7851	5.55794e-11	ZDB-GENE-070705-451	salt-inducible kinase 2a
279	MAP1LC3C	-10.7814	6.23394e-27
280	st3gal1	-10.7718	2.85002e-22	ZDB-GENE-060321-1	ST3 beta-galactoside alpha-2,3-sialyltransferase 1
281	si:ch211-241b2.4	-10.7544	5.69968e-34	ZDB-GENE-081104-191	si:ch211-241b2.4
282	ctssb.1	-10.7324	1.65096e-143	ZDB-GENE-050522-559	cathepsin S, b.1
283	zgc:162969	-10.7197	1.68995e-79	ZDB-GENE-041008-244	zgc:162969
284	rbp1b	-10.6589	7.38657e-34	ZDB-GENE-050421-2	retinol binding protein 1b, cellular
285	scarb1	-10.6525	1.9884e-101	ZDB-GENE-031126-1	scavenger receptor class B, member 1
286	zgc:165481	-10.6385	1.17376e-05	ZDB-GENE-070615-21	zgc:165481
287	crp2	-10.6329	4.19078e-110	ZDB-GENE-030131-5826	C-reactive protein 2
288	birc5b	-10.621	1.26483e-66	ZDB-GENE-030826-2	baculoviral IAP repeat-containing 5B
289	CST7	-10.6192	4.86888e-36
290	si:ch211-14a17.7	-10.6024	6.4294e-65
291	si:ch211-202f5.3	-10.5655	1.30234e-30
292	ENSDARG00000063169	-10.5457	1.62567e-17
293	RRM2 (1 of 2)	-10.5317	7.11189e-12
294	si:ch211-250e5.9	-10.4312	1.00275e-71	ZDB-GENE-050208-350	si:ch211-250e5.9
295	si:dkey-241l7.2	-10.3251	6.45868e-106	ZDB-GENE-041014-240	si:dkey-241l7.2
296	lamp2	-10.2956	1.43555e-108	ZDB-GENE-030729-9	lysosomal membrane glycoprotein 2
297	ENSDARG00000089165	-10.2674	1.85262e-08
298	si:ch211-125e6.13	-10.2369	2.09e-66	ZDB-GENE-070912-37	si:ch211-125e6.13
299	C7 (1 of 2)	-10.2211	6.30377e-41
300	rasl11b	-10.1877	1.37727e-23	ZDB-GENE-040426-793	RAS-like, family 11, member B
301	mylipa	-10.1821	1.01087e-27	ZDB-GENE-030131-7831	myosin regulatory light chain interacting protein a
302	srgap2b	-10.1737	5.2831e-10	ZDB-GENE-041210-103	SLIT-ROBO Rho GTPase activating protein 2b
303	neurod6b	-10.1226	6.74871e-07	ZDB-GENE-010608-2	neurogenic differentiation 6b
304	si:ch73-132k15.2	-10.106	4.07294e-56
305	C8H11orf31	-10.0822	4.11894e-25
306	CUX2 (2 of 2)	-10.0208	1.76727e-07
307	zgc:66479	-10.0117	2.34096e-35	ZDB-GENE-031030-10	zgc:66479
308	CU855931.2	-10.0065	7.85365e-15
309	C18H7orf23 (2 of 2)	-9.98877	8.27811e-16
310	im:7154842	-9.98431	1.52799e-05	ZDB-GENE-080917-19	im:7154842
311	olfm2a	-9.90356	1.20299e-08	ZDB-GENE-040426-2882	olfactomedin 2a
312	wu:fd16d01	-9.87116	6.33463e-64	ZDB-GENE-030131-5406	wu:fd16d01
313	CT573389.1	-9.81099	2.22249e-08
314	cldnd	-9.79476	1.19017e-91	ZDB-GENE-010328-4	claudin d
315	si:ch211-167j6.3	-9.7752	1.53194e-65
316	zar1	-9.76656	1.4118e-123	ZDB-GENE-030818-1	zygote arrest 1
317	CR848746.2	-9.75859	6.14871e-22
318	VPS9D1	-9.66125	9.49863e-23	ZDB-GENE-050306-57	VPS9 domain containing 1
319	wnt8a (14 35620853..35628133)	-9.63973	3.12861e-09
320	zgc:163030	-9.58394	1.49557e-53	ZDB-GENE-060810-77	zgc:163030
321	si:ch211-125e6.12	-9.55643	1.64084e-65	ZDB-GENE-070912-36	si:ch211-125e6.12
322	trpc5b	-9.54274	5.91654e-08	ZDB-GENE-091112-24	transient receptor potential cation channel, subfamily C, member 5b
323	parn	-9.53925	5.6607e-43	ZDB-GENE-040426-880	poly(A)-specific ribonuclease (deadenylation nuclease)
324	SH3D19 (2 of 2)	-9.51111	8.17853e-09
325	CU326366.3	-9.48949	6.85653e-72
326	zgc:171699	-9.47004	7.4879e-14	ZDB-GENE-071004-24	zgc:171699
327	LPCAT4 (2 of 2)	-9.46953	1.49674e-09
328	C25H15orf27	-9.3774	4.02113e-20
329	rpp38	-9.29433	9.54753e-12	ZDB-GENE-040718-258	ribonuclease P/MRP 38 subunit
330	hs3st3b1a	-9.29349	2.2611e-06	ZDB-GENE-070202-4	heparan sulfate (glucosamine) 3-O-sulfotransferase 3B1a
331	PALLD	-9.2732	1.49647e-16
332	micall2a	-9.24162	4.77403e-21	ZDB-GENE-030131-5409	mical-like 2a
333	si:dkeyp-69c1.8	-9.22341	2.46623e-27
334	galcb	-9.18772	2.749e-27	ZDB-GENE-040426-2115	galactosylceramidase b
335	zgc:113293	-9.16431	1.89681e-24	ZDB-GENE-050417-453	zgc:113293
336	FJX1	-9.1562	8.3829e-15
337	zgc:152977	-9.15242	5.24338e-30	ZDB-GENE-060825-353	zgc:152977
338	cited2	-9.12274	4.23337e-13	ZDB-GENE-041010-141	Cbp/p300-interacting transactivator, with Glu/Asp-rich carboxy-terminal domain, 2
339	pfkma	-9.11484	4.27391e-16	ZDB-GENE-040912-135	phosphofructokinase, muscle a
340	CR855997.3	-9.10111	7.9096e-74
341	si:ch211-240j18.2	-9.05891	6.59112e-05
342	slc43a2b	-9.05637	6.29547e-11	ZDB-GENE-041212-6	solute carrier family 43, member 2b
343	svopl	-8.97074	1.26082e-10	ZDB-GENE-041114-109	SVOP-like
344	ildr1a	-8.95807	2.5536e-31	ZDB-GENE-040426-1412	immunoglobulin-like domain containing receptor 1a
345	si:dkey-176g4.5	-8.92153	4.34678e-19
346	npm2a	-8.88088	1.73056e-36	ZDB-GENE-060810-57	nucleophosmin/nucleoplasmin, 2a
347	CITED1	-8.86576	3.7406e-34
348	fzd5	-8.78984	5.68436e-07	ZDB-GENE-990415-218	frizzled homolog 5
349	TGIF2	-8.78448	8.46871e-06
350	micall2b	-8.76481	3.04585e-13	ZDB-GENE-030131-5803	mical-like 2b
351	BX908797.1	-8.72598	2.4921e-10
352	C1H4orf34	-8.70594	3.83418e-67
353	si:dkeyp-2e4.2	-8.70222	1.46299e-16	ZDB-GENE-030131-9307	si:dkeyp-2e4.2
354	fam212ab	-8.67804	3.02231e-57	ZDB-GENE-030131-5539	family with sequence similarity 212, member Ab
355	CU207301.6	-8.67615	4.03395e-06
356	si:rp71-45k5.2	-8.65878	2.75484e-10	ZDB-GENE-060503-753	si:rp71-45k5.2
357	fbxo32	-8.55946	6.94575e-37	ZDB-GENE-040426-1040	F-box protein 32
358	CR354382.1	-8.52194	1.72044e-07
359	si:ch211-227i15.1	-8.4792	0.000140842
360	igf2bp3	-8.42104	1.90296e-27	ZDB-GENE-000308-1	insulin-like growth factor 2 mRNA binding protein 3
361	dab2	-8.4052	6.50198e-113	ZDB-GENE-040303-1	disabled homolog 2 (Drosophila)
362	CU655961.5	-8.33123	4.51987e-09
363	si:ch211-225p5.3	-8.32483	2.73523e-47
364	si:ch73-388k15.1	-8.24197	0.00446422
365	si:ch73-243b8.4	-8.23696	1.17591e-06
366	zgc:152938	-8.18039	3.74867e-09	ZDB-GENE-061013-458	zgc:152938
367	dlgap1b	-8.17114	1.13599e-05	ZDB-GENE-091116-98	discs, large (Drosophila) homolog-associated protein 1b
368	mcm6l	-8.12157	2.80629e-62	ZDB-GENE-050913-141	MCM6 minichromosome maintenance deficient 6, like
369	zgc:162879	-8.11733	2.07844e-18	ZDB-GENE-070424-92	zgc:162879
370	poll	-8.08522	6.07761e-28	ZDB-GENE-040426-2712	polymerase (DNA directed), lambda
371	kcnc2	-8.07739	9.85819e-06	ZDB-GENE-070410-118	potassium voltage-gated channel, Shaw-related subfamily, member 2
372	ankrd22	-8.05549	5.88953e-50	ZDB-GENE-040426-1120	ankyrin repeat domain 22
373	RPAIN	-8.04017	4.06939e-56
374	her7	-8.0344	1.93176e-08	ZDB-GENE-000427-6	hairy and enhancer of split related-7
375	FOLR4	-8.01956	1.02045e-07
376	larp6	-8.01554	1.71173e-88	ZDB-GENE-030131-6403	La ribonucleoprotein domain family, member 6
377	si:dkeyp-52c3.2	-8.0001	2.71061e-05	ZDB-GENE-110411-46	si:dkeyp-52c3.2
378	tex2	-7.9944	6.21183e-12	ZDB-GENE-070615-7	testis expressed 2
379	grip2a	-7.9818	1.2629e-13	ZDB-GENE-081104-132	glutamate receptor interacting protein 2a
380	si:ch211-226h8.4	-7.9573	1.88929e-18	ZDB-GENE-050208-376	si:ch211-226h8.4
381	nxph1	-7.93194	4.13956e-06	ZDB-GENE-040718-231	neurexophilin 1
382	si:dkey-203c4.2	-7.923	2.25647e-05
383	mt2	-7.89372	1.54896e-18	ZDB-GENE-030131-4174	metallothionein 2
384	apaf1	-7.89212	3.61429e-29	ZDB-GENE-000616-4	apoptotic protease activating factor 1
385	MCOLN2	-7.8744	1.96674e-12
386	oclna	-7.87421	6.78269e-20	ZDB-GENE-040426-2685	occludin a
387	hist2h3ca1 (25 36211444..36212266)	-7.86578	3.79296e-05
388	tmem79a	-7.83322	2.9584e-08
389	si:dkeyp-98a7.5	-7.83038	1.7811e-16	ZDB-GENE-050208-360	si:dkeyp-98a7.5
390	si:ch211-161f1.3	-7.82276	3.40493e-08
391	lhx8a	-7.81048	8.39624e-39	ZDB-GENE-031008-2	LIM homeobox 8a
392	CABZ01023423.1	-7.80617	4.53824e-08
393	si:dkey-25c4.1	-7.8028	3.57805e-05
394	tomm40	-7.79977	0.000130339	ZDB-GENE-030131-1365	translocase of outer mitochondrial membrane 40 homolog (yeast)
395	haus6	-7.76967	2.15214e-70	ZDB-GENE-030131-5517	HAUS augmin-like complex, subunit 6
396	MANBA (2 of 2)	-7.7598	3.98489e-11
397	fgf6a	-7.74808	2.07224e-05	ZDB-GENE-980526-559	fibroblast growth factor 6a
398	BX957297.1	-7.72623	6.88134e-07
399	si:ch211-11i5.3	-7.71375	8.36724e-38
400	CU929415.1	-7.71294	4.59255e-17
401	hnmt	-7.69416	5.06635e-11	ZDB-GENE-040801-157	histamine N-methyltransferase
402	sh3yl1	-7.66978	2.271e-08
403	si:ch211-69e5.1	-7.65856	3.53763e-05	ZDB-GENE-090313-130	si:ch211-69e5.1
404	gyg1a	-7.64355	4.13272e-107	ZDB-GENE-040426-2910	glycogenin 1a
405	cax1	-7.62568	9.55548e-45	ZDB-GENE-030131-3044	cation/H+ exchanger protein 1
406	ms4a17a.2	-7.61293	8.3263e-05
407	p4hb	-7.58599	3.19181e-144	ZDB-GENE-080610-1	procollagen-proline, 2-oxoglutarate 4-dioxygenase (proline 4-hydroxylase), beta polypeptide
408	rab42b	-7.55904	0.000340419	ZDB-GENE-050417-172	RAB42, member RAS oncogene family
409	slc43a1a	-7.55614	3.01944e-32	ZDB-GENE-030131-6327	solute carrier family 43, member 1a
410	oep	-7.52909	4.1239e-16	ZDB-GENE-990415-198	one-eyed pinhead
411	zgc:114123	-7.50041	2.76374e-44	ZDB-GENE-050913-53	zgc:114123
412	cdca9	-7.48581	5.97046e-97	ZDB-GENE-090706-4	cell division cycle associated 9
413	zgc:173552 (25 37379509..37379920)	-7.48225	3.10602e-05
414	shisa2	-7.47113	1.21989e-05	ZDB-GENE-030925-31	shisa homolog 2 (Xenopus laevis)
415	osbpl7	-7.44073	1.21211e-30	ZDB-GENE-041010-212	oxysterol binding protein-like 7
416	lmx1a	-7.42372	2.17959e-09	ZDB-GENE-041014-332	LIM homeobox transcription factor 1, alpha
417	cldn15lb	-7.40909	5.7873e-08	ZDB-GENE-040718-145	claudin 15-like b
418	cyp2x7	-7.4052	4.55778e-14	ZDB-GENE-110114-2	cytochrome P450, family 2, subfamily X, polypeptide 7
419	AL935181.1	-7.38778	2.43219e-07
420	si:ch73-249k16.3	-7.3686	1.27622e-05
421	zbtb2a	-7.36686	3.3393e-19	ZDB-GENE-040426-726	zinc finger and BTB domain containing 2a
422	tmem184a	-7.35529	1.81361e-11	ZDB-GENE-040426-2925	transmembrane protein 184a
423	VWA1 (1 of 2)	-7.30875	0.000594316
424	st6gal2l	-7.29489	1.29343e-06	ZDB-GENE-120426-2	ST6 beta-galactosamide alpha-2,6-sialyltranferase 2, like
425	mfsd4a	-7.29235	8.49178e-21	ZDB-GENE-040426-1643	major facilitator superfamily domain containing 4a
426	cyp2aa3	-7.28607	1.00673e-05	ZDB-GENE-031030-8	cytochrome P450, family 2, subfamily AA, polypeptide 3
427	zgc:73340	-7.26028	9.46777e-07	ZDB-GENE-030131-4851	zgc:73340
428	HIST2H2AB (1 of 30)	-7.25891	0.000159153
429	CDPF1	-7.23134	7.44901e-24
430	zgc:152986	-7.22021	1.93529e-45	ZDB-GENE-061013-762	zgc:152986
431	znrf2a	-7.21753	1.19803e-15	ZDB-GENE-070820-15	zinc and ring finger 2a
432	VWA1 (2 of 2)	-7.21178	0.000533503
433	lsm11	-7.15559	1.62902e-05
434	pdlim2	-7.14158	5.71258e-18	ZDB-GENE-070308-4	PDZ and LIM domain 2 (mystique)
435	cited4b	-7.13597	1.14357e-38	ZDB-GENE-030425-5	Cbp/p300-interacting transactivator, with Glu/Asp-rich carboxy-terminal domain, 4b
436	setd4	-7.13349	3.40252e-40	ZDB-GENE-050808-2	SET domain containing 4
437	AL929192.2	-7.12958	5.43819e-13
438	si:dkeyp-4c7.3	-7.09903	4.80095e-05
439	PLD5 (2 of 2)	-7.0823	8.07475e-08
440	poldip2	-7.07316	4.08789e-12	ZDB-GENE-030131-5881	polymerase (DNA-directed), delta interacting protein 2
441	si:ch211-251f6.6	-7.06704	1.17984e-10
442	CU929354.1	-7.06291	1.52621e-07
443	siva1	-7.04546	1.22308e-18	ZDB-GENE-050506-57	SIVA1, apoptosis-inducing factor
444	CABZ01066734.1	-7.01644	2.08706e-49
445	tspan13a	-7.00442	6.108e-12	ZDB-GENE-040718-19	tetraspanin 13a
446	LBH	-7.00299	6.02652e-15
447	C2CD4C (1 of 2)	-7.00123	3.39798e-05
448	INF2	-6.99815	1.0532e-10
449	cd9b	-6.97888	9.89894e-17	ZDB-GENE-040426-2768	CD9 antigen, b
450	si:ch211-13c14.2	-6.9707	0.00123521
451	nasp	-6.95392	0	ZDB-GENE-030131-5511	nuclear autoantigenic sperm protein (histone-binding)
452	zgc:153284	-6.94648	2.77637e-08	ZDB-GENE-060825-317	zgc:153284
453	C8H1orf106 (1 of 2)	-6.9438	3.60332e-07
454	PPFIA3	-6.9404	1.25441e-07
455	st6gal1	-6.90232	2.2611e-06	ZDB-GENE-060322-3	ST6 beta-galactosamide alpha-2,6-sialyltranferase 1
456	gtf2f2b	-6.89242	1.24707e-11	ZDB-GENE-050417-374	general transcription factor IIF, polypeptide 2b
457	TESK1 (1 of 2)	-6.85754	9.00882e-15
458	cldn7b	-6.85266	1.25041e-44	ZDB-GENE-001103-5	claudin 7b
459	zgc:112421	-6.85178	1.95189e-08
460	zgc:194551	-6.85109	3.82874e-06	ZDB-GENE-030131-4878	zgc:194551
461	CABZ01086354.1	-6.84924	0.000832395
462	uchl1	-6.83751	1.11833e-210	ZDB-GENE-030131-3844	ubiquitin carboxyl-terminal esterase L1 (ubiquitin thiolesterase)
463	fam46c	-6.83021	1.88676e-35	ZDB-GENE-030131-5365	family with sequence similarity 46, member C
464	st8sia2	-6.82564	4.85096e-05	ZDB-GENE-020919-4	ST8 alpha-N-acetyl-neuraminide alpha-2,8-sialyltransferase 2
465	etv5b	-6.82524	1.63596e-11	ZDB-GENE-991228-4	ets variant 5b
466	si:ch211-285d14.4	-6.82121	5.652e-11
467	ppp1r3b	-6.81113	6.26341e-20	ZDB-GENE-030131-5496	protein phosphatase 1, regulatory (inhibitor) subunit 3B
468	cnpy2	-6.80395	4.45586e-11
469	rcc1	-6.77093	1.92634e-91	ZDB-GENE-040426-2216	regulator of chromosome condensation 1
470	si:dkey-42i9.8	-6.76037	4.7414e-63
471	b4galnt1a	-6.74924	8.18582e-07	ZDB-GENE-070112-1462	beta-1,4-N-acetyl-galactosaminyl transferase 1a
472	CU929037.1	-6.74804	2.22492e-09
473	HIST2H2AB (18 of 30)	-6.74515	0.000984826
474	HIST2H2AB (19 of 30)	-6.73575	0.000159293
475	mgat3	-6.72598	8.38491e-06	ZDB-GENE-050522-249	mannosyl (beta-1,4-)-glycoprotein beta-1,4-N-acetylglucosaminyltransferase
476	CABZ01084877.1	-6.72412	0.000563635
477	vrtn	-6.72159	7.13663e-05	ZDB-GENE-060929-700	vertebrae development homolog (pig)
478	si:ch1073-111a5.3	-6.71484	0.000868586
479	C2CD4A	-6.71344	0.000202361
480	spata18	-6.69819	4.56349e-11	ZDB-GENE-050522-306	spermatogenesis associated 18
481	pygl	-6.69689	2.506e-30	ZDB-GENE-041205-1	phosphorylase, glycogen; liver (Hers disease, glycogen storage disease type VI)
482	etv5a	-6.64145	1.48158e-14	ZDB-GENE-030131-9572	ets variant 5a
483	zgc:113425	-6.62536	1.53427e-10	ZDB-GENE-050320-128	zgc:113425
484	HIST2H3A	-6.60318	0.000210805
485	si:ch211-194c21.1	-6.59571	0.000582162
486	CR774189.1	-6.58262	0.000968559
487	gbgt1l2	-6.56365	7.5897e-05	ZDB-GENE-060531-71	globoside alpha-1,3-N-acetylgalactosaminyltransferase 1, like 2
488	cyp2aa9	-6.55898	5.97238e-05	ZDB-GENE-080724-3	cytochrome P450, family 2, subfamily AA, polypeptide 9
489	CABZ01071964.1	-6.55765	0.000614896
490	zgc:172323	-6.5573	0.000193908	ZDB-GENE-080204-113	zgc:172323
491	lrrc3	-6.54972	0.000942466	ZDB-GENE-080327-13	leucine rich repeat containing 3
492	fam84b	-6.54956	4.38261e-18	ZDB-GENE-060929-1130	family with sequence similarity 84, member B
493	mcf2l	-6.5489	3.43232e-05
494	si:ch211-233m11.4	-6.5357	1.1211e-10
495	f13a1b	-6.53204	8.7795e-22	ZDB-GENE-030131-9634	coagulation factor XIII, A1 polypeptide b
496	degs2	-6.50294	1.53641e-41	ZDB-GENE-080228-1	degenerative spermatocyte homolog 2, lipid desaturase (Drosophila)
497	cx30.3	-6.49625	9.8149e-06	ZDB-GENE-040406-1	connexin 30.3
498	zgc:66443	-6.49019	5.90643e-21	ZDB-GENE-040426-2945	zgc:66443
499	myb	-6.48628	1.62334e-09	ZDB-GENE-980526-529	myeloblastosis oncogene
500	CABZ01030119.1	-6.48156	0.0027897
501	zgc:101765	-6.44828	1.62056e-10	ZDB-GENE-041010-156	zgc:101765
502	RBPMS2 (1 of 2)	-6.44507	4.09711e-44
503	acap3b	-6.44278	2.59917e-07	ZDB-GENE-070209-274	ArfGAP with coiled-coil, ankyrin repeat and PH domains 3b
504	HIST2H2AB (24 of 30)	-6.43528	0.000647228
505	spsb1	-6.43506	1.36518e-16	ZDB-GENE-030131-6122	splA/ryanodine receptor domain and SOCS box containing 1
506	GRXCR1	-6.4087	2.94691e-16
507	FGD4 (2 of 2)	-6.39037	2.5396e-11
508	si:ch1073-382c16.2	-6.37694	0.00077266
509	rrad	-6.3603	3.87882e-06	ZDB-GENE-030131-5607	Ras-related associated with diabetes
510	CU929354.3	-6.3533	0.000452598
511	HIST2H2AB (25 of 30)	-6.34132	0.000478229
512	KCNT2 (2 of 2)	-6.33308	0.000170094
513	si:dkey-3k20.4	-6.33164	0.00144345
514	rab11fip1a	-6.32701	9.77129e-08	ZDB-GENE-051113-116	RAB11 family interacting protein 1 (class I) a
515	si:ch73-299h12.4	-6.31535	1.83906e-10	ZDB-GENE-081104-275	si:ch73-299h12.4
516	fgf11a	-6.31485	0.000719328	ZDB-GENE-050221-5	fibroblast growth factor 11a
517	si:ch73-269g14.1	-6.31175	0.00341621
518	syt13	-6.3106	2.36167e-08
519	lmo7b	-6.28412	2.74635e-12	ZDB-GENE-060825-242	LIM domain only 7b
520	exd2	-6.27309	1.30916e-29	ZDB-GENE-030131-6387	exonuclease 3'-5' domain containing 2
521	vsig10	-6.26397	1.46121e-12	ZDB-GENE-030131-7476	V-set and immunoglobulin domain containing 10
522	FBXO43	-6.25281	2.57129e-25	ZDB-GENE-040426-1645	F-box protein 43
523	atp2a2a	-6.23367	2.24715e-10	ZDB-GENE-040426-702	ATPase, Ca++ transporting, cardiac muscle, slow twitch 2a
524	sox11b	-6.2144	0.00179681	ZDB-GENE-980526-466	SRY-box containing gene 11b
525	stap2b	-6.21023	1.27151e-09	ZDB-GENE-040426-2540	signal transducing adaptor family member 2b
526	AL844587.2	-6.18355	0.000146532
527	si:dkey-163m14.7	-6.17907	0.000336253	ZDB-GENE-120215-10	si:dkey-163m14.7
528	scn1a (9 51192877..51202495)	-6.17244	0.000800959
529	cap1	-6.16972	4.32296e-23	ZDB-GENE-030131-6459	Cap1 CAP, adenylate cyclase-associated protein 1
530	C16H1orf172 (1 of 2)	-6.16911	1.20668e-05
531	si:ch211-286c5.4	-6.15738	0.000288515
532	hsp90b1	-6.14678	1.9606e-70	ZDB-GENE-031002-1	heat shock protein 90, beta (grp94), member 1
533	TOP1MT	-6.1381	1.49796e-19	ZDB-GENE-040624-2	mitochondrial topoisomerase I
534	ripk2	-6.13125	2.48117e-06	ZDB-GENE-030902-3	receptor-interacting serine-threonine kinase 2
535	zgc:92591	-6.12909	5.16484e-12
536	APCS	-6.12907	0.00220713
537	CCNJL	-6.11547	2.14622e-09
538	st6gal2	-6.11491	9.91452e-07	ZDB-GENE-060322-4	ST6 beta-galactosamide alpha-2,6-sialyltranferase 2
539	h2afx	-6.09106	2.06149e-59	ZDB-GENE-040426-987	H2A histone family, member X
540	mycl1a	-6.08676	2.00364e-38	ZDB-GENE-040426-2439	v-myc myelocytomatosis viral oncogene homolog 1, lung carcinoma derived (avian) a
541	si:ch211-89o9.4	-6.07934	0.000399716	ZDB-GENE-090313-134	si:ch211-89o9.4
542	uncx4.1	-6.07604	8.42702e-06	ZDB-GENE-050714-1	Unc4.1 homeobox (C. elegans)
543	slc45a3	-6.06328	0.00347827	ZDB-GENE-070509-3	solute carrier family 45, member 3
544	FAM65C	-6.05548	4.72686e-28
545	rnd1	-6.05043	1.27674e-07	ZDB-GENE-040630-6	Rho family GTPase 1
546	HIST2H2AB (20 of 30)	-6.04887	0.00228941
547	ect2	-6.04876	1.47925e-18	ZDB-GENE-040831-2	epithelial cell transforming sequence 2 oncogene
548	hid1b	-6.04571	2.59846e-25	ZDB-GENE-040718-239	HID1 domain containing b
549	ENSDARG00000074707	-6.04514	0.0065064
550	C3H17orf53	-6.04447	1.05809e-31
551	SGMS2 (2 of 2)	-6.04328	0.000438565
552	ccnb1	-6.04116	3.92442e-170	ZDB-GENE-000406-10	cyclin B1
553	CABZ01092941.1	-6.03786	0.00166452
554	TCOF1 (2 of 2)	-6.03385	1.88484e-07
555	ENSDARG00000063670	-6.02886	6.58637e-14
556	spire2	-6.01098	0.000594454	ZDB-GENE-041114-29	spire homolog 2 (Drosophila)
557	CU694256.1	-6.01053	4.10644e-06
558	BX248324.1	-5.98189	0.00081556
559	trmt2b	-5.97588	6.4032e-13	ZDB-GENE-050809-101	TRM2 tRNA methyltransferase 2 homolog B (S. cerevisiae)
560	pabpn1l	-5.9657	3.09998e-96	ZDB-GENE-080709-5	poly(A) binding protein, nuclear 1, like
561	si:dkey-188i13.11	-5.96554	1.22003e-107	ZDB-GENE-090313-209	si:dkey-188i13.11
562	mfsd12a	-5.96241	5.47638e-11	ZDB-GENE-030131-4642	major facilitator superfamily domain containing 12a
563	tmem70	-5.95817	1.11479e-38
564	tfr1a	-5.95026	1.46299e-08	ZDB-GENE-041220-1	transferrin receptor 1a
565	fscn2a	-5.94892	0.00107449	ZDB-GENE-110901-1	fascin homolog 2, actin-bundling protein, retinal (Strongylocentrotus purpuratus) a
566	si:ch211-285d14.5	-5.92369	0.000129994
567	BX511080.1	-5.9216	0.00501229
568	slc12a8	-5.91742	1.00992e-08	ZDB-GENE-030131-5654	solute carrier family 12 (potassium/chloride transporters), member 8
569	fam122b	-5.90711	9.11499e-23	ZDB-GENE-040801-204	family with sequence similarity 122B
570	ppp4ca	-5.87869	2.50064e-31	ZDB-GENE-030131-4433	protein phosphatase 4 (formerly X), catalytic subunit a
571	zgc:66483	-5.86383	8.67346e-16	ZDB-GENE-030131-5765	zgc:66483
572	arl3l1	-5.83784	0.00231428	ZDB-GENE-040426-1649	ADP-ribosylation factor-like 3, like 1
573	NAT6	-5.8218	0.000352753
574	nadkd1	-5.81413	1.81606e-17
575	zgc:110239	-5.80403	5.98672e-83	ZDB-GENE-050417-107	zgc:110239
576	si:ch211-125e6.6	-5.80175	0.000122289
577	si:dkey-27l20.2	-5.79225	0.00494603
578	foxq1b	-5.78727	0.000154253	ZDB-GENE-040426-2090	forkhead box Q1b
579	zgc:113625	-5.78289	0.00470979	ZDB-GENE-050320-47	zgc:113625
580	si:rp71-1h3.1	-5.78256	0.000747052	ZDB-GENE-030616-48	si:rp71-1h3.1
581	CU207301.2	-5.78028	0.00767915
582	si:ch211-190p8.2	-5.78006	5.59656e-36	ZDB-GENE-070424-145	si:ch211-190p8.2
583	CR847944.2	-5.77874	4.39873e-07
584	TMEM30B	-5.77678	8.39915e-08
585	KCTD14	-5.77549	0.00163983
586	SENP6 (2 of 2)	-5.76774	9.933e-26
587	si:ch73-29c22.1	-5.76299	0.00178192
588	zgc:173552 (7 76855096..76855507)	-5.75758	0.00262206
589	CR762436.5	-5.74879	0.00328564
590	HIST1H4A	-5.74785	0.003877
591	dennd2db	-5.74487	7.40207e-28	ZDB-GENE-041114-34	DENN/MADD domain containing 2Db
592	si:dkey-102m7.1	-5.73852	6.79588e-08	ZDB-GENE-091118-76	si:dkey-102m7.1
593	AL929192.5	-5.7317	2.20645e-09
594	aldh18a1	-5.73007	2.17602e-23	ZDB-GENE-030131-5602	aldehyde dehydrogenase 18 family, member A1
595	NPTN (2 of 3)	-5.72299	0.000286367
596	USO1 (2 of 2)	-5.72237	1.93612e-05
597	chmp4c	-5.71895	2.66641e-14	ZDB-GENE-050417-389	chromatin modifying protein 4C
598	si:dkey-220a11.5	-5.71198	0.000458915
599	ugp2b	-5.70541	1.0399e-17	ZDB-GENE-030131-6352	UDP-glucose pyrophosphorylase 2b
600	dhrs13a.2	-5.70475	6.2942e-38	ZDB-GENE-040912-69	dehydrogenase/reductase (SDR family) member 13a.2
601	LSM11 (1 of 2)	-5.69723	1.18736e-07
602	rhoq	-5.68637	6.25813e-06	ZDB-GENE-030131-5721	ras homolog gene family, member Q
603	eml2	-5.67281	3.93007e-22	ZDB-GENE-050706-71	echinoderm microtubule associated protein like 2
604	wu:fe38f03 (7 7255967..7256279)	-5.65959	0.00934985
605	baiap2l1a	-5.65437	1.11779e-07	ZDB-GENE-031201-1	BAI1-associated protein 2-like 1a
606	CU207301.9	-5.65392	0.000373932
607	tdp2b	-5.65283	5.31663e-16	ZDB-GENE-050816-1	tyrosyl-DNA phosphodiesterase 2b
608	ddx19	-5.64677	8.43092e-39	ZDB-GENE-020419-30	DEAD/H (Asp-Glu-Ala-Asp/His) box polypeptide 19 (DBP5 homolog, yeast)
609	ENSDARG00000074491	-5.63882	0.000551656
610	ENSDARG00000086751	-5.63623	0.0064731
611	zgc:173552 (25 37386208..37386619)	-5.63112	0.00495005
612	otpb	-5.62455	8.07612e-05	ZDB-GENE-990708-7	orthopedia homolog b
613	ENSDARG00000090183	-5.6234	1.6562e-10
614	tmed1a	-5.62225	2.34647e-08	ZDB-GENE-040801-229	transmembrane emp24 protein transport domain containing 1a
615	OXR1 (2 of 2)	-5.60733	2.53861e-11
616	pmaip1	-5.60579	4.49237e-05	ZDB-GENE-070119-3	phorbol-12-myristate-13-acetate-induced protein 1
617	si:dkey-226m8.9	-5.60412	2.71364e-05	ZDB-GENE-060526-260	si:dkey-226m8.9
618	bora	-5.60317	3.85412e-12	ZDB-GENE-041114-165	bora, aurora kinase A activator
619	zgc:112375	-5.59884	0.0214739	ZDB-GENE-050522-351	zgc:112375
620	hapln4	-5.57424	0.00343885	ZDB-GENE-060503-243	hyaluronan and proteoglycan link protein 4
621	arpp21	-5.57266	2.53461e-07	ZDB-GENE-081104-296	cyclic AMP-regulated phosphoprotein, 21
622	bokb	-5.56825	2.98906e-20	ZDB-GENE-040426-1346	BCL2-related ovarian killer b
623	p2rx4a	-5.56271	4.72182e-11	ZDB-GENE-020806-2	purinergic receptor P2X, ligand-gated ion channel, 4a
624	tnfsf10l4	-5.55506	1.20401e-12	ZDB-GENE-050227-6	tumor necrosis factor (ligand) superfamily, member 10 like 4
625	si:dkey-117n7.2	-5.54968	5.14689e-06
626	ntn4	-5.53472	7.302e-08	ZDB-GENE-050310-1	netrin 4
627	mcfd2	-5.52197	4.31834e-18	ZDB-GENE-041010-8	multiple coagulation factor deficiency 2
628	elovl4b	-5.51659	1.50085e-06	ZDB-GENE-030131-7672	elongation of very long chain fatty acids (FEN1/Elo2, SUR4/Elo3, yeast)-like 4b
629	BX004983.1	-5.51019	1.67313e-06
630	si:ch211-203l7.3	-5.50954	0.00101798
631	nrg1	-5.49071	0.000710458	ZDB-GENE-050302-113	neuregulin 1
632	znf395a	-5.48556	2.32164e-25	ZDB-GENE-061215-52	zinc finger protein 395a
633	zgc:113983	-5.47121	0.00447474	ZDB-GENE-050626-58	zgc:113983
634	SFT2D2 (2 of 2)	-5.47058	7.65627e-07
635	eomesa	-5.45921	9.456e-10	ZDB-GENE-001228-1	eomesodermin homolog a
636	slc38a7	-5.45892	1.2666e-09	ZDB-GENE-040801-266	solute carrier family 38, member 7
637	zgc:113886	-5.45761	3.55504e-05	ZDB-GENE-050913-91	zgc:113886
638	ypel3	-5.44825	5.2311e-20	ZDB-GENE-030516-4	yippee-like 3
639	rxfp2a	-5.43026	0.0017095	ZDB-GENE-110408-27	relaxin/insulin-like family peptide receptor 2a
640	si:dkey-70e17.2	-5.4283	0.00221436
641	CU207301.3	-5.42656	0.0123575
642	BAIAP2L1 (1 of 3)	-5.42472	1.68203e-06
643	HIST2H2AB (2 of 30)	-5.41679	0.0119029
644	si:ch211-12e13.1	-5.41434	2.80736e-07
645	ankrd37	-5.41266	0.000612245
646	si:ch73-191k20.4	-5.41027	1.69981e-12
647	orc1	-5.40493	1.0125e-23	ZDB-GENE-030131-6960	origin recognition complex, subunit 1
648	si:ch211-255f4.5	-5.39981	9.35086e-10	ZDB-GENE-050208-469	si:ch211-255f4.5
649	si:ch211-89b14.1	-5.37525	0.0154386
650	b3galtlb	-5.37037	2.67834e-06	ZDB-GENE-091204-128	beta 1,3-galactosyltransferase-like b
651	BX649490.1	-5.3629	0.010295
652	tram2	-5.3513	4.59524e-47	ZDB-GENE-040426-2024	translocation associated membrane protein 2
653	dnmt1	-5.34211	6.10517e-83	ZDB-GENE-990714-15	DNA (cytosine-5-)-methyltransferase 1
654	tpp1	-5.33915	5.36027e-28	ZDB-GENE-030131-6654	tripeptidyl peptidase I
655	alg1	-5.32476	6.87056e-20	ZDB-GENE-030131-6093	asparagine-linked glycosylation 1 homolog (yeast, beta-1,4-mannosyltransferase)
656	trim36	-5.32368	1.54392e-14	ZDB-GENE-040426-2936	tripartite motif-containing 36
657	BX470196.1	-5.31488	7.67529e-05
658	bcl6a	-5.31333	2.14098e-09	ZDB-GENE-040426-1696	B-cell CLL/lymphoma 6a (zinc finger protein 51)
659	SLC39A11	-5.29718	9.82944e-06	ZDB-GENE-060315-1	solute carrier family 39 (metal ion transporter), member 11
660	si:dkeyp-86h10.3	-5.29701	6.48214e-06
661	rgs14a	-5.2951	1.3477e-11	ZDB-GENE-030131-5579	regulator of G-protein signaling 14a
662	haus3	-5.29328	3.01669e-11	ZDB-GENE-060929-592	HAUS augmin-like complex, subunit 3
663	HIST2H2AB (27 of 30)	-5.29319	0.00644983
664	BX000468.1	-5.29281	0.00219508
665	arid3b	-5.28863	5.45582e-15	ZDB-GENE-070209-182	AT rich interactive domain 3B (Bright like)
666	btr16	-5.28643	1.68578e-05	ZDB-GENE-060929-1066	bloodthirsty-related gene family, member 16
667	baiap2l1b	-5.27309	8.4052e-14	ZDB-GENE-050417-371	BAI1-associated protein 2-like 1b
668	si:dkey-104n9.1	-5.26718	4.80555e-06
669	wu:fe38f03 (7 76858634..76858946)	-5.26457	0.0139174
670	si:dkey-223d7.6	-5.2504	0.0168066
671	si:dkey-61f9.4	-5.24966	0.00201106
672	si:dkey-85k15.4	-5.24859	1.87719e-18
673	pja2	-5.2461	1.80124e-05	ZDB-GENE-060526-337	praja ring finger 2
674	KCNT2 (1 of 2)	-5.24543	0.0114411
675	HIST2H2AB (3 of 30)	-5.22766	0.00483471
676	si:rp71-78h1.1	-5.22052	0.0165932
677	cxcr4a	-5.21668	0.000278699	ZDB-GENE-020102-1	chemokine (C-X-C motif) receptor 4a
678	AFF1	-5.21646	1.22019e-12
679	ERAP1 (1 of 2)	-5.2069	6.32241e-22
680	C24H8orf33	-5.20419	8.80851e-20
681	HSBP1	-5.20409	5.45513e-14
682	slc25a25a	-5.20039	1.08043e-42	ZDB-GENE-040426-2396	solute carrier family 25 (mitochondrial carrier; phosphate carrier), member 25a
683	ctsba	-5.19059	2.32217e-146	ZDB-GENE-040426-2650	cathepsin B, a
684	si:ch211-12e13.12	-5.18913	2.17979e-06
685	si:ch1073-504d15.2	-5.18858	0.000532493
686	ANO1 (2 of 3)	-5.18817	1.36594e-05
687	stra6	-5.17952	9.56072e-09	ZDB-GENE-060616-252	stimulated by retinoic acid gene 6 homolog (mouse)
688	bin1	-5.16917	1.80334e-08	ZDB-GENE-030425-1	bridging integrator 1
689	si:dkeyp-114g9.1	-5.15665	6.97623e-14
690	si:dkey-87o1.2	-5.15367	2.23094e-31
691	acsf2	-5.14892	1.00516e-07	ZDB-GENE-060825-7	acyl-CoA synthetase family member 2
692	picalm	-5.1468	3.87878e-19	ZDB-GENE-040426-761	phosphatidylinositol binding clathrin assembly protein
693	zgc:171759 (7 6804801..6805778)	-5.14318	0.00547736
694	slc38a11 (9 51134164..51166709)	-5.13953	3.28627e-06
695	ubtd1b	-5.13613	5.65414e-05	ZDB-GENE-050913-62	ubiquitin domain containing 1b
696	kiss2	-5.12185	0.00682537
697	SLC22A16	-5.12105	0.00185983
698	zgc:152863	-5.11163	3.97295e-07	ZDB-GENE-061103-463	zgc:152863
699	si:ch211-267k22.1	-5.10907	0.010295
700	mfsd6b	-5.10874	4.57895e-06	ZDB-GENE-040912-84	major facilitator superfamily domain containing 6b
701	zgc:171759 (25 37370627..37371075)	-5.10653	0.0159797
702	pprc1	-5.09374	1.09155e-39	ZDB-GENE-030131-9858	peroxisome proliferator-activated receptor gamma, coactivator-related 1
703	GAPVD1	-5.07972	0.00040689	ZDB-GENE-040718-117	GTPase activating protein and VPS9 domains 1
704	irf1a	-5.0629	0.000918597	ZDB-GENE-060421-4031	interferon regulatory factor 1a
705	tnfaip8	-5.06223	5.40095e-06
706	cyp2aa8	-5.0619	0.00256418	ZDB-GENE-041010-183	cytochrome P450, family 2, subfamily AA, polypeptide 8
707	si:dkey-270m17.3	-5.06092	0.00392741
708	evla	-5.05534	3.78544e-16	ZDB-GENE-000607-65	Enah/Vasp-like a
709	SGPP2	-5.04773	0.000150656
710	CACNG5 (1 of 2)	-5.04761	0.00514235
711	zgc:171759 (7 6799313..6800093)	-5.04493	0.0202475
712	calml4b	-5.04085	1.07706e-07	ZDB-GENE-071009-6	calmodulin-like 4b
713	si:ch211-257m21.3	-5.03895	0.0130313
714	TMEM211	-5.03214	0.00333714
715	ENSDARG00000091066	-5.01937	0.0132217
716	tom1	-5.01664	4.90601e-11	ZDB-GENE-060721-1	target of myb1 (chicken)
717	si:dkey-61l1.4	-5.01548	0.0109572	ZDB-GENE-070705-483	si:dkey-61l1.4
718	her11	-5.01463	0.00160025	ZDB-GENE-040824-4	hairy-related 11
719	gsto2	-5.01222	8.36723e-50	ZDB-GENE-041114-67	glutathione S-transferase omega 2
720	SYNGR2 (1 of 3)	-5.01092	2.01205e-06
721	lpar2a	-5.00844	2.03874e-15	ZDB-GENE-040801-97	lysophosphatidic acid receptor 2a
722	NOBOX	-5.00802	2.07702e-11	ZDB-GENE-030131-6376	NOBOX oogenesis homeobox
723	ids	-5.00553	8.89285e-08	ZDB-GENE-061215-37	iduronate 2-sulfatase
724	tmc1	-4.99175	0.0042341	ZDB-GENE-060526-261	transmembrane channel-like 1
725	ap1s3b	-4.98249	2.81981e-23	ZDB-GENE-040912-62	adaptor-related protein complex 1, sigma 3 subunit, b
726	si:ch211-271e10.2	-4.98245	7.14461e-05
727	NUMA1 (2 of 2)	-4.98231	2.15147e-11
728	wu:fe38f03 (7 76853313..76853625)	-4.981	0.0201364
729	rassf4	-4.97826	4.32748e-10	ZDB-GENE-050102-3	Ras association (RalGDS/AF-6) domain family member 4
730	atxn7l2a	-4.97395	7.35588e-13	ZDB-GENE-060519-13	ataxin 7-like 2a
731	mfsd2aa	-4.96962	1.59561e-16	ZDB-GENE-041114-166	major facilitator superfamily domain containing 2aa
732	fxc1	-4.96163	5.89023e-18
733	GANAB (1 of 3)	-4.95997	4.05317e-08
734	CR354435.6	-4.95836	0.0139523
735	zgc:56628	-4.95809	4.73185e-06	ZDB-GENE-040426-1099	zgc:56628
736	ext1a	-4.9572	0.000723296	ZDB-GENE-050211-3	exostoses (multiple) 1a
737	unc5c	-4.94699	0.00296049	ZDB-GENE-030131-9196	unc-5 homolog C (C. elegans)
738	C2H2orf82	-4.94699	3.0434e-07
739	SLC19A2	-4.93386	0.000645224	ZDB-GENE-110411-262	solute carrier family 19 (thiamine transporter), member 2
740	ALKBH8	-4.92324	1.84897e-12	ZDB-GENE-100922-251	alkB, alkylation repair homolog 8 (E. coli)
741	HIST2H2AB (4 of 30)	-4.92302	0.0193725
742	fabp11b	-4.91956	0.0153261	ZDB-GENE-050522-391	fatty acid binding protein 11b
743	mfsd6l	-4.91795	3.55708e-08	ZDB-GENE-040801-105	major facilitator superfamily domain containing 6-like
744	si:dkey-220o21.5	-4.91448	0.00371895
745	arl6ip5a	-4.90915	1.10582e-09	ZDB-GENE-031113-22	ADP-ribosylation factor-like 6 interacting protein 5a
746	MANEAL	-4.89029	0.00132065
747	si:ch211-8o18.1	-4.88768	0.0182124
748	kcnk5b	-4.88454	3.1152e-09	ZDB-GENE-040426-1297	potassium channel, subfamily K, member 5b
749	zgc:171759 (7 7232772..7233539)	-4.88043	0.00942745
750	HIST2H2AB (22 of 30)	-4.87858	0.0139174
751	LMCD1	-4.8678	3.97857e-12
752	ptprz1b	-4.85609	6.01577e-07	ZDB-GENE-050506-100	protein tyrosine phosphatase, receptor-type, Z polypeptide 1b
753	si:ch1073-416j23.1	-4.85492	2.9502e-08	ZDB-GENE-100922-35	si:ch1073-416j23.1
754	CR384078.1	-4.85324	0.00149159
755	rnf103	-4.84193	1.58768e-09	ZDB-GENE-040912-171	ring finger protein 103
756	her1	-4.84094	0.00551025	ZDB-GENE-980526-125	hairy-related 1
757	mctp2b	-4.83145	4.40753e-06	ZDB-GENE-050506-136	multiple C2 domains, transmembrane 2b
758	si:ch73-382f3.1	-4.81539	7.51945e-19	ZDB-GENE-030131-9513	si:ch73-382f3.1
759	CABZ01021449.1	-4.81517	0.0175171
760	ryr2b	-4.81177	0.00437575	ZDB-GENE-061226-3	ryanodine receptor 2b (cardiac)
761	sema5a	-4.8081	0.00234945	ZDB-GENE-030131-8969	sema domain, seven thrombospondin repeats (type 1 and type 1-like), transmembrane domain (TM) and short cytoplasmic domain, (semaphorin) 5A
762	CABZ01066511.1	-4.8075	9.15818e-05
763	CCDC134 (1 of 2)	-4.803	0.000163634
764	uck2a	-4.80203	9.59887e-16	ZDB-GENE-030131-7158	uridine-cytidine kinase 2a
765	wu:fe38f03 (25 37362427..37362739)	-4.79936	0.0300872
766	si:dkey-93m18.6	-4.79689	0.000546746
767	CR854829.1	-4.79262	9.24627e-05
768	si:ch211-67f13.7	-4.78935	1.43728e-10
769	si:dkey-2j6.5	-4.78921	0.017382
770	sorbs3	-4.78725	3.37544e-05	ZDB-GENE-050327-1	sorbin and SH3 domain containing 3
771	gss	-4.78721	1.42437e-05	ZDB-GENE-041010-208	glutathione synthetase
772	gdf6a	-4.78024	7.9217e-05	ZDB-GENE-980526-373	growth differentiation factor 6a
773	si:dkeyp-2e4.7	-4.77346	0.00172598
774	HIST2H2AB (10 of 30)	-4.76755	0.0103514
775	wu:fe38f03 (7 7284016..7284328)	-4.76187	0.00525766
776	mgat5	-4.76015	7.87253e-09	ZDB-GENE-060616-238	mannoside acetylglucosaminyltransferase 5
777	zgc:154054	-4.75707	5.67219e-05	ZDB-GENE-061103-283	zgc:154054
778	C24H18orf8	-4.75547	2.42215e-06
779	ckbb	-4.74118	7.69618e-174	ZDB-GENE-020103-2	creatine kinase, brain b
780	ankha	-4.74105	3.85602e-10	ZDB-GENE-050913-33	ankylosis, progressive homolog a
781	CABZ01117311.1	-4.74016	5.30405e-12
782	si:dkey-256h2.1	-4.73581	6.68708e-38	ZDB-GENE-030131-9466	si:dkey-256h2.1
783	baiap2a	-4.73434	1.26708e-06	ZDB-GENE-060421-2756	BAI1-associated protein 2a
784	aanat1	-4.7316	1.47003e-06	ZDB-GENE-040329-1	arylalkylamine N-acetyltransferase 1
785	pdzrn4	-4.73033	0.00350358
786	zgc:171759 (25 37383760..37384792)	-4.72934	0.00932648
787	zgc:171759 (7 6821748..6822388)	-4.72702	0.00960451
788	BX914198.1	-4.7263	0.0299072
789	FBXO10 (1 of 2)	-4.72625	0.00010889
790	grik1a	-4.72437	9.12223e-07	ZDB-GENE-030131-6502	glutamate receptor, ionotropic, kainate 1a
791	HIST2H2AB (5 of 30)	-4.71656	0.0310853
792	rab32a	-4.71167	3.86766e-12	ZDB-GENE-031006-10	RAB32a, member RAS oncogene family
793	setd8b	-4.70952	5.3722e-27	ZDB-GENE-071004-17	SET domain containing (lysine methyltransferase) 8b
794	zgc:194252	-4.70492	0.00440735	ZDB-GENE-081022-86	zgc:194252
795	wu:fe38f03 (7 6909028..6909340)	-4.70073	0.0335104
796	MUC2 (1 of 2)	-4.70035	0.00117687
797	st8sia7.1	-4.70007	1.03447e-25	ZDB-GENE-090504-4	ST8 alpha-N-acetyl-neuraminide alpha-2,8-sialyltransferase 7.1
798	fmn2b	-4.69839	5.32998e-12	ZDB-GENE-080225-35	formin 2b
799	CCKBR (2 of 2)	-4.69599	0.0130526
800	prmt10	-4.6885	6.34576e-07	ZDB-GENE-080728-4	protein arginine methyltransferase 10 (putative)
801	si:ch211-229o8.4	-4.68522	0.0104111
802	si:dkeyp-53d3.3	-4.68457	0.00158054	ZDB-GENE-050208-644	si:dkeyp-53d3.3
803	TBL2 (2 of 2)	-4.68201	3.09431e-05
804	CR388002.2	-4.6819	2.0567e-07
805	zgc:101130	-4.68148	0.00127613	ZDB-GENE-040801-72	zgc:101130
806	CABP7 (2 of 2)	-4.68049	0.0165697
807	C5H9orf85	-4.67622	9.7054e-16
808	si:ch211-253d24.1	-4.67286	0.0311956
809	nin	-4.67173	3.4385e-07	ZDB-GENE-070725-1	ninein (GSK3B interacting protein)
810	HIST2H2AB (9 of 30)	-4.6713	0.0274878
811	adcy1a	-4.67039	0.0198764	ZDB-GENE-070705-302	adenylate cyclase 1a
812	gpatch4	-4.67002	6.11405e-08	ZDB-GENE-041008-158	G patch domain containing 4
813	CABZ01084703.1	-4.6697	0.000741001
814	im:7151068	-4.66463	0.000215237	ZDB-GENE-041111-271	im:7151068
815	herpud1	-4.65103	1.43628e-21	ZDB-GENE-050913-47	homocysteine-inducible, endoplasmic reticulum stress-inducible, ubiquitin-like domain member 1
816	cdh18	-4.65096	0.000880214	ZDB-GENE-060929-316	cadherin 18, type 2
817	si:ch211-188c16.1	-4.6469	2.90872e-30
818	zgc:171759 (7 7282459..7282984)	-4.64529	0.00981049
819	ENSDARG00000089039	-4.64468	0.0339537
820	rpz2	-4.64008	9.45206e-21
821	BX005256.3	-4.61643	5.18772e-08
822	si:ch73-225g2.1	-4.61415	0.00417726
823	or111-11	-4.61329	0.0261968	ZDB-GENE-010308-10	odorant receptor, family D, subfamily 111, member 11
824	BX569789.1	-4.60934	0.0303618
825	sh2d5	-4.60315	2.4353e-07	ZDB-GENE-050327-67	SH2 domain containing 5
826	si:ch211-10d23.5	-4.60003	9.15898e-08	ZDB-GENE-090313-10	si:ch211-10d23.5
827	ccdc58	-4.59721	2.12421e-24	ZDB-GENE-040426-1780	coiled-coil domain containing 58
828	zfand5b	-4.58711	2.35846e-39	ZDB-GENE-040426-875	zinc finger, AN1-type domain 5b
829	mkrn4	-4.58497	6.01957e-96	ZDB-GENE-030131-5954	makorin, ring finger protein, 4
830	zgc:173480	-4.58015	4.93547e-06	ZDB-GENE-071004-85	zgc:173480
831	ENSDARG00000053877	-4.57962	7.16104e-24
832	SPINK2 (1 of 4)	-4.57641	6.74325e-17
833	si:ch211-142c4.1	-4.57638	0.0291608
834	CTU1	-4.57267	1.20851e-09	ZDB-GENE-040426-704	cytosolic thiouridylase subunit 1 homolog (S. pombe)
835	slc25a44a	-4.57082	1.21308e-05	ZDB-GENE-041114-38	solute carrier family 25, member 44 a
836	hmha1	-4.56619	2.97088e-13	ZDB-GENE-071213-2	histocompatibility (minor) HA-1
837	cpeb4	-4.56103	3.49911e-07	ZDB-GENE-040426-1557	cytoplasmic polyadenylation element binding protein 4
838	si:ch211-266i10.1	-4.56036	0.013011
839	ANO1 (3 of 3)	-4.55982	0.00378587
840	mdh1b	-4.55484	6.0319e-15	ZDB-GENE-030131-7655	malate dehydrogenase 1b, NAD (soluble)
841	top1mt	-4.55365	6.08213e-21	ZDB-GENE-040624-2	mitochondrial topoisomerase I
842	gnai2	-4.54682	1.98522e-06
843	RPS6KA2	-4.54343	0.0208588
844	lman1	-4.53509	8.3309e-43	ZDB-GENE-060201-4	lectin, mannose-binding, 1
845	si:dkeyp-86f5.1	-4.53504	0.0454143
846	twsg1b	-4.53471	9.93069e-05	ZDB-GENE-020812-3	twisted gastrulation homolog 1b (Drosophila)
847	lcmt2	-4.53397	3.09801e-05	ZDB-GENE-110714-2	leucine carboxyl methyltransferase 2
848	TRIM35 (29 of 41)	-4.50934	3.55541e-09
849	HIST1H4F	-4.50594	0.0215783
850	pdik1l	-4.50031	1.59742e-07	ZDB-GENE-051113-236	PDLIM1 interacting kinase 1 like
851	TRMT12 (2 of 2)	-4.50013	8.21498e-06
852	cdc42ep2	-4.49863	0.000333705
853	mvk	-4.49744	4.0851e-07	ZDB-GENE-041114-37	mevalonate kinase
854	si:dkey-103k4.5	-4.49252	0.026576
855	ftr01	-4.49002	0.0320624	ZDB-GENE-070705-491	finTRIM family, member 1
856	myo5aa	-4.48695	0.000360818	ZDB-GENE-041027-2	myosin VAa
857	ecd	-4.48661	1.91086e-11	ZDB-GENE-030131-6304	ecdysoneless homolog (Drosophila)
858	si:dkey-111k7.3	-4.48543	0.00575097
859	si:dkey-190g11.5	-4.48263	0.00117359
860	pttg1ipb	-4.48132	7.51037e-37	ZDB-GENE-041010-10	pituitary tumor-transforming 1 interacting protein b
861	THOP1	-4.47956	5.05958e-75	ZDB-GENE-041010-216	thimet oligopeptidase 1
862	zgc:173552 (25 37366257..37366668)	-4.47945	0.0467065
863	eif4enif1	-4.47427	2.58361e-32	ZDB-GENE-050320-113	eukaryotic translation initiation factor 4E nuclear import factor 1
864	ildr1b	-4.47397	4.18011e-10	ZDB-GENE-040912-72	immunoglobulin-like domain containing receptor 1b
865	HIST2H2AB (23 of 30)	-4.46559	0.0342073
866	pfkfb1	-4.46294	6.74578e-09	ZDB-GENE-030131-5664	6-phosphofructo-2-kinase/fructose-2,6-biphosphatase 1
867	csad	-4.4587	6.74595e-08	ZDB-GENE-041114-36	cysteine sulfinic acid decarboxylase
868	mia3 (20 52097283..52170514)	-4.45627	1.02276e-06
869	tmem168b	-4.45306	7.36814e-05
870	CNTNAP5 (3 of 3)	-4.44916	0.00216771
871	HIST2H2AB (13 of 30)	-4.44584	0.032033
872	stap2a	-4.43886	8.52461e-07	ZDB-GENE-030131-5383	signal transducing adaptor family member 2a
873	zgc:162160	-4.43833	6.87789e-06	ZDB-GENE-070424-22	zgc:162160
874	si:ch211-216d10.1	-4.43377	0.0464585
875	CNTNAP2 (2 of 4)	-4.43048	0.0410247
876	hbegfa	-4.42288	6.1938e-14	ZDB-GENE-080204-119	heparin-binding EGF-like growth factor a
877	CU694951.2	-4.42266	0.000793866
878	pdp2	-4.42072	1.36299e-07	ZDB-GENE-000921-2	putative pyruvate dehydrogenase phosphatase isoenzyme 2
879	CABZ01015787.1	-4.41561	0.0373543
880	hnf1ba	-4.41338	0.00405665	ZDB-GENE-020104-1	HNF1 homeobox Ba
881	tgfbrap1	-4.41064	1.18778e-08	ZDB-GENE-070410-66	transforming growth factor, beta receptor associated protein 1
882	rccd1 (25 3269470..3278817)	-4.40177	0.0078362
883	zgc:112234	-4.39973	0.0265352	ZDB-GENE-050522-106	zgc:112234
884	MAP7 (1 of 2)	-4.39005	2.1283e-06
885	TCIRG1 (1 of 3)	-4.38915	1.89624e-06
886	cpm	-4.38911	4.14679e-18	ZDB-GENE-041210-191	carboxypeptidase M
887	si:dkey-227h16.2	-4.38614	1.29664e-06
888	spryd4	-4.38611	6.99027e-22	ZDB-GENE-040718-180	SPRY domain containing 4
889	DHRS7C (2 of 2)	-4.38495	0.0315866
890	kcnh8	-4.38218	0.0324429	ZDB-GENE-060503-204	potassium voltage-gated channel, subfamily H (eag-related), member 8
891	mespba	-4.38167	0.0121689	ZDB-GENE-000406-9	mesoderm posterior ba
892	org	-4.38033	3.42494e-123	ZDB-GENE-050208-584	oogenesis-related gene
893	aqp7	-4.37812	0.0166558	ZDB-GENE-030131-6461	aquaporin 7
894	mical2b	-4.3733	4.7514e-07	ZDB-GENE-061207-15	microtubule associated monooxygenase, calponin and LIM domain containing 2b
895	manba	-4.37102	0.00680707	ZDB-GENE-040426-721	mannosidase, beta A, lysosomal
896	pth1a	-4.35962	0.0143281	ZDB-GENE-040623-1	parathyroid hormone 1a
897	wu:fe11b02	-4.35832	0.0163191
898	gdf2	-4.35733	0.0420314	ZDB-GENE-100107-1	growth differentiation factor 2
899	MFSD1	-4.3573	8.337e-05	ZDB-GENE-051120-153	major facilitator superfamily domain containing 1
900	nr4a2b	-4.35451	0.00614553	ZDB-GENE-040718-103	nuclear receptor subfamily 4, group A, member 2b
901	gfra4	-4.35271	0.0419644	ZDB-GENE-080402-10	GDNF family receptor alpha 4
902	CU633981.1	-4.35146	0.028589
903	atxn2l	-4.35087	9.4619e-36	ZDB-GENE-030131-3246	ataxin 2-like
904	rcor1	-4.34733	2.64511e-25	ZDB-GENE-050506-79	REST corepressor 1
905	ZEB2	-4.34348	1.16273e-06
906	spsb4b	-4.34332	1.35404e-10	ZDB-GENE-040801-213	splA/ryanodine receptor domain and SOCS box containing 4b
907	ggps1	-4.34267	8.21501e-23	ZDB-GENE-030131-8742	geranylgeranyl diphosphate synthase 1
908	CCDC64B	-4.34084	9.21626e-05
909	ints12 (1 25321185..25326343)	-4.33919	0.00116056
910	tmprss13a	-4.32966	0.0210093	ZDB-GENE-090309-3	transmembrane protease, serine 13a
911	dnajb12b (12 49564367..49582535)	-4.32545	0.000858868
912	PEBP4	-4.32239	0.000178741
913	wu:fe38f03 (25 36204350..36204662)	-4.31814	0.043264
914	NPTN (3 of 3)	-4.31768	0.000660649
915	zgc:173552 (7 76846356..76846767)	-4.31614	0.025747
916	si:ch211-208c9.1	-4.31478	0.000717524
917	slc2a8	-4.29989	0.000879092	ZDB-GENE-030829-25	solute carrier family 2 (facilitated glucose transporter), member 8
918	ppp1r3da	-4.29818	2.69123e-06	ZDB-GENE-080204-75	protein phosphatase 1, regulatory (inhibitor) subunit 3D a
919	pdia4	-4.29725	1.50946e-58	ZDB-GENE-030131-5493	protein disulfide isomerase associated 4
920	si:ch211-171l17.7	-4.29707	0.0196096
921	CABZ01032469.1	-4.29163	0.00572698
922	C25H19orf40	-4.28965	8.1857e-06
923	ALKBH1	-4.28683	4.11422e-14	ZDB-GENE-050522-196	alkB, alkylation repair homolog 1 (E. coli)
924	zgc:173552 (7 76825973..76826384)	-4.28491	0.0424866
925	znf532	-4.27747	0.00313089	ZDB-GENE-060531-40	zinc finger protein 532
926	mtmr7a	-4.2717	0.00034036	ZDB-GENE-060421-7754	myotubularin related protein 7a
927	sh3bp5b	-4.26924	2.50189e-10	ZDB-GENE-040426-2813	SH3-domain binding protein 5b (BTK-associated)
928	glipr2l	-4.26707	1.22849e-13	ZDB-GENE-041010-53	GLI pathogenesis-related 2, like
929	SLC5A6 (1 of 2)	-4.2626	0.0071642
930	zgc:163143	-4.26118	3.44653e-14	ZDB-GENE-070410-143	zgc:163143
931	FAM185A	-4.25435	2.23286e-11
932	SLC15A5	-4.25155	0.0485953
933	KCNQ1	-4.23761	0.0157113	ZDB-GENE-061214-5	potassium voltage-gated channel, KQT-like subfamily, member 1
934	plekhm2	-4.2266	2.01731e-05	ZDB-GENE-081022-169	pleckstrin homology domain containing, family M (with RUN domain) member 2
935	FAM195A	-4.22602	1.12263e-23
936	adat3	-4.22552	2.43136e-10	ZDB-GENE-030616-531	adenosine deaminase, tRNA-specific 3
937	C20H2orf18	-4.22477	1.47531e-08
938	ERICH1	-4.22455	0.000186875
939	slc27a6	-4.22082	9.84004e-06	ZDB-GENE-060825-27	solute carrier family 27 (fatty acid transporter), member 6
940	si:ch211-179l5.5	-4.21998	0.0146845
941	CU638740.2	-4.2157	3.28451e-05
942	batf3	-4.21186	4.45384e-08	ZDB-GENE-041014-356	basic leucine zipper transcription factor, ATF-like 3
943	rrbp1b	-4.21018	1.57742e-25	ZDB-GENE-030429-36	ribosome binding protein 1 homolog b (dog)
944	TMEM186	-4.20984	1.58566e-09
945	RGS14 (1 of 2)	-4.20854	0.00072446
946	HIST2H2AB (6 of 30)	-4.20507	0.0450935
947	zgc:171220	-4.19705	0.000181507	ZDB-GENE-071004-11	zgc:171220
948	rgnef	-4.19381	0.000960178
949	NGEF	-4.19173	0.00163459
950	CABZ01066957.1	-4.19156	2.43833e-06
951	asb3	-4.19151	2.29355e-16	ZDB-GENE-030131-6142	ankyrin repeat and SOCS box-containing 3
952	wwox	-4.18963	2.64164e-06	ZDB-GENE-040426-858	WW domain containing oxidoreductase
953	myt1	-4.18884	0.0159332
954	SPOP (2 of 2)	-4.18821	0.0194373
955	ccnh	-4.18771	1.63424e-31	ZDB-GENE-050320-13	cyclin H
956	vstm2l	-4.18656	2.07254e-13	ZDB-GENE-040426-1548	V-set and transmembrane domain containing 2 like
957	entpd4	-4.18474	8.88124e-12	ZDB-GENE-040718-116	ectonucleoside triphosphate diphosphohydrolase 4
958	ABCA4 (1 of 2)	-4.18371	0.0438605
959	foxo3a	-4.17432	0.0013711	ZDB-GENE-050116-1	forkhead box O3A
960	supv3l1	-4.1703	1.02764e-12	ZDB-GENE-030131-2838	suppressor of var1, 3-like 1 (S. cerevisiae)
961	CR556713.2	-4.16687	1.5977e-08
962	cdcp1a	-4.1647	2.16497e-06	ZDB-GENE-050327-55	CUB domain containing protein 1a
963	si:ch211-286j13.1	-4.15748	0.0148124
964	lztr1	-4.1512	5.66939e-14	ZDB-GENE-030131-9564	leucine-zipper-like transcription regulator 1
965	phc3	-4.15094	0.000274477	ZDB-GENE-070912-369	polyhomeotic homolog 3 (Drosophila)
966	slc38a11 (9 51304074..51327531)	-4.15011	0.0282646
967	si:dkey-1b17.4	-4.14831	0.0302637
968	si:dkeyp-20e4.8	-4.14471	0.000417014
969	si:dkey-13d5.1	-4.14413	0.00237202
970	si:dkeyp-101g1.3	-4.14408	0.000365139	ZDB-GENE-091113-20	si:dkeyp-101g1.3
971	nrg2a	-4.14141	3.60532e-05	ZDB-GENE-070615-10	neuregulin 2a
972	si:ch211-59m15.1	-4.14007	0.0264992
973	NFKBIZ	-4.14001	0.0116679
974	adipor1a	-4.1376	2.47761e-27	ZDB-GENE-040718-169	adiponectin receptor 1a
975	TTC21A (2 of 2)	-4.12695	0.00497033
976	rbm38	-4.12454	7.22414e-06	ZDB-GENE-030131-5923	RNA binding motif protein 38
977	fancf	-4.12287	2.19292e-06
978	si:ch211-119o8.8	-4.12084	0.0468387
979	stard10	-4.12066	1.09148e-09
980	mknk2a	-4.11841	1.88869e-11	ZDB-GENE-030131-6099	MAP kinase-interacting serine/threonine kinase 2a
981	CU633848.1	-4.11728	0.00105188
982	guca1b	-4.10624	0.0402554	ZDB-GENE-011128-6	guanylate cyclase activator 1B
983	synj2bp	-4.09985	4.63212e-18	ZDB-GENE-030131-6531	synaptojanin 2 binding protein
984	ptdss1	-4.09632	5.27769e-07	ZDB-GENE-040426-837	phosphatidylserine synthase 1
985	plch2a	-4.09449	0.00302095	ZDB-GENE-030131-6367	phospholipase C, eta 2a
986	dnajb6b	-4.09096	1.92094e-15	ZDB-GENE-040426-1122	DnaJ (Hsp40) homolog, subfamily B, member 6b
987	SH3D21	-4.08742	6.26639e-08
988	slc17a9b	-4.08705	2.60267e-06	ZDB-GENE-040718-380	solute carrier family 17, member 9b
989	nipa1	-4.0861	2.08103e-05	ZDB-GENE-041010-164	non imprinted in Prader-Willi/Angelman syndrome 1
990	si:dkey-93m18.3	-4.08583	0.000299989
991	prdm8	-4.08243	0.0222056	ZDB-GENE-040426-2747	PR domain containing 8
992	alg2	-4.07863	9.59768e-09	ZDB-GENE-060502-2	asparagine-linked glycosylation 2 homolog (S. cerevisiae, alpha-1,3-mannosyltransferase)
993	stim2	-4.07378	0.0189078
994	dclre1a	-4.07218	4.03629e-12	ZDB-GENE-050522-124	DNA cross-link repair 1A (PSO2 homolog, S. cerevisiae)
995	ndrg1b	-4.06946	0.000512113
996	wu:fe05a04	-4.06845	2.25053e-13	ZDB-GENE-030131-4873	wu:fe05a04
997	ssbp3a	-4.06487	0.00345248	ZDB-GENE-070705-484	single stranded DNA binding protein 3a
998	ociad1	-4.06156	3.43547e-37	ZDB-GENE-040426-1100	OCIA domain containing 1
999	faub	-4.05775	2.97968e-36	ZDB-GENE-050417-416	Finkel-Biskis-Reilly murine sarcoma virus (FBR-MuSV) ubiquitously expressed b
1000	fgf14	-4.05764	0.0122685	ZDB-GENE-060506-1	fibroblast growth factor 14
1001	mlycd	-4.05551	0.0116156	ZDB-GENE-070410-120	malonyl-CoA decarboxylase
1002	CABZ01043311.1	-4.04536	5.78491e-06
1003	scn1a (9 50902615..50972365)	-4.0409	0.0260308
1004	KLHL35	-4.03922	0.00964004
1005	zgc:162913	-4.03861	0.000557839	ZDB-GENE-070615-9	zgc:162913
1006	COBLL1 (2 of 2)	-4.03841	0.0013434
1007	si:dkey-184n1.1	-4.03777	0.0325847
1008	mettl21a	-4.03684	1.58478e-12	ZDB-GENE-050320-145	methyltransferase like 21A
1009	ENSDARG00000034092	-4.03468	0.00767019
1010	CHCHD5	-4.03348	2.17513e-11
1011	ENSDARG00000088397	-4.03159	0.0222401
1012	fam173b	-4.03	3.49781e-13	ZDB-GENE-041114-90	family with sequence similarity 173, member B
1013	si:dkey-58f10.8	-4.02809	0.000388281
1014	hyou1	-4.02535	2.14428e-32	ZDB-GENE-030131-5344	hypoxia up-regulated 1
1015	ddx6	-4.02186	3.27972e-13	ZDB-GENE-070912-83	DEAD (Asp-Glu-Ala-Asp) box polypeptide 6
1016	FBXO10 (2 of 2)	-4.02138	0.00685717
1017	mgat4b	-4.01865	0.00016697	ZDB-GENE-040704-19	mannosyl (alpha-1,3-)-glycoprotein beta-1,4-N-acetylglucosaminyltransferase, isozyme B
1018	si:dkey-73n10.7p	-4.01623	0.0161345
1019	RBM20	-4.01377	0.0368946	ZDB-GENE-050208-256	RNA binding motif protein 20
1020	si:ch211-199i18.9	-4.0131	0.0158465
1021	rrm2	-4.00785	4.94929e-184	ZDB-GENE-990415-25	ribonucleotide reductase M2 polypeptide
1022	GEMIN7	-4.00283	4.78411e-32
1023	qrsl1	-3.99996	2.99506e-08	ZDB-GENE-030131-5540	glutaminyl-tRNA synthase (glutamine-hydrolyzing)-like 1
1024	tgds	-3.99828	0.00118009	ZDB-GENE-030131-5718	TDP-glucose 4,6-dehydratase
1025	sec61al2	-3.99548	2.53736e-29	ZDB-GENE-021016-2	Sec61 alpha like 2
1026	ap1g1	-3.99151	2.02713e-21	ZDB-GENE-030131-3187	adaptor-related protein complex 1, gamma 1 subunit
1027	ush2a	-3.99138	0.0445693	ZDB-GENE-060503-794	Usher syndrome 2A (autosomal recessive, mild)
1028	htr5a	-3.9913	0.018534	ZDB-GENE-060531-129	5-hydroxytryptamine (serotonin) receptor 5A
1029	POLR2E (2 of 2)	-3.99	5.28336e-10
1030	col7a1l	-3.98877	0.00296835	ZDB-GENE-030131-9861	collagen type VII alpha 1-like
1031	grhl2a	-3.98805	0.00125181	ZDB-GENE-050913-123	grainyhead-like 2a (Drosophila)
1032	hs3st1	-3.98785	1.67188e-05	ZDB-GENE-070202-1	heparan sulfate (glucosamine) 3-O-sulfotransferase 1
1033	tph1b	-3.98768	0.000204372	ZDB-GENE-030805-6	tryptophan hydroxylase 1b
1034	gpr137c	-3.98596	5.43893e-06	ZDB-GENE-041114-145	G protein-coupled receptor 137c
1035	SLC35A3 (2 of 2)	-3.98365	0.00249256
1036	si:dkey-258f14.7	-3.98234	0.0247178	ZDB-GENE-081104-398	si:dkey-258f14.7
1037	zgc:193711	-3.97319	7.21534e-11	ZDB-GENE-081022-34	zgc:193711
1038	VMAC	-3.97196	0.0039563
1039	wee2	-3.97184	5.46056e-36	ZDB-GENE-030131-5682	WEE1 homolog 2 (S. pombe)
1040	zgc:66450	-3.96717	4.41764e-05
1041	si:ch211-199g17.8	-3.95498	0.00414695
1042	FBXO16 (2 of 2)	-3.94899	0.00604294
1043	immp1l	-3.94676	1.27048e-05	ZDB-GENE-070522-4	IMP1 inner mitochondrial membrane peptidase-like (S. cerevisiae)
1044	UFSP1	-3.93611	4.90255e-08
1045	si:dkey-115f9.3	-3.93611	0.0046808
1046	hspa5	-3.93501	6.94981e-132	ZDB-GENE-031001-11	heat shock protein 5
1047	UNCX	-3.93102	0.0225435
1048	C22H1orf53	-3.92937	3.57805e-05
1049	cthl	-3.92817	0.0162208	ZDB-GENE-040905-3	cystathionase (cystathionine gamma-lyase), like
1050	si:ch211-3o3.7	-3.92427	0.00375936
1051	im:6903943	-3.92242	1.90319e-11	ZDB-GENE-050506-73	im:6903943
1052	tanc2	-3.92184	0.00537467
1053	pvrl3l	-3.91985	1.30692e-15	ZDB-GENE-050327-14	poliovirus receptor-related 3 like
1054	march7 (6 11676287..11723171)	-3.90956	7.75864e-14
1055	hiat1a	-3.90412	5.07545e-14	ZDB-GENE-030131-834	hippocampus abundant transcript 1a
1056	rab15	-3.89865	1.22043e-05	ZDB-GENE-040718-2	RAB15, member RAS oncogene family
1057	pus3	-3.89742	2.23628e-22	ZDB-GENE-030131-9433	pseudouridylate synthase 3
1058	clybl	-3.89129	2.67036e-05	ZDB-GENE-030516-6	citrate lyase beta-like
1059	slc38a6	-3.89037	1.58219e-07	ZDB-GENE-050522-51	solute carrier family 38, member 6
1060	zgc:77151	-3.88924	2.12694e-09	ZDB-GENE-030131-9097	zgc:77151
1061	zgc:171759 (25 36118861..36119306)	-3.88698	0.030792
1062	dnmt3	-3.88571	3.2517e-06	ZDB-GENE-990712-11	DNA (cytosine-5-)-methyltransferase 3
1063	si:dkey-259n11.3	-3.88048	0.0406795
1064	JTB	-3.87679	1.93873e-09
1065	CDRT1	-3.87123	3.37544e-05
1066	si:ch211-167j6.4	-3.86955	8.52056e-05	ZDB-GENE-070912-146	si:ch211-167j6.4
1067	cnot6	-3.86908	5.66343e-18
1068	myo5ab	-3.86896	5.6002e-05	ZDB-GENE-050411-72	myosin VAb
1069	znf503	-3.86881	9.51609e-06	ZDB-GENE-031113-5	zinc finger protein 503
1070	si:dkey-228g21.5	-3.86854	0.0485066
1071	vsx1	-3.86848	0.00981049	ZDB-GENE-990415-205	visual system homeobox 1 homolog, chx10-like
1072	ATP8B1	-3.8658	0.000158531	ZDB-GENE-091116-14	ATPase, aminophospholipid transporter, class I, type 8B, member 1
1073	si:ch1073-284b18.3	-3.85737	0.0104683
1074	si:dkey-104e13.1	-3.85638	0.000630948
1075	scnm1	-3.85245	8.92314e-09	ZDB-GENE-030131-415	sodium channel modifier 1
1076	qtrt1	-3.8504	1.92488e-12	ZDB-GENE-040426-1625	queuine tRNA-ribosyltransferase 1
1077	GTSE1	-3.8501	1.21638e-11
1078	WDR20 (1 of 2)	-3.8491	2.04188e-14
1079	si:ch211-167e20.2	-3.84701	0.0412873
1080	CU694951.3	-3.84631	0.0224412
1081	PTPRM (2 of 2)	-3.84532	0.00540475
1082	slc4a2b	-3.84519	0.000337014	ZDB-GENE-030429-14	solute carrier family 4, anion exchanger, member 2b
1083	prr11	-3.8442	2.00952e-35
1084	astn1	-3.84097	0.00997007	ZDB-GENE-050320-140	astrotactin 1
1085	CR936975.4	-3.83903	1.79518e-20
1086	FTSJ2	-3.83545	1.21988e-10
1087	ZNF385C	-3.835	0.0268019
1088	fam129ba	-3.8318	5.89548e-05	ZDB-GENE-070112-1222	family with sequence similarity 129, member Ba
1089	slc2a15b	-3.82742	5.93097e-07	ZDB-GENE-050508-1	solute carrier family 2 (facilitated glucose transporter), member 15b
1090	TMEM55B (1 of 2)	-3.82677	8.98544e-05
1091	tatdn2	-3.82593	6.8539e-26	ZDB-GENE-081022-51	TatD DNase domain containing 2
1092	cdc34a	-3.81639	3.25255e-13	ZDB-GENE-040426-713	cell division cycle 34 homolog (S. cerevisiae) a
1093	isl1l	-3.81157	0.0186397	ZDB-GENE-040624-1	islet1, like
1094	st3gal2l	-3.81107	1.69732e-07	ZDB-GENE-050417-286	ST3 beta-galactoside alpha-2,3-sialyltransferase 2, like
1095	si:dkeyp-20e4.9	-3.80647	0.00256995
1096	rtkn2	-3.80588	5.65624e-15	ZDB-GENE-041010-225	rhotekin 2
1097	si:ch211-262i10.2	-3.80195	7.94111e-05
1098	bmp1b	-3.79775	0.002126	ZDB-GENE-060818-2	bone morphogenetic protein 1b
1099	si:ch211-226h8.8	-3.79389	0.00654303
1100	fam160a1	-3.79287	0.0281879
1101	BX470131.2	-3.79212	0.000221621
1102	alg13	-3.78997	6.06527e-37	ZDB-GENE-060307-1	asparagine-linked glycosylation 13 homolog (S. cerevisiae)
1103	zgc:100951	-3.7867	0.0231957	ZDB-GENE-040801-141	zgc:100951
1104	zgc:171727	-3.78374	0.00177846	ZDB-GENE-071004-26	zgc:171727
1105	dfnb31b	-3.78366	0.0401388
1106	C1H4orf33	-3.78306	5.54801e-11
1107	styxl1	-3.78293	1.29252e-08	ZDB-GENE-040912-45	serine/threonine/tyrosine interacting-like 1
1108	nr2c2ap	-3.77969	2.90104e-15	ZDB-GENE-050208-758	nuclear receptor 2C2-associated protein
1109	FP325123.3	-3.77931	0.0222056
1110	paqr5a	-3.77722	0.00328513	ZDB-GENE-040426-867	progestin and adipoQ receptor family member Va
1111	DPH3	-3.77033	8.52562e-15
1112	FMNL1 (2 of 2)	-3.76981	0.0289447
1113	TBC1D30	-3.76748	3.84101e-05
1114	si:ch73-265d7.2	-3.76635	0.000942324	ZDB-GENE-100922-146	si:ch73-265d7.2
1115	si:ch73-248e21.4	-3.76539	0.000313174
1116	tox4	-3.76532	2.255e-13
1117	zgc:173816	-3.76322	0.00303155	ZDB-GENE-071004-66	zgc:173816
1118	EIF1B	-3.76281	2.57873e-41	ZDB-GENE-030131-956	eukaryotic translation initiation factor 1B
1119	FAM190A	-3.76229	0.0093032
1120	si:ch211-129c21.1	-3.75612	0.00212348	ZDB-GENE-030131-5796	si:ch211-129c21.1
1121	si:dkey-172o7.1	-3.753	0.0102903
1122	pxn (5 6785548..6802216)	-3.75035	0.00676149
1123	pitpnaa	-3.74795	1.61433e-30	ZDB-GENE-040426-744	phosphatidylinositol transfer protein, alpha a
1124	CNP (2 of 2)	-3.74215	9.51942e-14
1125	mntb	-3.74117	0.000440193	ZDB-GENE-070820-8	MAX binding protein b
1126	WDR6	-3.74092	8.4187e-08
1127	hook2	-3.73957	5.23338e-09	ZDB-GENE-040426-1636	hook homolog 2 (Drosophila)
1128	igsf9a	-3.73622	0.0395407
1129	C2H3orf58 (1 of 2)	-3.72927	0.000652591
1130	rrm1	-3.72616	4.72319e-53	ZDB-GENE-990415-247	ribonucleotide reductase M1 polypeptide
1131	CR788255.2	-3.72339	0.02438
1132	nsun4	-3.71952	1.85769e-07	ZDB-GENE-041212-77	NOL1/NOP2/Sun domain family, member 4
1133	si:ch211-285d14.1	-3.7192	0.0139979
1134	CHST2 (2 of 2)	-3.7183	4.50852e-10
1135	tcf19l	-3.71759	8.27601e-06	ZDB-GENE-060324-2	transcription factor 19 (SC1), like
1136	si:ch211-262n1.3	-3.7135	0.0456406
1137	thada	-3.70914	0.0014298	ZDB-GENE-050320-49	thyroid adenoma associated
1138	si:dkey-5n7.1	-3.70376	0.0351514
1139	nmt1b	-3.70336	0.0228641	ZDB-GENE-081222-3	N-myristoyltransferase 1b
1140	zgc:165514 (15 42830162..42834718)	-3.70186	6.8955e-07
1141	trim35-27	-3.7004	0.00689189	ZDB-GENE-030131-6185	tripartite motif containing 35-27
1142	UBN2 (1 of 2)	-3.69823	9.97133e-09
1143	ccdc130	-3.69757	5.45158e-14
1144	spsb4a	-3.69179	9.31916e-06	ZDB-GENE-070911-3	splA/ryanodine receptor domain and SOCS box containing 4a
1145	ENSDARG00000089414	-3.68934	0.00585579
1146	zgc:165514 (15 43068540..43072720)	-3.68919	0.00843574
1147	BX248496.1	-3.6873	0.0165879
1148	rab35	-3.68223	2.25977e-19	ZDB-GENE-040801-62	RAB35, member RAS oncogene family
1149	pkn2	-3.681	1.08724e-05	ZDB-GENE-061207-42	protein kinase N2
1150	si:ch73-92e7.2	-3.67999	2.28139e-08	ZDB-GENE-081030-2	si:ch73-92e7.2
1151	tysnd1	-3.67988	0.0010023	ZDB-GENE-030131-8525	trypsin domain containing 1
1152	hnf1bb	-3.67947	0.0138284	ZDB-GENE-030131-3003	HNF1 homeobox Bb
1153	CDH18 (1 of 2)	-3.67728	0.0430669
1154	znfl2a	-3.67505	1.11756e-09	ZDB-GENE-030828-7	zinc finger-like gene 2a
1155	fam120b	-3.67291	0.00404744	ZDB-GENE-040801-119	family with sequence similarity 120B
1156	COQ10A (1 of 2)	-3.67076	0.0315866
1157	fbxl2	-3.6703	9.10214e-05
1158	apopt1	-3.66803	7.32622e-12
1159	C9H3orf17	-3.66294	1.19398e-10
1160	AL929434.1	-3.65944	7.69496e-07
1161	pom121	-3.65918	3.7557e-16
1162	HMGXB3	-3.65844	0.000739686
1163	RBPMS	-3.65638	0.000243506
1164	vps54	-3.65585	0.000139678	ZDB-GENE-081022-176	vacuolar protein sorting 54 homolog (S. cerevisiae)
1165	sept9a	-3.65575	2.07007e-11	ZDB-GENE-030131-9187	septin 9a
1166	st3gal5l	-3.65506	0.0148727	ZDB-GENE-060322-2	ST3 beta-galactoside alpha-2,3-sialyltransferase 5, like
1167	c1galt1a	-3.65296	0.000182117	ZDB-GENE-061013-303	core 1 synthase, glycoprotein-N-acetylgalactosamine 3-beta-galactosyltransferase, 1a
1168	FAM131A	-3.64853	0.0218464	ZDB-GENE-080204-112	family with sequence similarity 131, member A
1169	zgc:92313	-3.64547	3.7873e-21	ZDB-GENE-040718-339	zgc:92313
1170	rpp25l	-3.64442	7.68189e-18	ZDB-GENE-040718-275	ribonuclease P/MRP 25 subunit-like
1171	sp8b	-3.64417	0.0398089	ZDB-GENE-030131-3654	sp8 transcription factor b
1172	AKIP1	-3.64064	8.05966e-15
1173	fam110a	-3.63909	1.53419e-11
1174	grin3b	-3.63891	0.0245406	ZDB-GENE-070912-354	glutamate receptor, ionotropic, N-methyl-D-aspartate 3B
1175	fxn	-3.63865	1.31968e-07	ZDB-GENE-070209-286	frataxin
1176	si:ch211-233m11.3	-3.63843	0.000333002
1177	FAM108A1 (2 of 2)	-3.6371	2.16502e-05
1178	ehmt1a	-3.6326	0.000221304	ZDB-GENE-040724-44	euchromatic histone-lysine N-methyltransferase 1a
1179	FP325123.1	-3.62945	0.0347309
1180	papd4	-3.62086	0.0337006	ZDB-GENE-050522-536	PAP associated domain containing 4
1181	alg14	-3.61954	1.74767e-06	ZDB-GENE-041010-195	asparagine-linked glycosylation 14 homolog (S. cerevisiae)
1182	s100t	-3.61905	0.0201076	ZDB-GENE-050320-61	S100 calcium binding protein T
1183	PRAME	-3.6162	1.02813e-06
1184	si:ch211-153i8.1	-3.61463	0.0200837
1185	ero1l	-3.61191	2.12126e-05	ZDB-GENE-040426-1312	ERO1-like (S. cerevisiae)
1186	zgc:100919	-3.61136	5.80927e-32	ZDB-GENE-040718-248	zgc:100919
1187	DHX30	-3.61133	1.62493e-06
1188	CU550716.2	-3.60467	2.29657e-07
1189	hivep1	-3.60308	0.0119323	ZDB-GENE-070912-512	human immunodeficiency virus type I enhancer binding protein 1
1190	zgc:113019	-3.60058	1.43728e-10	ZDB-GENE-050417-449	zgc:113019
1191	C19H1orf212	-3.59548	5.07994e-15
1192	tmem110	-3.59457	7.16197e-13	ZDB-GENE-040426-1198	transmembrane protein 110
1193	atxn7l2b	-3.59275	1.20536e-07	ZDB-GENE-040718-403	ataxin 7-like 2b
1194	pde12	-3.58959	8.37558e-10	ZDB-GENE-060519-25	phosphodiesterase 12
1195	si:dkey-152b24.7	-3.58706	0.00302095	ZDB-GENE-100921-77	si:dkey-152b24.7
1196	dnajb12b (12 49643125..49667966)	-3.58499	3.61013e-05
1197	uevld	-3.58317	1.17737e-06	ZDB-GENE-040801-138	UEV and lactate/malate dehyrogenase domains
1198	crb3b	-3.58161	6.78129e-10
1199	zgc:114041	-3.58046	4.0296e-09	ZDB-GENE-050706-122	zgc:114041
1200	ACBD3 (2 of 2)	-3.57753	0.000423912
1201	MARS2	-3.5775	0.000152802
1202	ccne1	-3.57671	1.24896e-08	ZDB-GENE-980526-168	cyclin E1
1203	kpnb3	-3.57358	3.87061e-64
1204	AAK1 (1 of 2)	-3.57246	0.0151481
1205	ENSDARG00000058679	-3.56947	1.06417e-07
1206	pop4	-3.56391	2.63863e-18	ZDB-GENE-050522-505	processing of precursor 4, ribonuclease P/MRP subunit
1207	C1H9orf156	-3.56308	6.72706e-07
1208	sh3gl2	-3.56295	0.00293657	ZDB-GENE-040121-3	SH3-domain GRB2-like 2
1209	FAM26E (1 of 2)	-3.55764	0.000292187
1210	BX088718.1	-3.55696	1.40675e-06
1211	slc25a21	-3.55598	0.00162222	ZDB-GENE-060929-664	solute carrier family 25 (mitochondrial oxodicarboxylate carrier), member 21
1212	si:dkey-15h8.6	-3.55537	0.00149001	ZDB-GENE-050208-623	si:dkey-15h8.6
1213	hhat	-3.55442	0.0050203	ZDB-GENE-051118-1	hedgehog acyltransferase
1214	wu:fi13g07	-3.54975	7.73443e-09
1215	zgc:153952	-3.54909	2.62239e-10	ZDB-GENE-061103-427	zgc:153952
1216	efcab11	-3.54876	6.3495e-14	ZDB-GENE-050417-348	EF-hand calcium binding domain 11
1217	MAD2L1BP	-3.54126	1.35056e-06
1218	orc6	-3.54022	6.29934e-14	ZDB-GENE-030131-2976	origin recognition complex, subunit 6
1219	SLX1A	-3.53708	0.000103638
1220	ARSB	-3.5342	0.000467464
1221	pi4kab	-3.53343	0.000385123	ZDB-GENE-080220-34	phosphatidylinositol 4-kinase, catalytic, alpha b
1222	CCDC160	-3.53314	0.000174768
1223	cntnap5b	-3.53051	0.0400445	ZDB-GENE-070705-209	contactin associated protein-like 5b
1224	ch25hl1.1	-3.53051	0.0288938	ZDB-GENE-030131-8617	cholesterol 25-hydroxylase like 1, member 1
1225	si:dkey-234l24.9	-3.52872	0.000289648
1226	hdac11	-3.52835	0.000950941	ZDB-GENE-040704-7	histone deacetylase 11
1227	gfer	-3.52816	1.10224e-10	ZDB-GENE-060810-186	growth factor, augmenter of liver regeneration (ERV1 homolog, S. cerevisiae)
1228	CABZ01115256.1	-3.52814	0.000303748
1229	furina	-3.52562	0.000214438	ZDB-GENE-040901-1	furin (paired basic amino acid cleaving enzyme) a
1230	fbxl18	-3.52441	4.4793e-07	ZDB-GENE-050913-65	F-box and leucine-rich repeat protein 18
1231	xrn2	-3.52384	5.1287e-29	ZDB-GENE-040426-2874	5'-3' exoribonuclease 2
1232	PHLDB2 (1 of 2)	-3.52333	0.00218954
1233	CCNJ	-3.5208	0.0109318
1234	BX323793.3	-3.52012	0.00669977
1235	si:ch1073-345a8.1	-3.51953	0.0399679
1236	SLC41A2 (1 of 2)	-3.51221	7.53689e-06
1237	zgc:101663	-3.51128	0.0276977	ZDB-GENE-041114-149	zgc:101663
1238	or137-3	-3.50693	0.0492699	ZDB-GENE-070806-24	odorant receptor, family H, subfamily 137, member 3
1239	bzw1b	-3.50576	3.08076e-110	ZDB-GENE-040426-2881	basic leucine zipper and W2 domains 1b
1240	COQ10A (2 of 2)	-3.50402	2.05007e-06
1241	hdr	-3.50358	2.23853e-11	ZDB-GENE-030826-5	hematopoietic death receptor
1242	dusp4	-3.50301	0.0028299	ZDB-GENE-040426-709	dual specificity phosphatase 4
1243	ino80db	-3.49998	7.49257e-05	ZDB-GENE-070112-2072	INO80 complex subunit Db
1244	rarab	-3.49982	3.53024e-06	ZDB-GENE-980526-72	retinoic acid receptor, alpha b
1245	asah1a	-3.49506	8.60894e-09	ZDB-GENE-041010-191	N-acylsphingosine amidohydrolase (acid ceramidase) 1a
1246	SERP1 (1 of 2)	-3.49452	9.62481e-53
1247	dct	-3.48587	0.0232874	ZDB-GENE-000508-1	dopachrome tautomerase
1248	kcnk6	-3.48188	0.000185351	ZDB-GENE-050309-213	potassium channel, subfamily K, member 6
1249	SAYSD1	-3.48047	6.06893e-07
1250	zgc:153981	-3.47996	0.00422854	ZDB-GENE-061103-367	zgc:153981
1251	syngr2b	-3.47996	0.00426378	ZDB-GENE-070424-19	synaptogyrin 2b
1252	si:dkeyp-2e4.6	-3.47782	0.0146567	ZDB-GENE-061009-50	si:dkeyp-2e4.6
1253	SVIL (2 of 2)	-3.47738	4.89258e-09
1254	tbc1d16	-3.47692	7.68103e-05	ZDB-GENE-041010-179	TBC1 domain family, member 16
1255	zgc:110655	-3.47355	5.93355e-32	ZDB-GENE-050522-26	zgc:110655
1256	nabp1b	-3.47231	3.2331e-08	ZDB-GENE-050913-74	nucleic acid binding protein 1b
1257	cnp	-3.47176	2.62654e-11	ZDB-GENE-030521-29	2',3'-cyclic nucleotide 3' phosphodiesterase
1258	SOLH	-3.47064	0.00961581
1259	ccdc14	-3.46881	0.001048
1260	znhit2	-3.46761	5.18392e-08	ZDB-GENE-061103-46	zinc finger, HIT-type containing 2
1261	si:ch211-219f7.2	-3.46728	0.0321324
1262	cntnap2b	-3.46646	0.002183
1263	gys2	-3.4664	0.00538744	ZDB-GENE-030826-31	glycogen synthase 2
1264	cdt1	-3.46613	7.52897e-22	ZDB-GENE-070111-1	chromatin licensing and DNA replication factor 1
1265	CU633861.1	-3.46574	0.0235116
1266	yjefn3	-3.46373	0.00599157
1267	rgs2	-3.46159	0.00074645	ZDB-GENE-040718-410	regulator of G-protein signaling 2
1268	atic	-3.45958	3.43378e-26	ZDB-GENE-011212-4	5-aminoimidazole-4-carboxamide ribonucleotide formyltransferase/IMP cyclohydrolase
1269	pgap2	-3.45783	3.94477e-05	ZDB-GENE-050320-119	post-GPI attachment to proteins 2
1270	PITPNC1	-3.45734	0.00657517
1271	sepsecs	-3.45727	1.58015e-10	ZDB-GENE-040426-859	Sep (O-phosphoserine) tRNA:Sec (selenocysteine) tRNA synthase
1272	ENSDARG00000039697	-3.45638	2.04673e-05
1273	ZNHIT6	-3.45417	3.28255e-13
1274	smcr8a	-3.45172	0.00124508
1275	si:dkey-12h9.16	-3.44808	0.0115861
1276	sash1a	-3.446	0.000625491
1277	FP928982.1	-3.44425	3.49781e-13
1278	parpbp	-3.44245	3.57563e-08	ZDB-GENE-060421-5714	PARP1 binding protein
1279	med22	-3.43499	5.67147e-05	ZDB-GENE-040625-156	mediator complex subunit 22
1280	MYO9B (1 of 3)	-3.43463	0.0222471
1281	nr2f1b	-3.43425	0.0161056	ZDB-GENE-040426-1438	nuclear receptor subfamily 2, group F, member 1b
1282	PCYOX1L (1 of 2)	-3.43139	0.000206922
1283	ipmkb	-3.42584	0.00283279	ZDB-GENE-061215-5	inositol polyphosphate multikinase b
1284	pex11a	-3.4249	3.35478e-05	ZDB-GENE-050419-121	peroxisomal biogenesis factor 11 alpha
1285	fdx1	-3.42471	2.3789e-22	ZDB-GENE-071015-2	ferredoxin 1
1286	hemk1	-3.42407	3.79495e-06	ZDB-GENE-050208-185	HemK methyltransferase family member 1
1287	TACO1 (1 of 2)	-3.42244	0.0046808
1288	pik3ip1	-3.42209	2.76052e-26	ZDB-GENE-031030-14	phosphoinositide-3-kinase interacting protein 1
1289	GPX8	-3.42181	2.12464e-07	ZDB-GENE-040426-965	glutathione peroxidase 8 (putative)
1290	ENSDARG00000073898	-3.42116	0.004389
1291	BAIAP2L2 (1 of 2)	-3.41965	0.00523028
1292	stab2	-3.41962	0.0430582	ZDB-GENE-041210-336	stabilin 2
1293	si:dkey-149i8.3	-3.41691	0.049822	ZDB-GENE-060810-62	si:dkey-149i8.3
1294	TRIP10 (2 of 2)	-3.41571	0.00505973
1295	AP5B1	-3.41524	0.00166452
1296	MRS2	-3.408	2.62513e-08
1297	cdc37l1	-3.40379	1.33335e-05	ZDB-GENE-030131-8865	CDC37 cell division cycle 37 homolog (S. cerevisiae)-like 1
1298	atf7b	-3.40358	6.54155e-09	ZDB-GENE-030131-3028	activating transcription factor 7b
1299	mlec	-3.40242	7.75037e-07	ZDB-GENE-081105-187	malectin
1300	HOMER2	-3.40133	0.00872336	ZDB-GENE-050522-417	homer homolog 2 (Drosophila)
1301	wu:fj13e08	-3.39371	2.37098e-11	ZDB-GENE-030131-7388	wu:fj13e08
1302	ap1m2	-3.39124	3.09446e-05	ZDB-GENE-041114-20	adaptor-related protein complex 1, mu 2 subunit
1303	coro7	-3.38946	0.0305412	ZDB-GENE-050706-137	coronin 7
1304	tgfa	-3.38858	0.00522645
1305	slc46a1	-3.38462	0.00758084	ZDB-GENE-040426-1012	solute carrier family 46, member 1
1306	agps	-3.38211	6.57265e-10	ZDB-GENE-031118-14	alkylglycerone phosphate synthase
1307	si:ch211-167b20.7	-3.3786	0.000165172
1308	si:ch73-59c19.1	-3.37775	4.80095e-05
1309	gopc	-3.37403	0.000147202
1310	slc25a38a	-3.37196	0.00553246	ZDB-GENE-060929-320	solute carrier family 25, member 38a
1311	C15H11orf57	-3.37163	0.000213124
1312	thap11	-3.36827	1.30999e-08	ZDB-GENE-040426-2121	THAP domain containing 11
1313	znf326	-3.36682	2.27195e-09	ZDB-GENE-070424-227	zinc finger protein 326
1314	hnrnpa1	-3.36618	2.49118e-60	ZDB-GENE-030912-14	heterogeneous nuclear ribonucleoprotein A1
1315	ube2g1b	-3.36589	9.72456e-29	ZDB-GENE-040426-2939	ubiquitin-conjugating enzyme E2G 1b (UBC7 homolog, yeast)
1316	gapdh	-3.36531	9.61535e-12	ZDB-GENE-030115-1	glyceraldehyde-3-phosphate dehydrogenase
1317	TANC1 (2 of 2)	-3.36524	0.00427841
1318	prkcda	-3.36413	9.43461e-13	ZDB-GENE-030131-6503	protein kinase C, delta a
1319	znf710a	-3.36247	0.000562776	ZDB-GENE-030131-5559	zinc finger protein 710a
1320	slc5a6	-3.35814	6.56307e-05	ZDB-GENE-050913-86	solute carrier family 5 (sodium-dependent vitamin transporter), member 6
1321	magi3	-3.35783	0.000175211
1322	WDR47 (2 of 2)	-3.35371	0.0148619
1323	PTRHD1	-3.35296	8.57258e-11	ZDB-GENE-081110-2	peptidyl-tRNA hydrolase domain containing 1
1324	POP1	-3.35204	1.12337e-09
1325	PIGW	-3.35199	0.000632896
1326	ADCK2	-3.34825	1.47811e-05
1327	bcl7ba	-3.34453	5.60099e-07	ZDB-GENE-040426-2193	B-cell CLL/lymphoma 7B, a
1328	rwdd2b	-3.33953	3.73812e-07
1329	lnpa	-3.33941	8.48687e-10	ZDB-GENE-030131-4960	limb and neural patterns a
1330	si:dkey-14d8.1	-3.33863	0.0137628	ZDB-GENE-041210-86	si:dkey-14d8.1
1331	si:dkey-153k10.7	-3.33844	0.00133047
1332	ICA1	-3.3376	0.000973944	ZDB-GENE-040718-490	islet cell autoantigen 1
1333	ndufs8b	-3.33488	0.000187416	ZDB-GENE-050522-131	NADH dehydrogenase (ubiquinone) Fe-S protein 8b
1334	atp2a2b	-3.33437	1.07966e-13	ZDB-GENE-030131-867	ATPase, Ca++ transporting, cardiac muscle, slow twitch 2b
1335	HOOK2 (2 of 2)	-3.33368	9.34329e-10
1336	shdb	-3.33188	5.17881e-09	ZDB-GENE-030131-6059	Src homology 2 domain containing transforming protein D, b
1337	fbxo30b	-3.3312	0.00124341	ZDB-GENE-040426-1125	F-box protein 30b
1338	slc7a4	-3.32795	0.00201452	ZDB-GENE-030919-2	solute carrier family 7 (cationic amino acid transporter, y+ system), member 4
1339	pgm3	-3.326	0.00270598	ZDB-GENE-041024-13	phosphoglucomutase 3
1340	ints3	-3.32412	1.78784e-09	ZDB-GENE-060503-634	integrator complex subunit 3
1341	mgat1a	-3.32393	5.50292e-08	ZDB-GENE-040426-1515	mannosyl (alpha-1,3-)-glycoprotein beta-1,2-N-acetylglucosaminyltransferase a
1342	irx4b	-3.32327	0.0336423	ZDB-GENE-040712-4	iroquois homeobox protein 4b
1343	ppef1	-3.32149	0.0231588	ZDB-GENE-080303-27	protein phosphatase, EF-hand calcium binding domain 1
1344	oxct1a	-3.32054	6.72432e-08	ZDB-GENE-040723-3	3-oxoacid CoA transferase 1a
1345	zgc:112374	-3.3197	4.21667e-15
1346	ek1	-3.31795	0.0424866	ZDB-GENE-990415-58	eph-like kinase 1
1347	si:dkey-189h5.6	-3.31185	0.0158297
1348	si:rp71-20i5.5	-3.30663	0.00414695
1349	rccd1 (25 3184115..3191362)	-3.3055	0.0049605
1350	kifc3	-3.30115	4.14996e-05	ZDB-GENE-030131-3724	kinesin family member C3
1351	zgc:110329	-3.29858	0.0046808	ZDB-GENE-050417-334	zgc:110329
1352	CABZ01114188.1	-3.29844	2.23184e-09
1353	si:dkeyp-68b7.7	-3.29792	9.06255e-07	ZDB-GENE-070912-672	si:dkeyp-68b7.7
1354	plk3	-3.2976	1.72949e-11	ZDB-GENE-030131-6134	polo-like kinase 3 (Drosophila)
1355	si:ch211-11k18.4	-3.29643	2.07073e-20	ZDB-GENE-070912-22	si:ch211-11k18.4
1356	ccr6a	-3.29569	6.00146e-05	ZDB-GENE-040625-126	chemokine (C-C motif) receptor 6a
1357	eif2c4	-3.29471	1.43702e-09
1358	il15l	-3.29402	0.000193469	ZDB-GENE-041111-173	interleukin 15, like
1359	smad2	-3.29057	1.76987e-11	ZDB-GENE-990603-7	MAD homolog 2 (Drosophila)
1360	NEK11	-3.28743	0.0335104
1361	cox17	-3.28424	3.54672e-27	ZDB-GENE-040912-91	COX17 cytochrome c oxidase assembly homolog (S. cerevisiae)
1362	rap2ip	-3.28423	4.40961e-08
1363	tlr7 (9 56096419..56133921)	-3.28248	2.68234e-05
1364	pygo1	-3.28161	0.0478912	ZDB-GENE-080204-62	pygopus homolog 1 (Drosophila)
1365	rhbdd3	-3.27909	0.00156663	ZDB-GENE-070705-39	rhomboid domain containing 3
1366	zgc:112980	-3.27751	1.45735e-19	ZDB-GENE-050306-1	zgc:112980
1367	METTL15	-3.2757	1.36106e-05
1368	SLC16A1 (2 of 2)	-3.27513	1.14601e-05
1369	abracl	-3.27431	1.50269e-19
1370	socs1	-3.27378	7.17495e-08
1371	trim9	-3.27322	0.00632359	ZDB-GENE-030131-8043	tripartite motif-containing 9
1372	mrm1	-3.27052	4.83045e-05	ZDB-GENE-060526-229	mitochondrial rRNA methyltransferase 1 homolog (S. cerevisiae)
1373	ADCK3 (2 of 2)	-3.26969	0.000156919
1374	stk38l	-3.26673	3.73025e-07	ZDB-GENE-040426-798	serine/threonine kinase 38 like
1375	ciz1a	-3.26621	0.00414543	ZDB-GENE-100922-222	cdkn1a interacting zinc finger protein 1a
1376	zgc:110782	-3.26602	7.65664e-05	ZDB-GENE-050320-51	zgc:110782
1377	dtl	-3.26129	1.69892e-11	ZDB-GENE-020419-34	denticleless homolog (Drosophila)
1378	nek2	-3.26036	1.86143e-22	ZDB-GENE-040426-752	NIMA (never in mitosis gene a)-related kinase 2
1379	tmem5	-3.2603	0.00810791	ZDB-GENE-060929-1018	transmembrane protein 5
1380	slc37a1	-3.25914	0.00515142	ZDB-GENE-041114-151	solute carrier family 37 (glycerol-3-phosphate transporter), member 1
1381	CR855307.2	-3.2581	0.0129478
1382	spire1a	-3.25415	0.00108651	ZDB-GENE-061013-119	spire homolog 1a (Drosophila)
1383	ZNF32 (3 of 5)	-3.25391	0.0391575
1384	prmt7	-3.25016	6.24199e-12	ZDB-GENE-040426-1560	protein arginine N-methyltransferase 7
1385	MYO9B (2 of 3)	-3.24948	0.00529158
1386	hmgb3b	-3.24882	3.12385e-36	ZDB-GENE-050417-290	high-mobility group box 3b
1387	zmym4	-3.248	3.96002e-09	ZDB-GENE-030131-5459	zinc finger, MYM-type 4
1388	cacna1g	-3.24414	0.0387808	ZDB-GENE-090514-2	calcium channel, voltage-dependent, T type, alpha 1G subunit
1389	tram1	-3.2413	9.42569e-20	ZDB-GENE-021011-1	translocating chain-associating membrane protein 1
1390	DOM3Z	-3.24102	0.012179
1391	TSEN2	-3.24097	1.30635e-13	ZDB-GENE-060929-918	tRNA splicing endonuclease 2 homolog (S. cerevisiae)
1392	ZFHX2	-3.2406	5.06506e-06
1393	SLC44A4	-3.23837	0.0286519	ZDB-GENE-040426-1371	solute carrier family 44, member 4
1394	ddx28	-3.23793	6.87569e-09	ZDB-GENE-061013-64	DEAD (Asp-Glu-Ala-Asp) box polypeptide 28
1395	FBXO46	-3.23687	7.01075e-11
1396	zgc:73228	-3.23517	0.0106889	ZDB-GENE-040426-1722	zgc:73228
1397	TMEM38B	-3.23205	0.0012837	ZDB-GENE-040426-807	transmembrane protein 38B
1398	si:ch211-105d18.2	-3.232	0.000653535
1399	HDAC11 (2 of 2)	-3.23118	0.00793325
1400	im:7141269	-3.22406	0.00862014	ZDB-GENE-041111-134	im:7141269
1401	SENP8	-3.223	0.014372
1402	TRIM35 (38 of 41)	-3.21422	0.00123906
1403	rif1	-3.21416	1.09271e-11
1404	tmem251	-3.21387	3.82666e-07	ZDB-GENE-041001-121	transmembrane protein 251
1405	FBXO34	-3.21376	1.2429e-09
1406	traf4b	-3.21281	0.00452344	ZDB-GENE-040305-2	tnf receptor-associated factor 4b
1407	cdc25	-3.21204	2.34428e-17	ZDB-GENE-000330-5	cell division cycle 25 homolog
1408	zdhhc23b	-3.21044	0.0389931	ZDB-GENE-040808-13	zinc finger, DHHC-type containing 23b
1409	SLC38A8 (1 of 2)	-3.2102	0.00732423
1410	si:dkey-93h22.6	-3.2096	0.0256636
1411	ttc32	-3.20593	5.0592e-20
1412	uggt2	-3.20517	1.31219e-06	ZDB-GENE-050517-21	UDP-glucose glycoprotein glucosyltransferase 2
1413	aurka	-3.20318	3.28113e-28	ZDB-GENE-040801-161	aurora kinase A
1414	CCDC134 (2 of 2)	-3.19997	6.67453e-08
1415	si:ch211-161c21.2	-3.19754	0.0476376
1416	trim35-22	-3.19738	0.040879	ZDB-GENE-060503-201	tripartite motif containing 35-22
1417	plekhg5a	-3.19592	0.0012461	ZDB-GENE-060503-766	pleckstrin homology domain containing, family G (with RhoGef domain) member 5a
1418	SLC7A1 (2 of 2)	-3.19571	0.000284421
1419	CABZ01080370.1	-3.19278	4.85096e-05
1420	fbxw11b	-3.19091	5.07048e-20	ZDB-GENE-040426-2903	F-box and WD-40 domain protein 11b
1421	MAN2B2	-3.18911	3.19809e-07
1422	AP5M1	-3.18773	0.00171966	ZDB-GENE-050522-231	adaptor-related protein complex 5, mu 1 subunit
1423	smyd5	-3.18534	3.2956e-09	ZDB-GENE-040912-39	SMYD family member 5
1424	asf1ba (3 50788796..50799866)	-3.18395	2.00127e-15
1425	alp	-3.1826	0.0353502
1426	slco1c1	-3.17831	0.00557141	ZDB-GENE-041210-50	solute carrier organic anion transporter family, member 1C1
1427	AP1S3 (2 of 2)	-3.17801	0.0191419
1428	cx43.4	-3.17517	8.47205e-32	ZDB-GENE-990415-38	connexin 43.4
1429	efcab4a	-3.17271	7.78633e-05	ZDB-GENE-061215-136	EF-hand calcium binding domain 4A
1430	brd2a	-3.1715	1.05464e-15	ZDB-GENE-990415-248	bromodomain-containing 2a
1431	slc39a13	-3.1712	2.05725e-08	ZDB-GENE-030616-17	solute carrier family 39 (zinc transporter), member 13
1432	adcy5	-3.16917	0.00498988	ZDB-GENE-081104-470	adenylate cyclase 5
1433	C23H20orf24	-3.16831	7.20746e-21
1434	RNF111 (2 of 2)	-3.16598	1.34145e-20
1435	si:ch211-214j24.14	-3.16592	0.0362213
1436	ASIC1 (2 of 2)	-3.16509	0.0316189
1437	si:dkey-85k15.6	-3.16487	0.00323376
1438	TDRD6	-3.16411	8.16335e-06
1439	BX470154.1	-3.16395	0.0468742
1440	commd9	-3.16347	4.28312e-09	ZDB-GENE-070424-139	COMM domain containing 9
1441	lig4	-3.16306	0.00231787	ZDB-GENE-070820-10	ligase IV, DNA, ATP-dependent
1442	RHNO1	-3.16211	8.28869e-08
1443	gltpb	-3.15802	0.0132489	ZDB-GENE-091118-80	glycolipid transfer protein b
1444	si:dkey-149f22.2	-3.15423	0.00391324
1445	CDH19	-3.15266	0.00147291
1446	PPFIBP1 (3 of 3)	-3.15063	5.14783e-09
1447	ntmt1	-3.14737	1.78506e-08	ZDB-GENE-040426-2055	N-terminal Xaa-Pro-Lys N-methyltransferase 1
1448	lef1	-3.1388	0.0208805	ZDB-GENE-990714-26	lymphocyte enhancer binding factor 1
1449	treh	-3.13509	2.8933e-06	ZDB-GENE-070912-84	trehalase (brush-border membrane glycoprotein)
1450	C24H3orf58 (2 of 2)	-3.13088	0.00306792
1451	CABZ01074669.1	-3.12935	0.000178766
1452	lrrc59	-3.12801	1.73325e-12	ZDB-GENE-040426-2547	leucine rich repeat containing 59
1453	GDPD5 (2 of 2)	-3.12786	0.00633845
1454	tmem51a	-3.12768	2.00824e-06	ZDB-GENE-061103-481	transmembrane protein 51a
1455	fscn1a	-3.12658	3.21505e-08	ZDB-GENE-031009-1	fascin homolog 1, actin-bundling protein a (Strongylocentrotus purpuratus)
1456	homez	-3.12393	5.10611e-08	ZDB-GENE-030616-592	homeodomain leucine zipper gene
1457	rdh14a	-3.12144	2.31394e-05	ZDB-GENE-041010-124	retinol dehydrogenase 14a (all-trans/9-cis/11-cis)
1458	CABZ01038313.1	-3.1211	0.00117687
1459	fam73b	-3.11941	0.0144509	ZDB-GENE-050320-135	family with sequence similarity 73, member B
1460	sfi1	-3.11917	2.20671e-08
1461	hdhd3	-3.11661	0.000644045	ZDB-GENE-040724-118	haloacid dehalogenase-like hydrolase domain containing 3
1462	si:dkey-93m18.4	-3.11643	0.0236382
1463	sc:d808	-3.11553	4.85719e-09
1464	ABCD4	-3.11299	0.000439798	ZDB-GENE-050517-30	ATP-binding cassette, sub-family D (ALD), member 4
1465	eif2c3b	-3.11239	0.0168293
1466	zgc:153733	-3.11132	0.007083	ZDB-GENE-060825-273	zgc:153733
1467	PLEKHG5 (1 of 2)	-3.11046	0.023077
1468	PITHD1	-3.10981	1.78837e-13	ZDB-GENE-040426-2366	PITH (C-terminal proteasome-interacting domain of thioredoxin-like) domain containing 1
1469	bard1	-3.10878	0.00647764
1470	RUFY1	-3.10843	7.90227e-07
1471	rhbdl2	-3.10754	0.00395169	ZDB-GENE-040426-732	rhomboid, veinlet-like 2 (Drosophila)
1472	tjp3	-3.10717	6.067e-06	ZDB-GENE-030828-10	tight junction protein 3
1473	st3gal5	-3.10686	9.26965e-05	ZDB-GENE-060322-1	ST3 beta-galactoside alpha-2,3-sialyltransferase 5
1474	si:dkeyp-59a8.5	-3.10532	0.00998004	ZDB-GENE-110411-218	si:dkeyp-59a8.5
1475	haus7	-3.10336	0.000141896
1476	gadd45g	-3.09969	2.43398e-09	ZDB-GENE-040426-1882	growth arrest and DNA-damage-inducible, gamma
1477	tmem222b	-3.09936	0.000401131
1478	b3galt6	-3.09856	0.00274034	ZDB-GENE-101104-13	UDP-Gal:betaGal beta 1,3-galactosyltransferase polypeptide 6
1479	si:ch1073-143l10.2	-3.09498	0.000550753
1480	glg1b	-3.0927	0.00172091	ZDB-GENE-060825-255	golgi glycoprotein 1b
1481	lmf2b	-3.09262	2.3585e-18	ZDB-GENE-070206-11	lipase maturation factor 2b
1482	zgc:66313	-3.09059	0.000951653	ZDB-GENE-040426-1606	zgc:66313
1483	mat2aa	-3.08953	1.14924e-32	ZDB-GENE-030131-2049	methionine adenosyltransferase II, alpha a
1484	zgc:174563	-3.08853	0.016633	ZDB-GENE-080218-28	zgc:174563
1485	thraa	-3.08697	0.000920548	ZDB-GENE-990415-263	thyroid hormone receptor alpha a
1486	nsdhl	-3.08306	4.27038e-10	ZDB-GENE-050417-163	NAD(P) dependent steroid dehydrogenase-like
1487	gtpbp3	-3.07831	8.68398e-08	ZDB-GENE-050522-335	GTP binding protein 3
1488	ddx31	-3.07774	4.86581e-07	ZDB-GENE-030131-3973	DEAD (Asp-Glu-Ala-Asp) box polypeptide 31
1489	dnajc3	-3.07481	1.49566e-06	ZDB-GENE-030131-1264	DnaJ (Hsp40) homolog, subfamily C, member 3
1490	ARMC5	-3.0734	0.00120311
1491	THAP1	-3.07221	0.000386939	ZDB-GENE-060519-9	THAP domain containing, apoptosis associated protein 1
1492	ENSDARG00000074636	-3.0632	0.000104613
1493	PATZ1	-3.06301	0.00322738
1494	arhgef39	-3.06251	0.00189217	ZDB-GENE-041114-28	Rho guanine nucleotide exchange factor (GEF) 39
1495	ggnbp2	-3.05713	5.04409e-11	ZDB-GENE-060929-52	gametogenetin binding protein 2
1496	lsm1	-3.05694	6.06211e-38	ZDB-GENE-040801-68	LSM1 homolog, U6 small nuclear RNA associated (S. cerevisiae)
1497	necap1	-3.05499	2.463e-06	ZDB-GENE-040426-1682	NECAP endocytosis associated 1
1498	wnt11	-3.05482	0.0427403	ZDB-GENE-990603-12	wingless-type MMTV integration site family, member 11
1499	atad1a	-3.05472	0.000582131	ZDB-GENE-030616-593	ATPase family, AAA domain containing 1a
1500	si:dkey-163i6.7	-3.05374	0.000456489
1501	rest	-3.05016	1.30562e-05	ZDB-GENE-080415-1	RE1-silencing transcription factor
1502	shq1	-3.04671	0.00600961	ZDB-GENE-070112-1412	SHQ1 homolog (S. cerevisiae)
1503	lsm14aa	-3.04661	3.36143e-06	ZDB-GENE-040426-1567	LSM14 homolog Aa (SCD6, S. cerevisiae)
1504	NMRK2 (1 of 3)	-3.04653	1.18918e-05
1505	extl2	-3.04532	1.36274e-05	ZDB-GENE-060929-1122	exotoses (multiple)-like 2
1506	rbm24a	-3.04524	0.00181128	ZDB-GENE-040628-1	RNA binding motif protein 24a
1507	C24H7orf50	-3.04462	1.63944e-10
1508	timm9	-3.04432	5.46108e-13	ZDB-GENE-021206-14	translocase of inner mitochondrial membrane 9 homolog
1509	zgc:174919	-3.03903	6.60089e-06	ZDB-GENE-080220-12	zgc:174919
1510	znrf3	-3.03882	0.00821435
1511	GANAB (3 of 3)	-3.03574	8.92564e-08
1512	cul5a	-3.03496	0.000187607	ZDB-GENE-030131-5426	cullin 5a
1513	arl8bb	-3.03235	0.0198953	ZDB-GENE-080516-10	ADP-ribosylation factor-like 8Bb
1514	si:dkey-258f14.3	-3.03204	0.0113398	ZDB-GENE-050809-43	si:dkey-258f14.3
1515	slc5a5	-3.03093	0.0488298	ZDB-GENE-060503-585	solute carrier family 5 (sodium iodide symporter), member 5
1516	AFAP1L1 (1 of 4)	-3.02911	0.00912138
1517	zgc:162161	-3.02908	8.79339e-05	ZDB-GENE-070410-26	zgc:162161
1518	dap1b (9 53975567..53979084)	-3.02886	5.88514e-11
1519	slc12a9	-3.02876	0.000159293	ZDB-GENE-050208-222	solute carrier family 12 (potassium/chloride transporters), member 9
1520	eif1axa	-3.02767	3.75564e-24	ZDB-GENE-041010-185	eukaryotic translation initiation factor 1A, X-linked, a
1521	fbxo5	-3.02456	6.445e-16	ZDB-GENE-030131-4027	F-box protein 5
1522	haao	-3.02435	0.00566293	ZDB-GENE-041114-89	3-hydroxyanthranilate 3,4-dioxygenase
1523	PDGFD	-3.02409	0.0012938
1524	surf6	-3.02157	9.06398e-16	ZDB-GENE-040426-1333	surfeit 6
1525	C2H7orf25	-3.02113	8.8755e-15
1526	smcr7a	-3.01941	1.07653e-06	ZDB-GENE-060810-64	Smith-Magenis syndrome chromosome region, candidate 7a
1527	CR774186.1	-3.01339	0.0168335
1528	aanat2	-3.01128	0.0374938	ZDB-GENE-991019-6	arylalkylamine N-acetyltransferase
1529	SLC9A1	-3.01067	0.00192585	ZDB-GENE-080225-42	solute carrier family 9 (sodium/hydrogen exchanger), member 1
1530	tmem53	-3.01036	1.01416e-05	ZDB-GENE-040718-384	transmembrane protein 53
1531	slmapb	-3.00797	1.31442e-11
1532	zgc:174906	-3.00711	1.07303e-07	ZDB-GENE-030131-6125	zgc:174906
1533	thumpd2	-3.00696	0.000537991	ZDB-GENE-090428-2	THUMP domain containing 2
1534	coq3	-3.00665	1.63108e-07	ZDB-GENE-040718-364	coenzyme Q3 homolog, methyltransferase (yeast)
1535	CR774184.1	-3.00334	9.85936e-06
1536	pgap1	-3.00297	0.0120632	ZDB-GENE-090313-216	post-GPI attachment to proteins 1
1537	nol7	-3.00151	4.01582e-35	ZDB-GENE-030131-9100	nucleolar protein 7
1538	grin2ab	-2.99812	0.0473113	ZDB-GENE-070424-223	glutamate receptor, ionotropic, N-methyl D-aspartate 2A, b
1539	mkrn2	-2.99402	2.08686e-06	ZDB-GENE-020213-2	makorin, ring finger protein, 2
1540	C5H9orf142	-2.9935	8.337e-05
1541	tinf2	-2.99289	6.85297e-07	ZDB-GENE-030131-6168	TERF1 (TRF1)-interacting nuclear factor 2
1542	si:ch73-41e3.7	-2.99252	1.322e-05
1543	si:ch211-269i23.2	-2.98961	0.00390675
1544	cfl1l	-2.98676	9.02196e-16	ZDB-GENE-040426-2770	cofilin 1 (non-muscle), like
1545	socs9	-2.98564	0.0401401	ZDB-GENE-030131-4065	suppressor of cytokine signaling 9
1546	VDAC3 (3 of 4)	-2.98537	0.0229746
1547	MTPAP	-2.98409	0.000309628
1548	POLR3D	-2.98408	7.87884e-09
1549	tmem59l	-2.98113	0.0106432	ZDB-GENE-040426-2651	transmembrane protein 59-like
1550	TCERG1 (2 of 3)	-2.98007	7.7717e-10
1551	RRAGC (2 of 2)	-2.97799	0.0416764
1552	AL772300.3	-2.97676	3.17472e-10
1553	usp22	-2.9758	0.000997866	ZDB-GENE-060512-211	ubiquitin specific peptidase 22
1554	rab6ba	-2.97442	0.034996	ZDB-GENE-050809-136	RAB6B, member RAS oncogene family a
1555	CDK5RAP1	-2.97432	0.00214801
1556	AL935181.2	-2.97169	0.0338011
1557	trap1	-2.97112	0.000189365	ZDB-GENE-030131-4257	TNF receptor-associated protein 1
1558	wu:fd44f01	-2.96943	3.28722e-08	ZDB-GENE-030131-4633	wu:fd44f01
1559	msh3	-2.96779	0.0434481	ZDB-GENE-060526-307	mutS homolog 3 (E. coli)
1560	SKA2L	-2.96703	8.67168e-24
1561	os9	-2.96642	4.26917e-13
1562	snrnp35	-2.96476	9.05494e-08	ZDB-GENE-050706-77	small nuclear ribonucleoprotein 35 (U11/U12)
1563	gpn2	-2.96357	0.000411791	ZDB-GENE-041010-86	GPN-loop GTPase 2
1564	tmprss4a	-2.96271	0.0132469	ZDB-GENE-061103-631	transmembrane protease, serine 4a
1565	C18H15orf61	-2.96109	0.000125589
1566	lrmp	-2.95971	6.46007e-07	ZDB-GENE-041210-152	lymphoid-restricted membrane protein
1567	slc39a6	-2.95967	4.60377e-12	ZDB-GENE-030131-3023	solute carrier family 39 (zinc transporter), member 6
1568	esrp2	-2.95915	0.000300515	ZDB-GENE-030131-9824	epithelial splicing regulatory protein 2
1569	ptprmb	-2.95855	0.000716827	ZDB-GENE-101108-4	protein tyrosine phosphatase, receptor type, M, b
1570	aktip	-2.95795	5.77845e-14	ZDB-GENE-030909-5	akt interacting protein
1571	plk1	-2.95559	3.29191e-46	ZDB-GENE-021115-7	polo-like kinase 1 (Drosophila)
1572	gtf2h1	-2.95351	0.015302	ZDB-GENE-040912-164	general transcription factor II H, polypeptide 1
1573	NUDT8	-2.95224	0.00288244
1574	PCYOX1L (2 of 2)	-2.94835	0.00507631
1575	gtf3c6	-2.94779	1.40125e-12
1576	oraov1	-2.94637	2.44716e-05
1577	cdc16	-2.94168	1.38785e-08	ZDB-GENE-051113-132	cell division cycle 16 homolog (S. cerevisiae)
1578	CABZ01084952.1	-2.9397	0.00106787
1579	sc:d136	-2.93774	5.70183e-05	ZDB-GENE-080303-1	sc:d136
1580	rnmtl1b	-2.93628	5.49983e-05	ZDB-GENE-030131-158	RNA methyltransferase like 1b
1581	prrg4	-2.93499	3.0755e-08	ZDB-GENE-050417-112	proline rich Gla (G-carboxyglutamic acid) 4 (transmembrane)
1582	tln2	-2.93446	0.0469109
1583	hcst	-2.9335	0.00954079
1584	hbegfb	-2.93012	0.0140139	ZDB-GENE-070820-6	heparin-binding EGF-like growth factor b
1585	brf1a	-2.93007	0.00286433	ZDB-GENE-030131-6334	BRF1 homolog, subunit of RNA polymerase III transcription initiation factor IIIBa
1586	dhcr24	-2.92925	0.0226534	ZDB-GENE-041212-73	24-dehydrocholesterol reductase
1587	pygb	-2.92609	1.54435e-08	ZDB-GENE-040928-2	phosphorylase, glycogen; brain
1588	ppp4r1	-2.92531	1.13265e-07	ZDB-GENE-040426-753	protein phosphatase 4, regulatory subunit 1
1589	usp40	-2.92421	0.000514451	ZDB-GENE-060518-5	ubiquitin specific peptidase 40
1590	tab3	-2.92253	1.56364e-06	ZDB-GENE-060503-408	TGF-beta activated kinase 1/MAP3K7 binding protein 3
1591	atp2c1	-2.92041	0.000116785	ZDB-GENE-060503-615	ATPase, Ca++ transporting, type 2C, member 1
1592	echdc1	-2.92021	0.0142973	ZDB-GENE-050522-370	enoyl Coenzyme A hydratase domain containing 1
1593	CABZ01056056.1	-2.91941	1.03039e-06
1594	MTBP	-2.91681	4.10101e-05
1595	ZDHHC21	-2.91679	0.00630573
1596	TCERG1 (1 of 3)	-2.91446	1.13265e-07
1597	si:dkey-9i23.15	-2.9131	2.71768e-08
1598	cox16	-2.91308	0.00245862	ZDB-GENE-050417-60	COX16 cytochrome c oxidase assembly homolog (S. cerevisiae)
1599	si:ch211-284e13.5	-2.91249	0.00890475	ZDB-GENE-060526-162	si:ch211-284e13.5
1600	wdyhv1	-2.91218	0.000750008	ZDB-GENE-060503-848	WDYHV motif containing 1
1601	htr5al	-2.91162	0.0291608	ZDB-GENE-030616-574	5-hydroxytryptamine (serotonin) receptor 5A like
1602	tradd	-2.91159	4.47753e-08	ZDB-GENE-000511-5	tnfrsf1a-associated via death domain
1603	rnasen	-2.91076	9.43988e-07	ZDB-GENE-070209-23	ribonuclease type III, nuclear
1604	TBCC	-2.9097	4.70416e-14	ZDB-GENE-041008-103	tubulin folding cofactor C
1605	DGKA (2 of 2)	-2.90967	0.0101524
1606	akap1b	-2.90966	5.44582e-14	ZDB-GENE-030131-6844	A kinase (PRKA) anchor protein 1b
1607	SAMD14	-2.90921	0.0290148
1608	RIN2 (2 of 2)	-2.90877	0.0198501
1609	adck1	-2.90603	0.0470988	ZDB-GENE-080401-5	aarF domain containing kinase 1
1610	impdh1a	-2.90493	0.0372061	ZDB-GENE-040704-15	inosine 5'-phosphate dehydrogenase 1a
1611	grnb	-2.89958	7.89704e-07	ZDB-GENE-030131-7393	granulin b
1612	caly	-2.89922	0.0406838	ZDB-GENE-090313-405	calcyon neuron-specific vesicular protein
1613	CT573389.2	-2.89847	4.92347e-09
1614	fkbp1ab	-2.89817	1.26953e-06	ZDB-GENE-040927-9	FK506 binding protein 1Ab
1615	minpp1b	-2.89671	0.000201046	ZDB-GENE-040426-888	multiple inositol polyphosphate histidine phosphatase, 1b
1616	llgl1	-2.89509	0.000416998	ZDB-GENE-060825-69	lethal giant larvae homolog 1 (Drosophila)
1617	helq	-2.89236	0.00451022	ZDB-GENE-060503-421	helicase, POLQ-like
1618	GTSF1	-2.89133	2.7733e-51
1619	BX470189.1	-2.89057	4.47504e-10
1620	C17H15orf41	-2.89041	0.000217013
1621	tmem203	-2.88877	6.76407e-09	ZDB-GENE-040718-225	transmembrane protein 203
1622	scfd2	-2.88776	0.0228534	ZDB-GENE-050320-143	sec1 family domain containing 2
1623	TRMT10B	-2.88609	0.00200329
1624	ubn2	-2.88516	0.00165103	ZDB-GENE-070112-612	ubinuclein 2
1625	timm44	-2.8833	0.000148396	ZDB-GENE-030131-145	translocase of inner mitochondrial membrane 44 homolog (yeast)
1626	rpp21	-2.87975	2.41258e-09	ZDB-GENE-040801-37	ribonuclease P 21 subunit
1627	NUFIP1	-2.8797	2.89236e-10
1628	C14H4orf29	-2.87945	2.34053e-08
1629	FUT11	-2.87921	0.00257595	ZDB-GENE-060929-728	fucosyltransferase 11 (alpha (1,3) fucosyltransferase)
1630	dus1l	-2.87787	9.04485e-07	ZDB-GENE-030131-1435	dihydrouridine synthase 1-like (S. cerevisiae)
1631	tmem110l	-2.87571	0.0139979	ZDB-GENE-040426-912	transmembrane protein 110, like
1632	macrod1	-2.87481	0.00105	ZDB-GENE-040912-100	MACRO domain containing 1
1633	si:dkey-234h16.7	-2.87408	0.00690705
1634	mcu	-2.87361	0.00788209	ZDB-GENE-061013-24	mitochondrial calcium uniporter
1635	ELMO1	-2.87357	0.031935	ZDB-GENE-040426-2069	engulfment and cell motility 1 (ced-12 homolog, C. elegans)
1636	ASXL1	-2.87022	6.97164e-08	ZDB-GENE-091116-9	additional sex combs like 1 (Drosophila)
1637	mfsd5	-2.86835	0.00181883	ZDB-GENE-040718-468	major facilitator superfamily domain containing 5
1638	b3gntl1	-2.86742	0.00192922	ZDB-GENE-050913-133	UDP-GlcNAc:betaGal beta-1,3-N-acetylglucosaminyltransferase-like 1
1639	PGBD4 (5 of 7)	-2.8674	3.64217e-06
1640	epha2	-2.86304	0.00925966	ZDB-GENE-990415-63	eph receptor A2
1641	si:dkey-103i16.6	-2.8627	0.0205964	ZDB-GENE-061207-46	si:dkey-103i16.6
1642	atp6v1ab	-2.86255	0.00119418	ZDB-GENE-030131-9529	ATPase, H+ transporting, lysosomal V1 subunit Ab
1643	HPDL	-2.8617	0.0401565
1644	bag4	-2.86099	4.28457e-09	ZDB-GENE-030131-5484	BCL2-associated athanogene 4
1645	nup35	-2.85866	1.69926e-12	ZDB-GENE-030131-9407	nucleoporin 35
1646	mphosph6	-2.85618	1.55916e-12	ZDB-GENE-040801-137	M-phase phosphoprotein 6
1647	brd2b	-2.85533	0.0053733
1648	slc24a4a	-2.85424	0.0450453	ZDB-GENE-050417-291	solute carrier family 24 (sodium/potassium/calcium exchanger), member 4a
1649	gys1	-2.85035	3.60332e-07	ZDB-GENE-040426-1243	glycogen synthase 1 (muscle)
1650	tnika	-2.84962	0.0389783	ZDB-GENE-030131-3767	TRAF2 and NCK interacting kinase a
1651	klhl26	-2.84699	0.000108235
1652	apba1b	-2.84588	0.0060291
1653	tiprl	-2.84342	5.41498e-10	ZDB-GENE-040426-1611	TIP41, TOR signaling pathway regulator-like (S. cerevisiae)
1654	fancb	-2.84231	0.000653479
1655	mtmr7b	-2.84119	0.0017114	ZDB-GENE-050913-66	myotubularin related protein 7b
1656	ANKLE1	-2.84004	1.02993e-05
1657	prkcha	-2.83985	0.0218464	ZDB-GENE-080402-5	protein kinase C, eta, a
1658	lace1b	-2.83921	0.0025023	ZDB-GENE-041014-178	lactation elevated 1b
1659	dcun1d1	-2.83864	7.15618e-15	ZDB-GENE-030131-5443	DCN1, defective in cullin neddylation 1, domain containing 1 (S. cerevisiae)
1660	tarbp1	-2.83727	0.000252578	ZDB-GENE-090313-346	TAR (HIV-1) RNA binding protein 1
1661	me1	-2.83617	0.00266866	ZDB-GENE-061013-438	malic enzyme 1, NADP(+)-dependent, cytosolic
1662	epas1b	-2.83609	0.0274494	ZDB-GENE-060607-11	endothelial PAS domain protein 1b
1663	btbd7	-2.83549	0.0396389
1664	rnf128a	-2.83423	1.25347e-08	ZDB-GENE-030131-1044	ring finger protein 128a
1665	CT573380.1	-2.83393	0.0289688
1666	zgc:112263	-2.83263	0.00535978	ZDB-GENE-050522-453	zgc:112263
1667	CU695216.1	-2.83231	0.000421487
1668	ZCCHC6	-2.83062	0.00252675
1669	fancm	-2.82911	0.0229746	ZDB-GENE-090929-1	Fanconi anemia, complementation group M
1670	RNF4	-2.82815	4.10452e-28
1671	abcc12	-2.82663	0.0372008	ZDB-GENE-050517-25	ATP-binding cassette, sub-family C (CFTR/MRP), member 12
1672	si:ch211-197l9.5	-2.82539	0.0430669	ZDB-GENE-091204-323	si:ch211-197l9.5
1673	wu:fd14a06	-2.82401	2.05979e-09
1674	PGS1 (2 of 2)	-2.82211	0.0114952
1675	FDXACB1	-2.82155	0.000431115
1676	ccna2	-2.81289	1.71612e-27	ZDB-GENE-020418-1	cyclin A2
1677	ical1	-2.81261	0.00161251	ZDB-GENE-030910-4	islet cell autoantigen 1-like
1678	pfn2	-2.81223	9.49146e-111	ZDB-GENE-040115-4	profilin 2
1679	inadl	-2.81018	0.00314279
1680	zgc:162962 (15 43176335..43182095)	-2.80931	5.67147e-05
1681	FOLH1	-2.80899	0.000780758
1682	sumf1	-2.80604	0.00304897	ZDB-GENE-060421-3113	sulfatase modifying factor 1
1683	mcm10	-2.80573	9.51017e-08	ZDB-GENE-041210-42	minichromosome maintenance complex component 10
1684	si:dkey-7b17.5	-2.80356	0.0312582
1685	itm2cb	-2.80315	3.70622e-17	ZDB-GENE-030131-7806	integral membrane protein 2Cb
1686	fam76b	-2.80215	5.68441e-11	ZDB-GENE-030131-6955	family with sequence similarity 76, member B
1687	ror2	-2.80211	0.0123835	ZDB-GENE-060427-5	receptor tyrosine kinase-like orphan receptor 2
1688	si:dkeyp-120h9.1	-2.80165	0.0131371	ZDB-GENE-070705-534	si:dkeyp-120h9.1
1689	SLC35A3 (1 of 2)	-2.79848	0.00856949
1690	lysmd1	-2.79537	0.000113688	ZDB-GENE-060929-1094	LysM, putative peptidoglycan-binding, domain containing 1
1691	ing5b	-2.79508	3.04573e-24	ZDB-GENE-030616-462	inhibitor of growth family, member 5b
1692	scyl3	-2.79491	9.10132e-07	ZDB-GENE-030131-2559	SCY1-like 3 (S. cerevisiae)
1693	ugt2a4	-2.79489	0.02665	ZDB-GENE-080721-23	UDP glucuronosyltransferase 2 family, polypeptide A4
1694	CLDND1 (1 of 2)	-2.79471	0.00727612
1695	tex261	-2.79447	1.25043e-09	ZDB-GENE-050522-400	testis expressed 261
1696	eno3	-2.79362	9.76255e-24	ZDB-GENE-031006-5	enolase 3, (beta, muscle)
1697	PCMTD2 (1 of 2)	-2.79316	0.0205031
1698	CABZ01022575.2	-2.79266	0.0105143
1699	ficd	-2.79084	0.00344192	ZDB-GENE-030131-6588	FIC domain containing
1700	dhx37	-2.79062	2.18055e-09	ZDB-GENE-030131-4505	DEAH (Asp-Glu-Ala-His) box polypeptide 37
1701	heatr5a (17 28683493..28729024)	-2.78986	0.000345035
1702	rint1	-2.78952	0.00163534
1703	KDM4A (1 of 2)	-2.78891	6.61735e-05
1704	pdxdc1	-2.78882	0.000941431	ZDB-GENE-040912-16	pyridoxal-dependent decarboxylase domain containing 1
1705	cdc20	-2.78721	4.39376e-34	ZDB-GENE-040426-2044	cell division cycle 20 homolog
1706	slc35c2	-2.78138	0.019144	ZDB-GENE-030131-2202	solute carrier family 35, member C2
1707	tarbp2	-2.78074	2.40179e-06	ZDB-GENE-030131-8085	TAR (HIV) RNA binding protein 2
1708	ndufaf2	-2.77991	0.00087646	ZDB-GENE-040808-28	NADH dehydrogenase (ubiquinone) 1 alpha subcomplex, assembly factor 2
1709	si:busm1-57f23.1	-2.77836	0.009402	ZDB-GENE-030616-512	si:busm1-57f23.1
1710	DOCK1 (1 of 3)	-2.77634	0.00965342
1711	ssh2a	-2.77523	2.43438e-05	ZDB-GENE-030131-3810	slingshot homolog 2a (Drosophila)
1712	lars2	-2.77016	0.0316541	ZDB-GENE-070928-3	leucyl-tRNA synthetase 2, mitochondrial
1713	rars2	-2.76936	0.000361196	ZDB-GENE-040426-1244	arginyl-tRNA synthetase 2, mitochondrial (putative)
1714	CCNA2 (2 of 2)	-2.76739	2.56887e-36
1715	b3gnt5b	-2.76449	6.97512e-06	ZDB-GENE-041010-166	UDP-GlcNAc:betaGal beta-1,3-N-acetylglucosaminyltransferase 5b
1716	pdp1	-2.75952	0.00146175	ZDB-GENE-060810-70	pyruvate dehyrogenase phosphatase catalytic subunit 1
1717	uggt1	-2.75745	0.0117227	ZDB-GENE-061103-619	UDP-glucose glycoprotein glucosyltransferase 1
1718	zgc:113162	-2.75714	0.0175603	ZDB-GENE-050522-530	zgc:113162
1719	hps4	-2.7563	0.000677094
1720	macc1	-2.7562	0.00221436
1721	fam86a	-2.75477	0.00393816	ZDB-GENE-041010-160	family with sequence similarity 86, member A
1722	tmem68 (2 27803370..27804687)	-2.75475	0.0408394
1723	ezr	-2.75461	5.32001e-12
1724	CD3EAP	-2.75416	1.49076e-10
1725	insb	-2.75279	0.000644045	ZDB-GENE-040113-2	preproinsulin b
1726	gps2	-2.75267	4.59175e-10
1727	ttyh2l	-2.75066	0.0364599	ZDB-GENE-040426-2394	tweety homolog 2, like
1728	gpr161	-2.749	0.0266247	ZDB-GENE-030616-58	G protein-coupled receptor 161
1729	rnf26	-2.7467	0.00106694	ZDB-GENE-060727-1	ring finger protein 26
1730	f11r	-2.74661	3.98788e-20	ZDB-GENE-030131-2416	F11 receptor
1731	ACSF3	-2.7463	0.0273913
1732	dock1	-2.74475	0.00648192	ZDB-GENE-080108-5	dedicator of cytokinesis 1
1733	pdf	-2.7432	0.000100797	ZDB-GENE-050913-42	peptide deformylase (mitochondrial)
1734	kif14	-2.74116	0.000459206	ZDB-GENE-030131-5759	kinesin family member 14
1735	snupn	-2.74066	3.16376e-10	ZDB-GENE-030131-3464	snurportin 1
1736	FP360035.1	-2.73966	0.023195
1737	trmt13 (22 16525379..16533256)	-2.73912	9.28616e-05
1738	ndufaf4	-2.73898	3.47075e-06	ZDB-GENE-060810-114	NADH dehydrogenase (ubiquinone) 1 alpha subcomplex, assembly factor 4
1739	zgc:174310	-2.73883	0.00467006	ZDB-GENE-081022-6	zgc:174310
1740	ttll7	-2.73853	0.0206755	ZDB-GENE-070112-2112	tubulin tyrosine ligase-like family, member 7
1741	MRPL1	-2.73811	5.87579e-13	ZDB-GENE-060526-311	mitochondrial ribosomal protein L1
1742	ENSDARG00000040707	-2.73785	1.2803e-05
1743	zgc:162297	-2.73707	0.0112939	ZDB-GENE-070410-62	zgc:162297
1744	zswim7	-2.7346	1.89333e-09	ZDB-GENE-030131-4255	zinc finger, SWIM-type containing 7
1745	plcd1b	-2.73367	1.73366e-05	ZDB-GENE-030131-9435	phospholipase C, delta 1b
1746	carm1	-2.73358	1.00516e-07	ZDB-GENE-040724-77	coactivator-associated arginine methyltransferase 1
1747	LUZP1	-2.73278	0.0243896
1748	pex2	-2.7303	0.0394141	ZDB-GENE-070530-2	peroxisomal biogenesis factor 2
1749	znhit3	-2.73029	6.8857e-11	ZDB-GENE-040426-1114	zinc finger, HIT-type containing 3
1750	anapc10	-2.72979	6.62019e-11	ZDB-GENE-060224-2	anaphase promoting complex subunit 10
1751	WDR4 (2 of 2)	-2.72805	0.00285002
1752	tbrg1	-2.72759	0.0185231	ZDB-GENE-080220-62	transforming growth factor beta regulator 1
1753	CEP152	-2.72577	4.00639e-05
1754	hmgcl	-2.72463	1.72551e-05	ZDB-GENE-040426-958	3-hydroxymethyl-3-methylglutaryl-Coenzyme A lyase (hydroxymethylglutaricaciduria)
1755	TSFM	-2.72339	1.05511e-06	ZDB-GENE-061215-17	Ts translation elongation factor, mitochondrial
1756	ctdnep1b	-2.72191	0.000558385	ZDB-GENE-041114-152	CTD nuclear envelope phosphatase 1b
1757	CR790368.1	-2.72153	0.0204939
1758	POLRMT	-2.72146	0.00808608
1759	CABZ01080397.1	-2.72082	7.09336e-05
1760	CABZ01115322.1	-2.71916	0.00691064
1761	AMBRA1 (2 of 2)	-2.71683	0.00513833
1762	CABZ01041769.2	-2.71484	0.0010589
1763	ncoa6	-2.71315	0.00383025	ZDB-GENE-080403-12	nuclear receptor coactivator 6
1764	si:dkey-11f7.4	-2.71031	0.0211583
1765	SNX24	-2.70972	9.29964e-05	ZDB-GENE-050913-45	sorting nexin 24
1766	MARK3 (2 of 3)	-2.70918	0.000698251
1767	dusp12	-2.70717	6.6534e-08	ZDB-GENE-050626-91	dual specificity phosphatase 12
1768	nipsnap1	-2.70632	0.00272018	ZDB-GENE-991008-17	nipsnap1
1769	tmpoa	-2.70556	1.74424e-07	ZDB-GENE-030131-6003	thymopoietin a
1770	eif4e1b	-2.7051	1.37556e-34	ZDB-GENE-980526-127	eukaryotic translation initiation factor 4e 1b
1771	APBA3	-2.70448	6.47342e-06
1772	KATNBL1	-2.70358	7.20803e-11
1773	nudcd1	-2.70139	4.99583e-09	ZDB-GENE-050522-483	NudC domain containing 1
1774	zgc:64042	-2.7006	0.0235236
1775	aprt	-2.69844	3.32253e-06	ZDB-GENE-040426-1492	adenine phosphoribosyl transferase
1776	ankle2	-2.6982	0.00662711
1777	dirc2	-2.69736	7.86643e-05	ZDB-GENE-040912-167	disrupted in renal carcinoma 2
1778	BRPF1	-2.69668	0.00155652	ZDB-GENE-040426-731	bromodomain and PHD finger containing, 1
1779	dna2 (13 22961919..22964086)	-2.69651	0.045957
1780	pinx1	-2.69622	2.58952e-09	ZDB-GENE-030515-2	pin2/trf1-interacting protein 1
1781	zgc:136858	-2.69606	0.0238001	ZDB-GENE-060421-6632	zgc:136858
1782	spcs3	-2.69548	6.83742e-35	ZDB-GENE-040426-2206	signal peptidase complex subunit 3 homolog (S. cerevisiae)
1783	tmem198b	-2.69528	8.32436e-06	ZDB-GENE-050809-123	transmembrane protein 198b
1784	cdc27	-2.69481	1.02048e-09	ZDB-GENE-990706-2	cell division cycle 27
1785	KANK1	-2.68938	0.0331845
1786	rltpr	-2.6875	0.000142164
1787	CABZ01057951.1	-2.68607	0.000868674
1788	polr3c	-2.68519	9.61875e-07	ZDB-GENE-040426-992	polymerase (RNA) III (DNA directed) polypeptide C
1789	CABZ01054394.3	-2.68405	0.00150966
1790	bco2a	-2.68207	0.036626
1791	PIAS1 (1 of 2)	-2.68155	0.00743558
1792	NARS2	-2.678	0.00014369
1793	gpr107	-2.67676	1.01992e-05	ZDB-GENE-061103-130	G protein-coupled receptor 107
1794	smc4	-2.67639	6.39265e-13	ZDB-GENE-020419-21	structural maintenance of chromosomes 4
1795	tyw3	-2.67463	1.28453e-07	ZDB-GENE-040718-355	tRNA-yW synthesizing protein 3 homolog (S. cerevisiae)
1796	CABZ01066717.1	-2.67345	0.0212946
1797	nabp1a	-2.67046	7.6908e-09	ZDB-GENE-041212-71	nucleic acid binding protein 1a
1798	C9H2orf49	-2.67004	0.000133349
1799	gale	-2.66696	4.36021e-07	ZDB-GENE-060421-6479	UDP-galactose-4-epimerase
1800	si:ch73-314g15.3	-2.6667	0.000667731	ZDB-GENE-030616-19	si:ch73-314g15.3
1801	cdk8	-2.66648	1.04078e-08	ZDB-GENE-030903-2	cyclin-dependent kinase 8
1802	epc1	-2.66404	2.88981e-10	ZDB-GENE-070629-5	enhancer of polycomb homolog 1 (Drosophila)
1803	dnaja3a	-2.66372	1.58925e-07	ZDB-GENE-030131-7837	DnaJ (Hsp40) homolog, subfamily A, member 3A
1804	mapk4	-2.66372	0.0475043	ZDB-GENE-040426-2835	mitogen-activated protein kinase 4
1805	ints12 (1 25414013..25419172)	-2.66209	2.18531e-10
1806	mrpl36	-2.65806	1.89911e-08	ZDB-GENE-060503-821	mitochondrial ribosomal protein L36
1807	UBR3 (1 of 2)	-2.65402	0.0313198
1808	cnpy4	-2.65344	0.000539184	ZDB-GENE-060315-5	canopy4
1809	pus1	-2.65331	2.75496e-10	ZDB-GENE-041212-26	pseudouridine synthase 1
1810	ivns1abpb	-2.6533	6.11657e-13	ZDB-GENE-030131-6266	influenza virus NS1A binding protein b
1811	zgc:113060	-2.65319	0.0273941	ZDB-GENE-050417-464	zgc:113060
1812	GBF1 (2 of 2)	-2.65125	0.0306794
1813	irf5	-2.65058	0.000326585	ZDB-GENE-040426-2587	interferon regulatory factor 5
1814	ENSDARG00000086463	-2.6504	6.75445e-05
1815	BX927351.2	-2.65028	0.0020122
1816	wash	-2.65	0.048592	ZDB-GENE-050419-138	WAS protein family homolog
1817	zgc:152951	-2.64971	0.00331521	ZDB-GENE-060929-416	zgc:152951
1818	TBC1D14	-2.64849	0.00386534
1819	hsd3b7	-2.64788	4.26784e-13	ZDB-GENE-030131-5673	hydroxy-delta-5-steroid dehydrogenase, 3 beta- and steroid delta-isomerase
1820	ccdc106	-2.64765	1.34998e-15	ZDB-GENE-050306-6	coiled-coil domain containing 106
1821	C8H1orf174	-2.64635	1.40364e-06
1822	trmt10c	-2.64624	0.0086618	ZDB-GENE-041114-12	tRNA methyltransferase 10 homolog C (S. cerevisiae)
1823	atg10	-2.64559	0.000473901	ZDB-GENE-051030-72	ATG10 autophagy related 10 homolog (S. cerevisiae)
1824	BDP1 (2 of 2)	-2.64469	0.00213308
1825	FNDC3B (3 of 3)	-2.64368	0.0373658
1826	ppifa	-2.64084	4.54802e-06	ZDB-GENE-040912-52	peptidylprolyl isomerase Fa
1827	zgc:162948	-2.63993	1.51764e-05	ZDB-GENE-070424-46	zgc:162948
1828	taf4b	-2.6389	0.00243163	ZDB-GENE-070424-105	TAF4b RNA polymerase II, TATA box binding protein (TBP)-associated factor
1829	SH2D4A	-2.63709	0.00525883
1830	lmna	-2.63705	0.000221602	ZDB-GENE-020424-3	lamin A
1831	si:dkeyp-68b7.5	-2.63667	0.0477046	ZDB-GENE-070912-670	si:dkeyp-68b7.5
1832	si:dkey-153k10.6	-2.63618	0.00111415
1833	mkks	-2.6342	0.00573698	ZDB-GENE-040426-757	McKusick-Kaufman syndrome
1834	det1	-2.63342	2.96138e-06	ZDB-GENE-030131-2809	de-etiolated homolog 1 (Arabidopsis)
1835	btaf1	-2.63202	5.57284e-07	ZDB-GENE-021025-1	BTAF1 RNA polymerase II, B-TFIID transcription factor-associated
1836	zgc:101562	-2.63139	0.000546093	ZDB-GENE-041010-74	zgc:101562
1837	dcaf17	-2.63127	0.0190806	ZDB-GENE-071008-1	ddb1 and cul4 associated factor 17
1838	piga	-2.63104	0.00780884	ZDB-GENE-040426-1086	phosphatidylinositol glycan anchor biosynthesis, class A
1839	fam214a	-2.63019	0.0106127
1840	nol10	-2.63009	2.81132e-07	ZDB-GENE-040426-764	nucleolar protein 10
1841	ENSDARG00000060312	-2.62997	1.69231e-07
1842	TXNL4B	-2.62915	0.000811674	ZDB-GENE-051030-63	thioredoxin-like 4B
1843	zfand6	-2.62855	2.28257e-17	ZDB-GENE-030131-8405	zinc finger, AN1-type domain 6
1844	rnmtl1a	-2.6282	0.00452747	ZDB-GENE-050417-184	RNA methyltransferase like 1a
1845	impdh2	-2.62801	3.63095e-15	ZDB-GENE-030114-5	IMP (inosine monophosphate) dehydrogenase 2
1846	dap1b (9 54130193..54133678)	-2.62758	3.58027e-21
1847	lipt1	-2.62331	2.05367e-05	ZDB-GENE-060929-112	lipoyltransferase 1
1848	ndrg1a	-2.62308	1.24655e-05
1849	mmachc	-2.6213	7.29702e-05
1850	mpp6b	-2.62078	0.00625851
1851	abhd6b	-2.61671	0.0495312	ZDB-GENE-070410-104	abhydrolase domain containing 6b
1852	ENSDARG00000052668	-2.6139	0.00245313
1853	CT030204.3	-2.61265	6.57819e-07
1854	rab11fip4b	-2.61204	6.63831e-05	ZDB-GENE-080722-8	RAB11 family interacting protein 4 (class II) b
1855	dynll2a	-2.60798	6.00797e-40	ZDB-GENE-030828-11	dynein, light chain, LC8-type 2a
1856	tnfaip1	-2.60777	6.03919e-06	ZDB-GENE-030131-5610	tumor necrosis factor, alpha-induced protein 1 (endothelial)
1857	NAT8	-2.60777	0.0303017
1858	FIG4 (2 of 2)	-2.60571	0.0244576
1859	rnf11b	-2.60556	0.0247239	ZDB-GENE-050913-69	ring finger protein 11b
1860	acox3	-2.60534	0.0104306	ZDB-GENE-040426-2163	acyl-Coenzyme A oxidase 3, pristanoyl
1861	golga1	-2.60511	0.00612169	ZDB-GENE-040426-1237	golgin A1
1862	hmmr	-2.60502	9.91709e-13	ZDB-GENE-030131-731	hyaluronan-mediated motility receptor (RHAMM)
1863	GANAB (2 of 3)	-2.60361	2.71086e-09
1864	YARS2 (1 of 2)	-2.60231	0.0117975
1865	CR932360.4	-2.6015	0.049332
1866	ssfa2	-2.6005	0.0114925	ZDB-GENE-090824-1	sperm specific antigen 2
1867	RAB3IL1	-2.60027	0.0138426
1868	spice1	-2.59908	3.43232e-05	ZDB-GENE-041212-64	spindle and centriole associated protein 1
1869	TIMM44 (1 of 2)	-2.5982	0.0374831
1870	METTL12	-2.59725	0.0273022
1871	PIGS	-2.59705	0.00116049	ZDB-GENE-060929-436	phosphatidylinositol glycan anchor biosynthesis, class S
1872	icmt	-2.59681	3.66258e-05	ZDB-GENE-050417-90	isoprenylcysteine carboxyl methyltransferase
1873	SPATS2 (1 of 2)	-2.59644	2.09282e-14
1874	TMEM201	-2.59442	0.000969713	ZDB-GENE-070410-61	transmembrane protein 201
1875	EME2	-2.59125	0.0328782
1876	ERRFI1 (1 of 2)	-2.59075	0.0322112
1877	PDXK (2 of 3)	-2.59007	0.0181999
1878	mcee	-2.58969	0.000477158	ZDB-GENE-050522-368	methylmalonyl CoA epimerase
1879	pus7l (4 13231820..13257033)	-2.58799	0.000142178
1880	dnajc15	-2.58794	0.00333695	ZDB-GENE-040801-216	DnaJ (Hsp40) homolog, subfamily C, member 15
1881	spop	-2.5866	2.90629e-05	ZDB-GENE-040426-1378	speckle-type POZ protein
1882	zgc:113691	-2.5861	0.0054733	ZDB-GENE-050220-7	zgc:113691
1883	zufsp	-2.58498	0.000528928	ZDB-GENE-070209-211	zinc finger with UFM1-specific peptidase domain
1884	dph1	-2.58354	6.17307e-05	ZDB-GENE-050417-411	DPH1 homolog (S. cerevisiae)
1885	stil	-2.58341	0.000115003	ZDB-GENE-020419-39	TAL1 (SCL) interrupting locus
1886	phc2b (6 48095542..48139859)	-2.5825	0.0365586
1887	atpif1	-2.58066	1.11902e-37
1888	arhgap28	-2.57969	0.00277027	ZDB-GENE-041114-147	Rho GTPase activating protein 28
1889	rragc	-2.57962	1.32237e-06	ZDB-GENE-050522-355	Ras-related GTP binding C
1890	ppapdc1b	-2.57959	3.11927e-05	ZDB-GENE-040704-54	phosphatidic acid phosphatase type 2 domain containing 1B
1891	slc25a44b	-2.57717	0.0025879	ZDB-GENE-050320-89	solute carrier family 25, member 44 b
1892	galk2	-2.57695	0.0262934	ZDB-GENE-041114-143	galactokinase 2
1893	CCDC138	-2.57644	0.000998473
1894	trim13	-2.57643	0.0193665	ZDB-GENE-050522-516	tripartite motif-containing 13
1895	lpcat1	-2.57509	2.98686e-07	ZDB-GENE-060503-915	lysophosphatidylcholine acyltransferase 1
1896	sall4	-2.57496	0.00474644	ZDB-GENE-060328-2	sal-like 4 (Drosophila)
1897	zgc:56095	-2.57483	1.39479e-28	ZDB-GENE-040426-1948	zgc:56095
1898	zfp36l2	-2.57357	1.04642e-09	ZDB-GENE-030131-5873	zinc finger protein 36, C3H type-like 2
1899	CU856539.2	-2.57207	0.000542843
1900	gcfc2	-2.57138	2.57552e-06	ZDB-GENE-080204-19	GC-rich sequence DNA-binding factor 2
1901	itprip	-2.57058	0.000374804	ZDB-GENE-050417-422	inositol 1,4,5-triphosphate receptor interacting protein
1902	si:dkey-13i19.8	-2.57023	3.10562e-08
1903	tbl2	-2.56848	1.58985e-07
1904	mrps16	-2.56292	1.04764e-08	ZDB-GENE-041010-123	mitochondrial ribosomal protein S16
1905	gla	-2.56228	0.0226731	ZDB-GENE-041010-207	galactosidase, alpha
1906	PDILT	-2.56066	0.0036415
1907	hn1l	-2.56018	1.08942e-14	ZDB-GENE-030131-599	hematological and neurological expressed 1-like
1908	ptpmt1	-2.55993	0.000206599	ZDB-GENE-070112-272	protein tyrosine phosphatase, mitochondrial 1
1909	helb	-2.55856	0.0238262	ZDB-GENE-030729-16	helicase (DNA) B
1910	pdcd7	-2.55855	6.32805e-08
1911	WDR25	-2.5581	0.000359824
1912	TPCN2	-2.55511	0.0150597	ZDB-GENE-061103-202	two pore segment channel 2
1913	trmt5	-2.55508	1.54809e-06	ZDB-GENE-030131-5978	TRM5 tRNA methyltransferase 5 homolog (S. cerevisiae)
1914	gas2l3	-2.55312	0.0358481	ZDB-GENE-030131-2560	growth arrest-specific 2 like 3
1915	rab3da	-2.55282	0.0236504	ZDB-GENE-080722-14	RAB3D, member RAS oncogene family, a
1916	slc26a11	-2.55218	0.0452405	ZDB-GENE-030131-5349	solute carrier family 26, member 11
1917	b3gat3	-2.55118	0.00317978	ZDB-GENE-020419-3	beta-1,3-glucuronyltransferase 3 (glucuronosyltransferase I)
1918	shmt2	-2.55089	0.00201266	ZDB-GENE-071213-1	serine hydroxymethyltransferase 2 (mitochondrial)
1919	tm2d1	-2.54979	1.52377e-05	ZDB-GENE-050208-580	TM2 domain containing 1
1920	slc48a1b	-2.5489	1.85256e-09	ZDB-GENE-030131-8226	solute carrier family 48 (heme transporter), member 1b
1921	spata13	-2.54757	0.0134136	ZDB-GENE-091116-25	spermatogenesis associated 13
1922	galnt2	-2.54466	0.000199557	ZDB-GENE-041111-110	UDP-N-acetyl-alpha-D-galactosamine:polypeptide N-acetylgalactosaminyltransferase 2
1923	rab11al	-2.54039	0.0487263	ZDB-GENE-031118-188	RAB11a, member RAS oncogene family, like
1924	tmem234	-2.53965	0.000857381
1925	fam108b1	-2.53948	0.00184654
1926	thop1	-2.5393	4.86019e-07	ZDB-GENE-041010-216	thimet oligopeptidase 1
1927	hsdl1	-2.5382	0.0174101	ZDB-GENE-041212-31	hydroxysteroid dehydrogenase like 1
1928	neil3	-2.53817	1.63779e-06	ZDB-GENE-041114-18	nei endonuclease VIII-like 3 (E. coli)
1929	zranb3	-2.53781	0.0331168	ZDB-GENE-060712-1	zinc finger, RAN-binding domain containing 3
1930	USP53 (1 of 2)	-2.53751	0.000806484
1931	zgc:103759	-2.53697	0.00579449	ZDB-GENE-041010-100	zgc:103759
1932	atp6v0a1a	-2.53687	0.000319984	ZDB-GENE-030131-3027	ATPase, H+ transporting, lysosomal V0 subunit a isoform 1a
1933	si:ch211-140b10.6	-2.53617	0.000348631
1934	xkrx	-2.53481	0.00479554	ZDB-GENE-041114-108	XK, Kell blood group complex subunit-related, X-linked
1935	ell2	-2.53438	3.02289e-08	ZDB-GENE-030131-1717	elongation factor, RNA polymerase II, 2
1936	DOCK1 (2 of 3)	-2.53236	0.0174328
1937	TOB2	-2.53008	0.000415696
1938	scaf11	-2.52987	4.33088e-08	ZDB-GENE-041210-22	SR-related CTD-associated factor 11
1939	PIGM	-2.52933	0.00987747	ZDB-GENE-040426-1393	phosphatidylinositol glycan anchor biosynthesis, class M
1940	got2b	-2.52808	2.83539e-18	ZDB-GENE-030131-7917	glutamic-oxaloacetic transaminase 2b, mitochondrial (aspartate aminotransferase 2)
1941	mettl13	-2.52752	0.00368878	ZDB-GENE-060929-60	methyltransferase like 13
1942	slc30a1b	-2.52429	0.019484	ZDB-GENE-070424-43	solute carrier family 30 (zinc transporter), member 1b
1943	KBTBD2	-2.52209	1.5785e-05
1944	si:dkey-71l1.7	-2.52086	0.0173673
1945	znf511	-2.52069	2.47796e-05	ZDB-GENE-030616-621	zinc finger protein 511
1946	acrc	-2.51925	1.62846e-06	ZDB-GENE-050320-153	acidic repeat containing
1947	pxn (5 6674567..6694910)	-2.51855	0.00162843
1948	eaf2	-2.51801	3.37608e-06	ZDB-GENE-040625-179	ELL associated factor 2
1949	ttc27	-2.5135	9.08477e-06
1950	sar1a	-2.51296	0.0102445
1951	rhogc	-2.50799	3.29566e-10	ZDB-GENE-030131-3402	ras homolog gene family, member Gc
1952	ykt6	-2.50547	1.52341e-07	ZDB-GENE-040426-733	YKT6 v-SNARE homolog (S. cerevisiae)
1953	YARS2 (2 of 2)	-2.50505	0.0193725
1954	arl8	-2.505	0.0372556	ZDB-GENE-030131-5762	ADP-ribosylation factor-like 8
1955	LARS2 (1 of 2)	-2.50488	0.0439198
1956	g3bp1	-2.50429	5.01995e-23	ZDB-GENE-030131-7452	GTPase activating protein (SH3 domain) binding protein 1
1957	MAZ (2 of 2)	-2.5037	0.00701405
1958	FP236810.3	-2.5018	0.0126235
1959	sel1l	-2.5012	3.12451e-05
1960	unc119b	-2.50045	0.00341621	ZDB-GENE-050201-2	unc-119 homolog b (C. elegans)
1961	CABZ01024770.1	-2.50025	0.0371981
1962	poc1b	-2.4992	0.000746391	ZDB-GENE-031118-54	POC1 centriolar protein homolog B (Chlamydomonas)
1963	scpep1	-2.49874	1.12142e-13	ZDB-GENE-040426-890	serine carboxypeptidase 1
1964	bag5	-2.49872	0.0100627	ZDB-GENE-050913-58	BCL2-associated athanogene 5
1965	fxr2	-2.49866	6.46701e-05	ZDB-GENE-040426-943	fragile X mental retardation, autosomal homolog 2
1966	cmtm6	-2.49816	0.0197683	ZDB-GENE-030729-15	CKLF-like MARVEL transmembrane domain containing 6
1967	phkg2	-2.49811	0.000666273	ZDB-GENE-040426-825	phosphorylase kinase, gamma 2 (testis)
1968	CABZ01071162.1	-2.4958	0.00869682
1969	cuedc2	-2.49436	1.47887e-06	ZDB-GENE-030131-6283	CUE domain containing 2
1970	prmt6	-2.49295	7.20816e-11	ZDB-GENE-040914-7	protein arginine methyltransferase 6
1971	ENSDARG00000088160	-2.49195	0.000177797
1972	PUSL1	-2.49135	0.0207624
1973	zgc:152873	-2.49023	7.2817e-06
1974	esyt3	-2.48959	0.0311429	ZDB-GENE-050809-35	extended synaptotagmin-like protein 3
1975	gstcd	-2.48942	0.00367423	ZDB-GENE-050320-41	glutathione S-transferase, C-terminal domain containing
1976	chd7	-2.48552	1.02938e-05	ZDB-GENE-070912-179	chromodomain helicase DNA binding protein 7
1977	rab24	-2.48315	0.000190025	ZDB-GENE-050706-110	RAB24, member RAS oncogene family
1978	slc15a2	-2.48131	0.0336423	ZDB-GENE-030131-5866	solute carrier family 15 (H+/peptide transporter), member 2
1979	GPATCH3	-2.48063	1.01214e-05
1980	TRAP1 (2 of 2)	-2.48051	9.02549e-05
1981	exosc4	-2.48034	7.57227e-14	ZDB-GENE-040426-1702	exosome component 4
1982	alg6	-2.48011	0.00293657	ZDB-GENE-040808-45	asparagine-linked glycosylation 6 homolog (S. cerevisiae, alpha-1,3-glucosyltransferase)
1983	usp16	-2.47957	0.000162013	ZDB-GENE-030131-4153	ubiquitin specific protease 16
1984	vps11	-2.47924	0.00560403	ZDB-GENE-050731-5	vacuolar protein sorting 11
1985	tle2	-2.47672	0.000217399	ZDB-GENE-030131-2826	transducin-like enhancer of split 2 (E(sp1) homolog, Drosophila)
1986	ttc9c	-2.47646	6.16714e-08	ZDB-GENE-040426-1053	tetratricopeptide repeat domain 9C
1987	cdca8	-2.47625	5.15093e-13	ZDB-GENE-041114-171	cell division cycle associated 8
1988	hnrnpc	-2.47454	6.21746e-17	ZDB-GENE-040426-2043	heterogeneous nuclear ribonucleoprotein C
1989	klhl12	-2.4735	0.00089286	ZDB-GENE-041114-205	kelch-like 12 (Drosophila)
1990	zgc:113516	-2.47291	0.0475991	ZDB-GENE-050320-154	zgc:113516
1991	adka	-2.47279	0.00204583	ZDB-GENE-030425-3	adenosine kinase a
1992	chd8	-2.47155	3.907e-05	ZDB-GENE-030131-6320	chromodomain helicase DNA binding protein 8
1993	CRLS1	-2.47102	3.1145e-06	ZDB-GENE-040426-2519	cardiolipin synthase 1
1994	use1	-2.47068	5.67336e-06	ZDB-GENE-040426-1015	unconventional SNARE in the ER 1 homolog (S. cerevisiae)
1995	CU914772.1	-2.4702	0.00177726
1996	gne	-2.4677	0.0405768	ZDB-GENE-040426-1848	glucosamine (UDP-N-acetyl)-2-epimerase/N-acetylmannosamine kinase
1997	sec24c	-2.46762	0.000167868	ZDB-GENE-030131-4487	SEC24 family, member C (S. cerevisiae)
1998	med7	-2.46756	4.24342e-15	ZDB-GENE-030131-4823	mediator complex subunit 7
1999	atxn7l3	-2.4674	0.00474518	ZDB-GENE-030616-253	ataxin 7-like 3
[truncated: 538 more rows]

## Sheet: Testis-biased 60 dpf
S/N	Gene symbol	Fold Change	P-value	ZFIN ID	Gene name
1	tuba7l	349.434	0	ZDB-GENE-040704-78	tubulin, alpha 7 like
2	insl3	293.095	2.63325e-07	ZDB-GENE-050310-5	insulin-like 3 (Leydig cell)
3	h1f0	258.584	0	ZDB-GENE-030131-337	H1 histone family, member 0
4	rab36	190.418	0	ZDB-GENE-040910-5	RAB36, member RAS oncogene family
5	TEKT1	177.522	0	ZDB-GENE-041114-99	tektin 1
6	SEPT1	162.735	0
7	C5H4orf22	144.445	0
8	star	117.91	0	ZDB-GENE-001120-3	steroidogenic acute regulatory protein
9	si:ch211-121a2.2	115.288	0	ZDB-GENE-070705-21	si:ch211-121a2.2
10	hormad1	108.964	0	ZDB-GENE-040718-49	HORMA domain containing 1
11	si:dkeyp-80c12.8	100.444	0
12	pvalb6	98.5599	0	ZDB-GENE-040912-95	parvalbumin 6
13	DNAI1 (2 of 2)	96.7605	0
14	FANK1	96.3204	0
15	si:ch211-242f23.3	88.4194	0
16	zte38	87.0215	0	ZDB-GENE-060312-39	zebrafish testis-expressed 38
17	FAM183B	86.6838	0
18	wdr69	85.0856	0
19	sycp3l	82.5921	0
20	si:ch211-209a2.2	81.6455	0
21	DNAH9	81.6369	0	ZDB-GENE-020925-1	dynein, axonemal, heavy polypeptide 9
22	rsph9	80.4373	0	ZDB-GENE-051120-129	radial spoke head 9 homolog
23	CCDC175	78.8344	3.86188e-13
24	spag6	75.6503	0
25	si:dkey-196h17.4	75.3619	0	ZDB-GENE-081107-57	si:dkey-196h17.4
26	hmgn2	74.2252	0	ZDB-GENE-051030-81	high-mobility group nucleosomal binding domain 2
27	amh	72.0745	4.52488e-14	ZDB-GENE-050706-192	anti-Mullerian hormone
28	hsf5	71.7047	0	ZDB-GENE-070410-42	heat shock transcription factor family member 5
29	ccdc151	71.2594	0	ZDB-GENE-061013-787	coiled-coil domain containing 151
30	dmc1	70.5751	0	ZDB-GENE-060331-93	DMC1 dosage suppressor of mck1 homolog, meiosis-specific homologous recombination (yeast)
31	AK1	70.1962	0	ZDB-GENE-040822-37	adenylate kinase 1
32	gsdf	69.01	0	ZDB-GENE-101029-3	gonadal somatic cell derived factor
33	SMC1B	68.5112	0
34	zgc:92249	67.7645	0	ZDB-GENE-040718-368	zgc:92249
35	CABZ01099880.1	64.8101	0
36	C5H9orf171	64.7435	0
37	C5H9orf9	64.4865	1.79057e-15
38	C21H11orf70	62.7691	0
39	cyp11c1	61.481	0	ZDB-GENE-070828-1	cytochrome P450, family 11, subfamily C, polypeptide 1
40	stmn1b	61.2165	0	ZDB-GENE-050417-397	stathmin 1b
41	rsph4a	61.208	0
42	fam166b	61.038	0	ZDB-GENE-070209-41	family with sequence similarity 166, member B
43	ccdc113	60.643	0	ZDB-GENE-041010-163	coiled-coil domain containing 113
44	LRRC69	60.5631	1.14159e-11
45	si:ch211-270n8.4	58.1971	0
46	CABZ01084207.1	56.8282	0
47	CT956064.3	56.1739	0
48	srgn	55.6857	0
49	lrrc23	55.2421	0	ZDB-GENE-041010-153	leucine rich repeat containing 23
50	lrtomt	55.1009	0	ZDB-GENE-060929-962	leucine rich transmembrane and 0-methyltransferase domain containing
51	cox5b2	54.9652	0	ZDB-GENE-060825-71	cytochrome c oxidase subunit Vb 2
52	zgc:77614 (8 35305987..35312699)	53.7775	0
53	CCDC83	53.4813	0
54	ccdc164	50.8614	0
55	zgc:112054	50.8158	0	ZDB-GENE-050417-150	zgc:112054
56	prok2	50.8141	0
57	ckba	49.834	0	ZDB-GENE-060929-902	creatine kinase, brain a
58	ropn1l	49.5084	0	ZDB-GENE-040724-235	ropporin 1-like
59	DNAH8	49.3694	0
60	ankar	48.6874	0	ZDB-GENE-030616-533	ankyrin and armadillo repeat containing
61	nme5	48.3865	0	ZDB-GENE-040718-221	non-metastatic cells 5, protein expressed in (nucleoside-diphosphate kinase)
62	pabpc1b	47.99	0	ZDB-GENE-050308-1	poly A binding protein, cytoplasmic 1 b
63	ccdc65	47.5695	0
64	CCDC89	47.2794	0
65	C6H2orf62	47.1759	0
66	ENSDARG00000067710	46.8514	0
67	CABZ01099881.1	46.6718	0
68	DNALI1 (1 of 2)	46.5894	0
69	si:dkeyp-4f2.6	46.2458	7.25317e-07
70	KIF9	46.1426	0
71	MLF1	46.0362	0	ZDB-GENE-080917-7	myeloid leukemia factor 1
72	dnah9 (12 243755..245102)	45.8307	0
73	si:dkey-9p24.5	45.5674	0	ZDB-GENE-090313-371	si:dkey-9p24.5
74	dusp22b	44.976	0	ZDB-GENE-050417-257	dual specificity phosphatase 22b
75	C23H1orf192	44.6871	0
76	nptx2a	44.5568	0
77	REC8 (1 of 2)	44.4642	0
78	si:ch211-207c6.12	43.9372	0
79	si:ch211-199g17.9	43.8078	0
80	dcst1	43.3529	0	ZDB-GENE-070809-5	DC-STAMP domain containing 1
81	si:dkey-238c7.12	43.1901	0
82	mcm6	42.4338	0	ZDB-GENE-030909-6	MCM6 minichromosome maintenance deficient 6, mitotin (S. cerevisiae)
83	MDH1B	42.3672	0	ZDB-GENE-030131-7655	malate dehydrogenase 1b, NAD (soluble)
84	efhc1	42.1719	0
85	calm2a	42	0
86	ccdc147	41.8863	0	ZDB-GENE-060929-128	coiled-coil domain containing 147
87	CR932358.1	41.3546	0
88	ribc1	41.2284	4.07661e-09
89	EFCAB10	40.8209	0
90	hmgb1a	40.2749	0	ZDB-GENE-030131-341	high-mobility group box 1a
91	axdnd1	39.6585	0
92	mapk15 (19 48348929..48389690)	39.5402	0
93	ndel1a	38.9233	0	ZDB-GENE-040115-2	nudE nuclear distribution gene E homolog like 1 (A. nidulans) A
94	MEIOB	38.8576	0
95	dnali1	38.4431	1.11766e-08	ZDB-GENE-080204-7	dynein, axonemal, light intermediate chain 1
96	ccdc173	38.2885	0
97	ccdc169	38.2378	0
98	si:ch73-103b9.2	38.2354	0
99	pvalb2	38.0593	1.21182e-13	ZDB-GENE-000322-4	parvalbumin 2
100	si:dkeyp-46h3.1	37.5927	0
101	dnah9 (12 227140..235068)	37.5106	0
102	alcamb	37.1929	0	ZDB-GENE-030131-1768	activated leukocyte cell adhesion molecule b
103	hsp90aa1.2	36.6879	0	ZDB-GENE-031001-3	heat shock protein 90, alpha (cytosolic), class A member 1, tandem duplicate 2
104	si:busm1-37i06.3 (8 35264282..35265416)	36.4369	0
105	si:ch211-218d20.13	36.2557	0
106	si:ch73-222h13.1	36.2428	0
107	dcst2	36.1462	0	ZDB-GENE-070809-6	DC-STAMP domain containing 2
108	ak7a	35.9922	0	ZDB-GENE-040724-122	adenylate kinase 7a
109	CCDC88A	35.9213	0
110	wdr16	35.9044	0	ZDB-GENE-050522-296	WD repeat domain 16
111	sycp1	35.7881	0	ZDB-GENE-040910-6	synaptonemal complex protein 1
112	ba1	35.7093	0	ZDB-GENE-990415-18	ba1 globin
113	PTMS	35.5077	0
114	PPP1R32	35.2573	0
115	LRRC71	34.7157	0
116	dynlt1	34.6333	0
117	ENO4	34.3125	0	ZDB-GENE-061013-677	enolase family member 4
118	b2m	33.3781	0	ZDB-GENE-980526-88	beta-2-microglobulin
119	lrrc48	33.3385	0	ZDB-GENE-061103-349	leucine rich repeat containing 48
120	hbaa1	32.7803	0	ZDB-GENE-980526-79	hemoglobin alpha adult-1
121	dnajb13	32.5759	0	ZDB-GENE-040910-4	DnaJ (Hsp40) related, subfamily B, member 13
122	DNAL1	32.4447	0	ZDB-GENE-040801-178	dynein, axonemal, light chain 1
123	si:ch211-198j3.1	32.3318	0
124	C1H19orf67	32.3217	0
125	pvalb1	32.2906	0	ZDB-GENE-040625-57	parvalbumin 1
126	si:ch211-9n13.3	32.1833	2.86766e-12
127	si:ch211-171b20.3	32.0104	0
128	si:ch211-188i4.4	31.7995	0
129	dnah1	31.6927	0	ZDB-GENE-081015-3	dynein, axonemal, heavy chain 1
130	CR548630.2	31.6373	0
131	dnaaf1	31.5793	0	ZDB-GENE-031114-4	dynein, axonemal, assembly factor 1
132	RIBC2	31.3005	0
133	C5H11orf88	31.2886	0
134	fam154b	31.2558	0	ZDB-GENE-051127-27	family with sequence similarity 154, member B
135	tmprss12	31.1132	0	ZDB-GENE-090313-370	transmembrane (C-terminal) protease, serine 12
136	BX629350.2	31.0164	0
137	C7H15orf43	30.962	0
138	si:ch211-151h10.2	30.9292	0
139	si:dkey-71b5.9	30.9251	0
140	DYNLRB2	30.6444	0
141	actc1b	30.5954	0	ZDB-GENE-000322-1	actin, alpha, cardiac muscle 1b
142	si:ch211-270n8.3	30.347	0
143	icn	30.3024	0	ZDB-GENE-030131-8599	ictacalcin
144	BX296557.6	30.2248	0
145	phf13	30.0412	0
146	meig1	29.8728	0	ZDB-GENE-050320-33	meiosis expressed gene 1 homolog
147	si:dkey-238c7.13	29.86	0.00251843
148	C5H11orf1	29.7154	0
149	casc1	29.2516	0
150	wdr96	29.1971	0
151	WDR65	29.0098	0
152	C17H8orf74	28.9623	0
153	C8H1orf222	28.9475	0
154	ccdc103	28.9401	0	ZDB-GENE-040718-253	coiled-coil domain containing 103
155	si:dkey-256e7.8	28.9002	0
156	C5H3orf30	28.8572	0
157	ENSDARG00000088011	28.7453	0
158	CCDC13	28.6791	0
159	si:ch211-198o12.4	28.6001	0
160	ENSDARG00000093367	28.5861	0
161	cetn4	28.443	0	ZDB-GENE-030826-21	centrin 4
162	LRP2BP	28.2227	0	ZDB-GENE-070615-41	LRP2 binding protein
163	morn2	28.0005	0	ZDB-GENE-060825-230	MORN repeat containing 2
164	sycp2	27.9959	0
165	CCDC135	27.7976	0
166	wu:fj30f06	27.7887	0
167	zgc:91850 (11 12746576..12763702)	27.7083	0
168	tctex1d1	27.7067	0	ZDB-GENE-040912-49	Tctex1 domain containing 1
169	apoeb	27.5575	7.95702e-14	ZDB-GENE-980526-368	apolipoprotein Eb
170	efhc2	27.298	0	ZDB-GENE-031001-10	EF-hand domain (C-terminal) containing 2
171	nme8	27.1249	0	ZDB-GENE-070410-39	NME/NM23 family member 8
172	gas8	27.0986	0	ZDB-GENE-030131-1980	growth arrest-specific 8
173	rtdr1	27.0628	0
174	si:ch211-12h2.7	27.0592	0
175	CCDC39	26.9029	0	ZDB-GENE-110603-1	coiled-coil domain containing 39
176	ENSDARG00000004541	26.8952	0
177	ak8	26.7018	0	ZDB-GENE-050522-275	adenylate kinase 8
178	C20H6orf165	26.6687	0
179	CCDC176 (2 of 2)	26.4305	0
180	IQUB	26.4203	0
181	TEX11	26.358	0
182	zgc:193811	26.2522	0	ZDB-GENE-081022-43	zgc:193811
183	ARMC3	26.2478	0
184	CU928063.3	26.2209	0
185	BX000473.3	26.1653	0
186	si:rp71-68n21.10	25.9941	0
187	h1fx	25.9137	0	ZDB-GENE-030131-1228	H1 histone family, member X
188	emd	25.8813	0
189	si:ch211-10a23.2	25.8473	0	ZDB-GENE-090313-9	si:ch211-10a23.2
190	syce2	25.7162	0	ZDB-GENE-050512-1	synaptonemal complex central element protein 2
191	cdkl1	25.5658	0	ZDB-GENE-040808-34	cyclin-dependent kinase-like 1 (CDC2-related kinase)
192	EMB	25.1632	0
193	si:dkey-248f6.3	25.1336	0	ZDB-GENE-091112-6	si:dkey-248f6.3
194	nme2a	25.1125	0	ZDB-GENE-030131-7656	NME/NM23 nucleoside diphosphate kinase 2a
195	TEX14	25.1021	0
196	si:dkey-9i23.14	25.07	0
197	si:dkeyp-1h4.9	25.0014	1.7207e-13
198	IQCG	24.9401	0
199	CZv9_scaffold3516HXorf58	24.8772	0
200	si:dkey-11d20.5	24.7039	0
201	BX901973.2	24.6865	0
202	fam102ba	24.5221	0	ZDB-GENE-060616-312	family with sequence similarity 102, member B, a
203	si:ch211-209f23.3	24.4931	0
204	pih1d2	24.4553	0	ZDB-GENE-041212-54	PIH1 domain containing 2
205	si:ch211-106h4.12	24.2897	0
206	cetn2	24.138	0	ZDB-GENE-091118-94	centrin, EF-hand protein, 2
207	CR392006.2	24.0162	0
208	ctsf	24.0006	0	ZDB-GENE-030131-9831	cathepsin F
209	krt8	23.9855	0	ZDB-GENE-030411-5	keratin 8
210	dre-mir-2185-3 (17 39944058..39946763)	23.8314	0
211	C20H2orf70	23.7767	0
212	zgc:91850 (11 12734771..12736670)	23.6236	0
213	mylpfa	23.5595	3.21869e-09	ZDB-GENE-990712-15	myosin light chain, phosphorylatable, fast skeletal muscle a
214	si:ch211-238e22.1	23.5306	0
215	dmrt1	23.4279	0	ZDB-GENE-050511-1	doublesex and mab-3 related transcription factor 1
216	atp1a1b	23.3781	0	ZDB-GENE-001212-5	ATPase, Na+/K+ transporting, alpha 1b polypeptide
217	gabrr2b	23.2592	0	ZDB-GENE-041014-174	gamma-aminobutyric acid (GABA) A receptor, rho 2b
218	ARMC4	23.2284	0
219	CR318595.2	23.0665	0
220	CCDC114	22.9373	0
221	si:ch211-198k9.6	22.8059	0	ZDB-GENE-090312-4	si:ch211-198k9.6
222	CCDC105	22.6563	0
223	DNAI1 (1 of 2)	22.6388	0
224	tcte1	22.5798	0
225	hspb8	22.5302	0	ZDB-GENE-030131-2480	heat shock protein, alpha-crystallin-related, b8
226	fbxo36a	22.4209	0	ZDB-GENE-060929-986	F-box protein 36a
227	ZC2HC1C	22.3335	0
228	ankrd31	22.3275	0	ZDB-GENE-050417-473	ankyrin repeat domain 31
229	si:dkey-234d14.2	22.0466	0
230	efcab2	21.9964	0	ZDB-GENE-070521-5	EF-hand calcium binding domain 2
231	morn3	21.9884	0	ZDB-GENE-050417-152	MORN repeat containing 3
232	pcp4l1	21.9808	0
233	si:ch211-226m16.3	21.9321	0	ZDB-GENE-040724-8	si:ch211-226m16.3
234	h2afy2	21.9215	0	ZDB-GENE-050913-114	H2A histone family, member Y2
235	clgn	21.8819	0	ZDB-GENE-060929-708	calmegin
236	H2AFY2 (1 of 2)	21.7315	0
237	si:dkey-263m6.1	21.7252	0
238	inhbb	21.7194	0	ZDB-GENE-990415-2	inhibin, beta B
239	rbp4	21.6947	0	ZDB-GENE-000210-19	retinol binding protein 4, plasma
240	si:ch211-255g12.5	21.6219	0
241	SSX2IP (2 of 2)	21.5431	0
242	KRT23 (9 of 15)	21.5078	0
243	DEK	21.4793	0	ZDB-GENE-060512-191	DEK oncogene
244	krt18	21.4611	0	ZDB-GENE-030411-6	keratin 18
245	hmgb1b	21.4089	0	ZDB-GENE-030131-8480	high-mobility group box 1b
246	maf1	21.2915	0	ZDB-GENE-040426-2788	MAF1 homolog (S. cerevisiae)
247	lrguk	21.2231	0
248	tm7sf2	21.2215	0	ZDB-GENE-041212-19	transmembrane 7 superfamily member 2
249	ift46	21.1506	0	ZDB-GENE-080102-3	intraflagellar transport protein 46
250	MCM3 (2 of 2)	21.1171	0
251	hspa8l	21.0866	0	ZDB-GENE-031217-2	heat shock protein 8-like
252	si:ch211-122l24.6	21.0781	0
253	EFEMP1 (1 of 2)	21.0589	0
254	isg15	21.0529	0
255	si:dkey-38k9.3	20.7862	0
256	si:dkey-267j14.7	20.7484	1.79057e-15
257	CU467888.1	20.696	0
258	dyx1c1	20.6274	0	ZDB-GENE-040426-1892	dyslexia susceptibility 1 candidate 1
259	BX005001.2	20.4628	1.37486e-14
260	ptmaa	20.4368	0	ZDB-GENE-030131-7647	prothymosin, alpha a
261	fabp11a	20.3785	0	ZDB-GENE-040912-132	fatty acid binding protein 11a
262	spata17	20.3173	0
263	crybb1	20.0384	0
264	si:dkey-26i13.8	20.0273	0	ZDB-GENE-090312-134	si:dkey-26i13.8
265	RABEPK	19.9705	0
266	si:dkeyp-118h3.7	19.966	0
267	zte25	19.9294	0	ZDB-GENE-070719-6	zebrafish testis-expressed 25
268	C6H3orf67	19.8325	0
269	gpx3	19.8143	0	ZDB-GENE-070222-3	glutathione peroxidase 3 (plasma)
270	arpc1b	19.7639	0	ZDB-GENE-030131-7414	actin related protein 2/3 complex, subunit 1B
271	CCDC79	19.7481	0	ZDB-GENE-060503-732	coiled-coil domain containing 79
272	CT033790.2	19.7183	0
273	SUN2	19.7026	0
274	enkur	19.6725	0
275	ubxn10	19.5534	0	ZDB-GENE-060825-319	UBX domain protein 10
276	gapdhs	19.5323	0	ZDB-GENE-020913-1	glyceraldehyde-3-phosphate dehydrogenase, spermatogenic
277	pacrg	19.4332	0	ZDB-GENE-041114-100	PARK2 co-regulated
278	b3gat1	19.3512	0	ZDB-GENE-050419-21	beta-1,3-glucuronyltransferase 1 (glucuronosyltransferase P)
279	si:ch211-191j22.7	19.2695	0
280	hsd11b2	19.243	0	ZDB-GENE-030131-6030	hydroxysteroid 11-beta dehydrogenase 2
281	BX908796.1	19.228	0
282	MAATS1	19.1489	0
283	ak7b	19.1485	0	ZDB-GENE-050309-170	adenylate kinase 7b
284	slc16a10	19.1079	0	ZDB-GENE-040724-214	solute carrier family 16, member 10 (aromatic amino acid transporter)
285	si:dkey-184d2.3	19.0699	0
286	C8H1orf173	19.0572	0
287	TMEM81	19.0159	0
288	efcab1	19.0152	0	ZDB-GENE-040914-40	EF-hand calcium binding domain 1
289	akd1	18.9973	0
290	ZMYND10	18.9906	0	ZDB-GENE-040426-1218	zinc finger, MYND-type containing 10
291	nrgna	18.9684	0
292	si:ch211-271e10.1	18.9065	0
293	mei4	18.8676	0	ZDB-GENE-040724-211	meiosis-specific, MEI4 homolog (S. cerevisiae)
294	lim2.2	18.8003	0	ZDB-GENE-060124-1	lens intrinsic membrane protein 2.2
295	CU138503.3	18.7859	0
296	polr3glb	18.7316	0	ZDB-GENE-041010-32	polymerase (RNA) III (DNA directed) polypeptide G like b
297	BX323450.2	18.5442	9.56975e-08
298	BX000700.7	18.4676	0
299	hnrnpa3	18.4056	0	ZDB-GENE-060224-1	heterogeneous nuclear ribonucleoprotein A3
300	si:ch211-15o14.2	18.3781	0
301	rbp2a	18.3515	0	ZDB-GENE-020320-2	retinol binding protein 2a, cellular
302	CABZ01076275.1	18.3065	0
303	HEATR4	18.2223	0
304	C6H22orf23	18.1895	0
305	ppil6	18.1673	0	ZDB-GENE-050522-70	peptidylprolyl isomerase (cyclophilin)-like 6
306	h3f3c	18.0459	0
307	CCDC176 (1 of 2)	17.9918	6.32521e-14
308	fam228a	17.9858	0
309	si:rp71-26b20.1	17.9598	0
310	si:ch211-217k17.3	17.8598	0
311	ZNF793 (1 of 2)	17.8401	0
312	ttc12	17.8151	0
313	dnaaf2	17.8089	0	ZDB-GENE-050809-128	dynein, axonemal, assembly factor 2
314	wu:fb59d01	17.7958	0	ZDB-GENE-030131-1098	wu:fb59d01
315	zgc:162356	17.784	0	ZDB-GENE-090507-1	zgc:162356
316	si:ch211-176d9.3	17.7688	0
317	C24H11orf65	17.7564	0
318	BX005109.1	17.6641	0
319	C7H2orf65	17.6569	0
320	ccl25b	17.4817	0	ZDB-GENE-110222-2	chemokine (C-C motif) ligand 25b
321	foxj1a	17.4393	0	ZDB-GENE-060929-1178	forkhead box J1a
322	zbbx	17.4073	0	ZDB-GENE-061207-76	zinc finger, B-box domain containing
323	ENSDARG00000054572	17.3042	0
324	ANKMY1	17.2911	0	ZDB-GENE-050208-740	ankyrin repeat and MYND domain containing 1
325	CABZ01043952.1	17.2335	1.79057e-15
326	C2H14orf164	17.2122	0
327	txnipa	17.1716	0
328	CABZ01040055.1	17.1635	0.0354769
329	scn1ba	17.106	0	ZDB-GENE-060503-604	sodium channel, voltage-gated, type I, beta a
330	si:ch1073-139a18.1	17.1041	0	ZDB-GENE-091204-5	si:ch1073-139a18.1
331	sparc	17.0694	0	ZDB-GENE-030131-9	secreted acidic cysteine rich glycoprotein
332	REG1A	17.0604	0
333	SMARCA1	17.0436	0
334	si:ch211-237c9.3	17.02	0
335	dre-mir-2185-3 (17 39938449..39939604)	17.0136	0
336	iqcd	16.9935	0
337	KLHL10 (1 of 2)	16.966	0
338	sumo1	16.9414	0	ZDB-GENE-040426-2186	SMT3 suppressor of mif two 3 homolog 1 (yeast)
339	si:ch73-308b14.1	16.8332	0
340	CR774199.1	16.7635	0
341	col5a3b	16.7489	0	ZDB-GENE-110728-4	collagen, type V, alpha 3b
342	cd63	16.7421	0	ZDB-GENE-030131-180	Cd63 antigen
343	CU695006.1	16.737	0
344	EFCAB6	16.6678	0	ZDB-GENE-070828-2	EF-hand calcium binding domain 6
345	CU929391.1	16.6386	0
346	lrriq3	16.6188	1.43191e-12
347	si:dkey-34o23.3	16.509	0
348	cdk20	16.4637	0	ZDB-GENE-041212-84	cyclin-dependent kinase 20
349	si:ch211-250k18.4	16.4306	0
350	rsph3	16.4231	0
351	mt-co2	16.4188	0	ZDB-GENE-011205-15	cytochrome c oxidase II, mitochondrial
352	odf3b	16.3777	0	ZDB-GENE-030131-7464	outer dense fiber of sperm tails 3B
353	zgc:193690	16.296	0	ZDB-GENE-080721-12	zgc:193690
354	si:ch211-10h8.1	16.2841	0
355	parp3	16.2201	0	ZDB-GENE-030131-7435	poly (ADP-ribose) polymerase family, member 3
356	TTC18	16.1454	0
357	si:ch211-80h18.1	16.128	0
358	si:dkey-111e8.2	16.1188	0
359	ddx39b	16.1028	0	ZDB-GENE-040426-1259	DEAD (Asp-Glu-Ala-Asp) box polypeptide 39B
360	zgc:174358 (11 12237395..12239289)	16.0935	0
361	rfx1a	16.0905	0	ZDB-GENE-070424-94	regulatory factor X, 1a (influences HLA class II expression)
362	ripply2	15.9939	0	ZDB-GENE-060113-2	ripply2
363	yaf2	15.9746	0	ZDB-GENE-041210-115	YY1 associated factor 2
364	bcat1	15.9621	0	ZDB-GENE-030131-9358	branched chain aminotransferase 1, cytosolic
365	ccdc78	15.8691	0	ZDB-GENE-060301-1	coiled-coil domain containing 78
366	zgc:174353 (11 12705255..12707055)	15.8375	0
367	si:dkey-273g3.3	15.7836	0
368	si:ch211-196g2.8	15.7819	0	ZDB-GENE-081104-162	si:ch211-196g2.8
369	mbd3b	15.7638	0	ZDB-GENE-030131-9792	methyl-CpG binding domain protein 3b
370	apoc1l	15.6874	0.000748111	ZDB-GENE-030131-1074	apolipoprotein C-I like
371	cldn11a	15.5988	0	ZDB-GENE-040718-369	claudin 11a
372	si:ch211-207c6.11	15.5977	0
373	C6H7orf57	15.4812	0
374	zgc:174353 (11 12689939..12691673)	15.4703	0
375	si:ch211-249h16.8	15.4457	1.79057e-15	ZDB-GENE-090311-36	si:ch211-249h16.8
376	CABZ01043952.3	15.4058	0
377	si:dkey-157g16.7	15.3887	0
378	CCDC11	15.3759	0
379	SPAG16	15.3264	0
380	TMSB15A	15.3178	0
381	DYDC2	15.3105	0
382	si:ch211-255l14.3	15.235	0	ZDB-GENE-060503-885	si:ch211-255l14.3
383	TSTA3 (3 of 3)	15.1487	0
384	si:ch211-117c9.5	15.1436	0	ZDB-GENE-110408-2	si:ch211-117c9.5
385	zgc:174355 (11 12632178..12633900)	15.0082	0
386	cd74a	14.9665	0	ZDB-GENE-000901-1	CD74 molecule, major histocompatibility complex, class II invariant chain a
387	si:dkey-80c24.4	14.8772	0
388	MEI1	14.7467	0
389	si:ch211-281k19.2	14.5826	0	ZDB-GENE-090311-35	si:ch211-281k19.2
390	dnah7l	14.5695	0	ZDB-GENE-030616-623	dynein, axonemal, heavy polypeptide 7 like
391	rad9b	14.5179	0	ZDB-GENE-040910-3	RAD9 homolog B
392	zgc:77375	14.4761	0	ZDB-GENE-040426-1827	zgc:77375
393	zgc:158463 (20 55786254..55787467)	14.4304	0
394	ERICH2	14.416	0
395	ENSDARG00000091568	14.341	1.02344e-11
396	mcm3	14.3312	0	ZDB-GENE-020419-4	MCM3 minichromosome maintenance deficient 3 (S. cerevisiae)
397	zymnd12	14.2747	0	ZDB-GENE-041114-133	zinc finger, MYND-type containing 12
398	KCTD20	14.2288	0
399	si:ch1073-221c23.2	14.2171	0	ZDB-GENE-081104-78	si:ch1073-221c23.2
400	casp7	14.2119	0	ZDB-GENE-050522-506	caspase 7, apoptosis-related cysteine peptidase
401	si:ch211-165f21.4	14.1804	0	ZDB-GENE-060503-200	si:ch211-165f21.4
402	si:ch211-198b3.1	14.1415	0
403	si:ch211-155k12.1	14.1118	3.60338e-09
404	tpma	14.111	0	ZDB-GENE-990415-269	alpha-tropomyosin
405	cst3	14.0658	0	ZDB-GENE-030131-373	cystatin C (amyloid angiopathy and cerebral hemorrhage)
406	ZNF541	13.9487	0
407	col1a1b	13.909	0	ZDB-GENE-030131-4400	collagen, type I, alpha 1b
408	si:dkeyp-44a8.2	13.8445	0
409	iqch	13.7463	0
410	BX510309.1	13.7266	0
411	si:dkey-80c24.5	13.6943	0	ZDB-GENE-061207-73	si:dkey-80c24.5
412	cldnc	13.6911	0	ZDB-GENE-010328-3	claudin c
413	PLEKHG4	13.6424	0
414	capsla	13.6168	0	ZDB-GENE-030131-7291	calcyphosine-like a
415	hmgn3	13.5954	0	ZDB-GENE-041114-180	high mobility group nucleosomal binding domain 3
416	ENSDARG00000094627	13.556	0
417	CABZ01020188.2	13.4736	0
418	C18H15orf60 (1 of 2)	13.4726	0
419	APOD (1 of 3)	13.4465	0
420	mt-atp6	13.4287	0	ZDB-GENE-011205-18	ATP synthase 6, mitochondrial
421	si:ch211-255l14.5	13.4278	0	ZDB-GENE-060503-131	si:ch211-255l14.5
422	dync2li1	13.409	0	ZDB-GENE-040426-1230	dynein, cytoplasmic 2, light intermediate chain 1
423	mylz3	13.3886	0	ZDB-GENE-000322-6	myosin, light polypeptide 3, skeletal muscle
424	scg5	13.3759	0	ZDB-GENE-040426-1687	secretogranin V
425	slc34a1a	13.3599	0	ZDB-GENE-101006-3	solute carrier family 34 (sodium phosphate), member 1a
426	pcyt1ba	13.3257	5.25012e-15	ZDB-GENE-061220-4	phosphate cytidylyltransferase 1, choline, beta a
427	dnal4b	13.3254	0	ZDB-GENE-050208-510	dynein, axonemal, light chain 4b
428	CCDC19	13.2941	0	ZDB-GENE-070209-143	coiled-coil domain containing 19
429	si:dkey-156n14.9	13.2772	0
430	capslb	13.2627	0	ZDB-GENE-050417-298	calcyphosine-like b
431	zgc:153738	13.2491	0	ZDB-GENE-061013-622	zgc:153738
432	tagln	13.2077	0	ZDB-GENE-070912-1	transgelin
433	ankrd5b	13.2063	0
434	prdx5	13.15	0	ZDB-GENE-050522-159	peroxiredoxin 5
435	PAQR4 (1 of 2)	13.0848	0
436	mt-nd1	12.9986	0	ZDB-GENE-011205-7	NADH dehydrogenase 1, mitochondrial
437	COL5A2 (1 of 2)	12.9329	0
438	BX324177.3	12.8789	0
439	eef1a1a	12.8781	6.00698e-09	ZDB-GENE-030131-8278	eukaryotic translation elongation factor 1 alpha 1a
440	morc3a	12.8721	0	ZDB-GENE-030131-1502	MORC family CW-type zinc finger 3a
441	golga7ba	12.8643	0	ZDB-GENE-050417-14	golgin A7 family, member Ba
442	hfm1	12.8634	0	ZDB-GENE-061207-43	HFM1, ATP-dependent DNA helicase homolog (S. cerevisiae)
443	s100a10b	12.8371	0	ZDB-GENE-040426-1937	S100 calcium binding protein A10b
444	ttll9	12.8317	0	ZDB-GENE-030131-1582	tubulin tyrosine ligase-like family, member 9
445	C14HXorf65	12.8307	0
446	si:dkeyp-86f7.3	12.8281	0	ZDB-GENE-030131-1005	si:dkeyp-86f7.3
447	si:ch211-243g18.3	12.7975	0
448	zgc:171310 (Zv9_scaffold3510 13745..15095)	12.7875	0
449	C8H9orf116	12.7756	0
450	gnai1	12.7576	0	ZDB-GENE-040426-1310	guanine nucleotide binding protein (G protein), alpha inhibiting activity polypeptide 1
451	si:dkey-81p22.12	12.7436	0
452	lrrc6	12.7411	0	ZDB-GENE-040827-2	leucine rich repeat containing 6
453	rgs16	12.725	0	ZDB-GENE-050417-393	regulator of G-protein signaling 16
454	CABZ01074994.1	12.7009	0
455	si:dkey-114b16.5	12.6741	0
456	si:ch73-103b2.3	12.6599	1.8735e-05	ZDB-GENE-110408-10	si:ch73-103b2.3
457	fhla	12.6087	0
458	si:ch211-262h13.4	12.5933	0
459	AL953865.1	12.5917	0
460	PCOLCE (1 of 2)	12.5619	0
461	tmem35	12.5602	0	ZDB-GENE-030815-1	transmembrane protein 35
462	si:dkey-111b14.4 (16 16188277..16189273)	12.5479	0
463	PLA2G10	12.5262	0
464	ccdc73	12.5214	0
465	tmem106bb	12.5167	0	ZDB-GENE-050913-37	transmembrane protein 106Bb
466	ubtd2	12.5137	0	ZDB-GENE-040718-473	ubiquitin domain containing 2
467	CABZ01008086.1	12.4992	0
468	adgb	12.4982	0	ZDB-GENE-041001-205	androglobin
469	si:ch211-158c3.1	12.4696	0
470	mt-nd2	12.4592	0	ZDB-GENE-011205-8	NADH dehydrogenase 2, mitochondrial
471	BX323876.4	12.4154	0
472	ccdc40	12.3666	0	ZDB-GENE-060503-723	coiled-coil domain containing 40
473	rnf32	12.3496	0	ZDB-GENE-061013-39	ring finger protein 32
474	NELL2 (2 of 3)	12.3394	0
475	b2ml	12.3294	0
476	C18H15orf26	12.3145	0
477	BX322605.1	12.3143	0
478	UBXN11	12.291	0
479	C8H1orf194	12.2778	0
480	mt-nd3	12.2711	0	ZDB-GENE-011205-9	NADH dehydrogenase 3, mitochondrial
481	zgc:77614 (8 35477636..35479142)	12.2621	0
482	si:dkey-156n14.8	12.2041	0
483	SLC16A7	12.1852	0	ZDB-GENE-051113-248	solute carrier family 16, member 7 (monocarboxylic acid transporter 2)
484	zgc:113355	12.1694	0	ZDB-GENE-050410-11	zgc:113355
485	TTC29	12.1587	0
486	ENSDARG00000090715	12.1587	0
487	si:ch211-190k17.19	12.1391	0
488	GAS2L2	12.0989	2.95274e-13
489	CU571064.1	12.048	0
490	cdc14aa	12.0108	0	ZDB-GENE-040426-1214	CDC14 cell division cycle 14 homolog A, a
491	ift81	11.9761	0	ZDB-GENE-040714-3	intraflagellar transport 81 homolog
492	si:dkeyp-104h9.7	11.9687	0	ZDB-GENE-081104-450	si:dkeyp-104h9.7
493	HIST2H2AB (28 of 30)	11.9613	0
494	slc16a9b	11.9523	0	ZDB-GENE-040801-69	solute carrier family 16 (monocarboxylic acid transporters), member 9b
495	CR925804.1	11.9444	0
496	zgc:66382	11.9125	3.02405e-05	ZDB-GENE-030131-1173	zgc:66382
497	ATP8B4	11.8945	0
498	rbp7b	11.8752	0	ZDB-GENE-081022-134	retinol binding protein 7b, cellular
499	tsnaxip1	11.8719	0	ZDB-GENE-070424-39	translin-associated factor X interacting protein 1
500	spef2	11.8613	0	ZDB-GENE-060526-47	sperm flagellar 2
501	ENSDARG00000036304	11.8559	0
502	eef2l2	11.8513	0	ZDB-GENE-030131-8112	eukaryotic translation elongation factor 2, like 2
503	tagln2	11.8281	0	ZDB-GENE-020802-2	transgelin 2
504	CU469544.2	11.7795	0
505	irak1bp1	11.7683	0	ZDB-GENE-050522-272	interleukin-1 receptor-associated kinase 1 binding protein 1
506	si:dkey-151m22.8	11.7504	0
507	aldh1a2	11.6538	0	ZDB-GENE-011010-3	aldehyde dehydrogenase 1 family, member A2
508	sepp1a	11.6379	0	ZDB-GENE-030311-1	selenoprotein P, plasma, 1a
509	si:ch73-110p20.1	11.6325	0
510	sema4e	11.6179	0	ZDB-GENE-990715-7	semaphorin 4e
511	mt-co3	11.6	0	ZDB-GENE-011205-16	cytochrome c oxidase III, mitochondrial
512	tnnc2	11.5998	0	ZDB-GENE-000322-2	troponin C type 2 (fast)
513	STPG1	11.5971	0
514	si:dkey-3e9.2	11.564	0
515	grk5	11.5522	0	ZDB-GENE-091204-274	G protein-coupled receptor kinase 5
516	CR388046.2	11.5506	0
517	si:ch211-207c6.10	11.5266	0
518	BX629350.1	11.4352	7.83722e-10
519	KRT23 (3 of 15)	11.4336	5.25012e-15
520	ywhaqb	11.399	0	ZDB-GENE-030131-7135	tyrosine 3-monooxygenase/tryptophan 5-monooxygenase activation protein, theta polypeptide b
521	piwil1	11.3978	0	ZDB-GENE-030813-2	piwi-like 1 (Drosophila)
522	cox6b1	11.3604	0	ZDB-GENE-040718-448	cytochrome c oxidase subunit VIb polypeptide 1
523	CR847986.1	11.3563	0
524	lcat	11.333	0	ZDB-GENE-010716-3	lecithin-cholesterol acyltransferase
525	sgce	11.3104	0	ZDB-GENE-030724-1	sarcoglycan, epsilon
526	MFAP4 (11 of 13)	11.2799	0
527	KLHL10 (2 of 2)	11.26	0
528	si:ch211-152c8.3	11.2495	0
529	tspan9b	11.2326	0	ZDB-GENE-040704-25	tetraspanin 9b
530	ahi1	11.191	0	ZDB-GENE-060803-1	Abelson helper integration site 1
531	zgc:64115	11.1871	0
532	gpib	11.1555	0	ZDB-GENE-020513-3	glucose phosphate isomerase b
533	myl9b	11.1005	0	ZDB-GENE-040426-2296	myosin, light chain 9b, regulatory
534	faima	11.0286	0	ZDB-GENE-040718-323	Fas apoptotic inhibitory molecule a
535	si:dkey-273g3.1	11.0148	0
536	pank2	11.0061	0	ZDB-GENE-070112-1952	pantothenate kinase 2
537	ift88	10.979	0	ZDB-GENE-030131-574	intraflagellar transport 88 homolog
538	mt-atp8	10.9724	0	ZDB-GENE-011205-19	ATP synthase 8, mitochondrial
539	aqp12	10.9707	0	ZDB-GENE-040718-310	aquaporin 12
540	synm	10.9297	0	ZDB-GENE-050419-81	synemin, intermediate filament protein
541	atp1b1a	10.8946	0	ZDB-GENE-001127-3	ATPase, Na+/K+ transporting, beta 1a polypeptide
542	zgc:73324	10.8885	0	ZDB-GENE-040426-1760	zgc:73324
543	ttc6	10.8839	0
544	si:ch73-217n20.1	10.8737	0
545	dzip1	10.8651	0	ZDB-GENE-040526-1	DAZ interacting protein 1
546	bida	10.8328	0	ZDB-GENE-050419-35	BH3 interacting domain death agonist
547	e2f7	10.8297	0	ZDB-GENE-030131-3527	E2F transcription factor 7
548	C5H9orf174	10.7969	0
549	CABZ01021063.1	10.7619	0
550	si:dkey-40j3.1	10.7578	0	ZDB-GENE-041210-63	si:dkey-40j3.1
551	mbnl2	10.7288	0	ZDB-GENE-030131-9582	muscleblind-like 2 (Drosophila)
552	hnrnph1	10.7064	0	ZDB-GENE-040426-1856	heterogeneous nuclear ribonucleoprotein H1
553	mt-co1	10.6904	0	ZDB-GENE-011205-14	cytochrome c oxidase I, mitochondrial
554	dnah7	10.6799	0	ZDB-GENE-070912-282	dynein, axonemal, heavy chain 7
555	ATF5 (2 of 2)	10.6698	0
556	dgcr6	10.6618	0	ZDB-GENE-040912-125	DiGeorge syndrome critical region gene 6
557	pld6	10.6617	0	ZDB-GENE-030131-3825	phospholipase D family, member 6
558	mt-cyb	10.6575	0	ZDB-GENE-011205-17	cytochrome b, mitochondrial
559	si:dkey-202b22.6	10.6464	0
560	C12H10orf107	10.558	0
561	fstb	10.5374	0	ZDB-GENE-031118-139	follistatin b
562	si:ch211-173b8.3	10.5309	0
563	RIIAD1	10.5127	0
564	zgc:152791	10.5067	0	ZDB-GENE-060901-4	zgc:152791
565	plp2	10.5001	0	ZDB-GENE-030710-11	proteolipid protein 2
566	si:dkeyp-22c6.1	10.4806	3.20682e-14
567	AL929220.1	10.4522	1.83002e-09
568	wdr66	10.4518	0	ZDB-GENE-060526-328	WD repeat domain 66
569	si:ch211-57m13.9	10.4329	0	ZDB-GENE-110411-61	si:ch211-57m13.9
570	histh1l	10.4285	0	ZDB-GENE-050417-145	histone H1 like
571	si:dkeyp-55c8.4	10.4108	0
572	CABZ01038708.1	10.4067	0
573	ccne2	10.3715	0	ZDB-GENE-030131-9689	cyclin E2
574	ccnd2b	10.3557	0	ZDB-GENE-050420-354	cyclin D2, b
575	nt5c2a	10.3122	0	ZDB-GENE-030131-3566	5'-nucleotidase, cytosolic IIa
576	CDKN1C (2 of 2)	10.3122	0
577	NELL2 (3 of 3)	10.2596	0
578	flot1b	10.2511	0
579	CABZ01086639.4	10.2461	0
580	si:dkey-206f10.1	10.24	0	ZDB-GENE-041014-154	si:dkey-206f10.1
581	LENG9	10.2361	0
582	si:dkey-180p18.9	10.2258	0	ZDB-GENE-041210-132	si:dkey-180p18.9
583	ankrd29	10.2246	0	ZDB-GENE-050208-655	ankyrin repeat domain 29
584	TNIP2	10.1981	0
585	tex9	10.1911	0
586	cep19	10.1854	0	ZDB-GENE-050913-81	centrosomal protein 19
587	bpgm	10.1733	0	ZDB-GENE-040718-375	2,3-bisphosphoglycerate mutase
588	zgc:174358 (11 12224468..12227569)	10.163	0
589	efnb2a	10.1261	0	ZDB-GENE-990415-67	ephrin B2a
590	itm2bb	10.1158	0
591	si:dkey-22i16.10	10.1048	0	ZDB-GENE-090312-54	si:dkey-22i16.10
592	FP017194.1	10.0917	0
593	si:dkey-31b10.2	10.0453	0
594	si:ch211-112b1.1	10.0421	0
595	inha	10.0016	0	ZDB-GENE-060503-554	inhibin, alpha
596	carm1l	9.99301	0	ZDB-GENE-090312-219	coactivator-associated arginine methyltransferase 1, like
597	p4ha2	9.97901	0	ZDB-GENE-030827-1	procollagen-proline, 2-oxoglutarate 4-dioxygenase (proline 4-hydroxylase), alpha polypeptide 2
598	BX000700.5	9.97829	0
599	zgc:112408	9.9487	3.89289e-13	ZDB-GENE-050417-63	zgc:112408
600	CYP11A1 (1 of 2)	9.93695	0
601	si:ch211-165a10.1	9.92016	0
602	WDR52	9.88197	0
603	rcan3	9.86432	0	ZDB-GENE-040718-445	regulator of calcineurin family member 3
604	TSSK6	9.84364	0	ZDB-GENE-060216-3	testis-specific serine kinase 6
605	cdkn2d	9.82817	0
606	DHRS13 (2 of 5)	9.80773	0
607	si:dkey-25o1.6	9.78004	0	ZDB-GENE-091204-276	si:dkey-25o1.6
608	ckmb	9.74675	0	ZDB-GENE-040426-2128	creatine kinase, muscle b
609	try	9.73853	3.35252e-07	ZDB-GENE-010131-7	trypsin
610	foxj1b	9.71392	1.19658e-13	ZDB-GENE-041212-76	forkhead box J1b
611	rhoab	9.71138	4.06546e-11	ZDB-GENE-040322-2	ras homolog gene family, member Ab
612	cks2	9.66051	0	ZDB-GENE-050208-508	CDC28 protein kinase regulatory subunit 2
613	zgc:109949	9.64544	0	ZDB-GENE-050522-166	zgc:109949
614	si:ch211-207l22.2	9.62733	0
615	si:dkey-103i16.2 (18 15045356..15053405)	9.61289	0
616	LRG1 (1 of 2)	9.60934	0
617	si:dkey-270e21.6	9.59957	0
618	ttll2	9.59092	0	ZDB-GENE-041014-297	tubulin tyrosine ligase-like family, member 2
619	si:ch211-281k12.4	9.57546	0
620	lrriq1	9.56766	0
621	si:dkey-222o15.2	9.52546	0
622	si:zfos-223e1.2	9.52487	0
623	kirrel3l	9.51277	1.79057e-15	ZDB-GENE-070831-1	kin of IRRE like 3 like
624	si:dkey-222b8.4	9.47788	0
625	poln	9.46551	0	ZDB-GENE-100917-1	polymerase (DNA directed) nu
626	si:ch211-130h14.3	9.45946	3.20557e-12
627	smyd1a	9.45591	0	ZDB-GENE-030131-9825	SET and MYND domain containing 1a
628	ENKD1	9.44838	0
629	CABZ01068106.1	9.37789	0
630	BX649415.3	9.36867	3.33484e-11
631	si:ch211-138g9.2	9.36494	0	ZDB-GENE-090311-41	si:ch211-138g9.2
632	ccni	9.35491	0	ZDB-GENE-040426-2898	cyclin I
633	tcf23	9.35197	0	ZDB-GENE-090806-5	transcription factor 23
634	si:dkey-34o23.2	9.34753	0	ZDB-GENE-050809-71	si:dkey-34o23.2
635	si:ch211-197g15.9	9.34668	0	ZDB-GENE-050208-616	si:ch211-197g15.9
636	ppp3r1b	9.34323	0	ZDB-GENE-040912-18	protein phosphatase 3 (formerly 2B), regulatory s1ubunit B, alpha isoform, b
637	ak4	9.34159	0	ZDB-GENE-040426-2505	adenylate kinase 4
638	ift57	9.33311	0	ZDB-GENE-040614-1	intraflagellar transport protein 57
639	CABZ01086639.3	9.30871	0
640	dbf4	9.29655	0	ZDB-GENE-091020-13	DBF4 homolog (S. cerevisiae)
641	zgc:172244	9.29004	4.4524e-09	ZDB-GENE-080219-24	zgc:172244
642	si:dkey-11o18.5	9.28629	0
643	vip	9.27628	0	ZDB-GENE-080204-3	vasoactive intestinal peptide
644	psme1	9.27623	0	ZDB-GENE-991110-17	proteasome activator subunit 1
645	lhx2a	9.27429	0	ZDB-GENE-091118-109	LIM homeobox 2a
646	GLOD5	9.27089	0
647	cx43	9.26487	0	ZDB-GENE-991105-4	connexin 43
648	mt-nd4	9.26421	0	ZDB-GENE-011205-10	NADH dehydrogenase 4, mitochondrial
649	C3H22orf32	9.25513	0
650	acta2	9.23976	0	ZDB-GENE-030131-1229	actin, alpha 2, smooth muscle, aorta
651	C19H16orf80	9.22887	0
652	sypb	9.19019	0	ZDB-GENE-040718-205	synaptophysin b
653	SUB1 (1 of 2)	9.18815	0
654	ccdc24	9.16115	4.52488e-14	ZDB-GENE-050327-18	coiled-coil domain containing 24
655	G0S2	9.15524	0
656	si:ch73-129a22.11 (2 22861057..22870500)	9.1316	0
657	CU633910.1	9.12706	0
658	POLD4	9.12328	0
659	mt-nd5	9.08929	0	ZDB-GENE-011205-12	NADH dehydrogenase 5, mitochondrial
660	tnnt3b	9.08869	5.88822e-13	ZDB-GENE-030520-2	troponin T3b, skeletal, fast
661	C6H1orf146	9.08798	0
662	calua	9.08427	0	ZDB-GENE-040625-166	calumenin a
663	scmh1	9.08414	0	ZDB-GENE-070410-82	sex comb on midleg homolog 1 (Drosophila)
664	kif6	9.07337	0	ZDB-GENE-061027-130	kinesin family member 6
665	si:dkey-32e6.6	9.04197	0
666	CR848728.2	9.03463	0
667	si:ch211-253d24.2	9.0057	0
668	BX000700.2	9.0008	0
669	si:dkeyp-67e1.6	8.99082	4.20635e-08	ZDB-GENE-061207-87	si:dkeyp-67e1.6
670	ccdc104	8.99023	0	ZDB-GENE-060421-8162	coiled-coil domain containing 104
671	pvalb4	8.98975	0	ZDB-GENE-040625-48	parvalbumin 4
672	si:dkey-27b3.3	8.97524	5.25012e-15
673	fam213a	8.95263	0
674	olfml3b	8.94982	0	ZDB-GENE-050302-161	olfactomedin-like 3b
675	IRF3	8.9488	1.26052e-12
676	spata4	8.94874	0	ZDB-GENE-050417-153	spermatogenesis associated 4
677	si:dkey-95p16.2	8.93541	0
678	ttll3	8.90443	0	ZDB-GENE-060616-182	tubulin tyrosine ligase-like family, member 3
679	si:ch211-223o1.2	8.88949	0.00101594
680	osr2	8.88734	0	ZDB-GENE-050417-183	odd-skipped related 2 (Drosophila)
681	ccng2	8.85682	0
682	stat2	8.85576	0	ZDB-GENE-080321-1	signal transducer and activator of transcription 2
683	TPGS1 (2 of 2)	8.82817	0
684	uba52	8.82282	0	ZDB-GENE-051023-7	ubiquitin A-52 residue ribosomal protein fusion product 1
685	SGPP1 (1 of 2)	8.80764	0
686	krt15	8.74463	0	ZDB-GENE-040426-2931	keratin 15
687	cnn2	8.74063	0	ZDB-GENE-030131-542	calponin 2
688	mhc2dab	8.74033	0	ZDB-GENE-980526-200	major histocompatibility complex class II DAB gene
689	si:ch211-113j14.2	8.7011	0	ZDB-GENE-120215-21	si:ch211-113j14.2
690	kcnh6	8.70017	0	ZDB-GENE-040702-5	potassium voltage-gated channel, subfamily H (eag-related), member 6
691	SLC4A8	8.69658	1.81742e-09
692	rad21b	8.69522	0	ZDB-GENE-060503-223	RAD21 homolog (S. pombe) b
693	TPGS1 (1 of 2)	8.69476	5.83291e-14
694	CABZ01079775.1	8.67161	0
695	C24H18orf63	8.66198	0
696	rps26l	8.65225	0	ZDB-GENE-040426-1706	ribosomal protein S26, like
697	fbln1	8.62704	1.15021e-12	ZDB-GENE-990415-73	fibulin 1
698	mt-nd4l	8.6034	0	ZDB-GENE-011205-11	NADH dehydrogenase 4L, mitochondrial
699	si:ch211-242l1.1	8.59116	0
700	cry1a	8.57237	0	ZDB-GENE-010426-2	cryptochrome 1a
701	RAB39B (1 of 2)	8.53366	5.25012e-15
702	si:ch1073-404f17.2	8.53182	0
703	zgc:174354 (11 12674798..12676179)	8.52559	0
704	BX323556.1	8.51038	3.53333e-15
705	gtpbp2	8.50283	0	ZDB-GENE-050208-373	GTP binding protein 2
706	CR855338.2	8.50232	0
707	BX247865.1	8.49932	9.56173e-10
708	ENSDARG00000087059	8.49217	5.25012e-15
709	si:dkey-201i6.8	8.48644	0
710	zgc:174354 (11 12539175..12540510)	8.46372	0
711	dclre1c	8.4538	0	ZDB-GENE-041210-72	DNA cross-link repair 1C, PSO2 homolog (S. cerevisiae)
712	si:dkey-58b18.8	8.43414	0
713	dnajc12	8.4148	0
714	si:ch211-212o2.6	8.40733	0
715	mt-nd6	8.40245	0	ZDB-GENE-011205-13	NADH dehydrogenase 6, mitochondrial
716	CR450827.1	8.40063	3.58461e-13
717	SLC27A5 (1 of 4)	8.38394	0
718	krt4	8.37822	0	ZDB-GENE-000607-83	keratin 4
719	cfdl	8.3649	0
720	spra	8.36381	0	ZDB-GENE-050522-412	sepiapterin reductase a
721	fosl1b	8.35725	0	ZDB-GENE-091204-259	FOS-like antigen 1b
722	rps15	8.32532	0	ZDB-GENE-030131-9092	ribosomal protein S15
723	si:dkey-28b4.8	8.31945	0	ZDB-GENE-090501-2	si:dkey-28b4.8
724	socs3a	8.3173	0	ZDB-GENE-030131-7349	suppressor of cytokine signaling 3a
725	CR936967.1	8.31211	0
726	mthfd1l	8.31127	0	ZDB-GENE-041001-133	methylenetetrahydrofolate dehydrogenase (NADP+ dependent) 1-like
727	BX000700.1	8.31026	0
728	sarm1	8.3032	0	ZDB-GENE-040219-1	sterile alpha and TIR motif containing 1
729	FP565451.1	8.2999	4.66288e-12
730	zgc:173994	8.29974	0	ZDB-GENE-080218-30	zgc:173994
731	hnrnpul1	8.29601	0	ZDB-GENE-040426-2432	heterogeneous nuclear ribonucleoprotein U-like 1
732	WDR93	8.27453	0
733	ccnd3	8.26855	0	ZDB-GENE-041010-110	cyclin D3
734	si:rp71-40n14.1	8.2643	8.96756e-11	ZDB-GENE-030131-7503	si:rp71-40n14.1
735	si:ch211-196g2.7	8.2559	0	ZDB-GENE-081104-161	si:ch211-196g2.7
736	WBP1	8.23695	0
737	ckma	8.2309	0	ZDB-GENE-980526-109	creatine kinase, muscle a
738	smc3	8.22525	0	ZDB-GENE-030131-3196	structural maintenance of chromosomes 3
739	hug	8.223	0	ZDB-GENE-000210-17	HuG
740	CU695006.2	8.20482	1.79057e-15
741	cox6a2	8.20442	0	ZDB-GENE-040912-129	cytochrome c oxidase subunit VIa polypeptide 2
742	degs1	8.18807	0	ZDB-GENE-030131-5283	degenerative spermatocyte homolog 1, lipid desaturase (Drosophila)
743	dcdc2b	8.18634	0	ZDB-GENE-051113-124	doublecortin domain containing 2B
744	CU655961.6	8.18292	0
745	si:dkeyp-100a1.5	8.17789	0	ZDB-GENE-081104-447	si:dkeyp-100a1.5
746	xrra1	8.1763	0
747	KDM4A (2 of 2)	8.1727	0
748	si:ch211-57m13.6	8.16324	1.87904e-13	ZDB-GENE-110411-143	si:ch211-57m13.6
749	wdr35	8.15552	0	ZDB-GENE-060810-148	WD repeat domain 35
750	anxa1a	8.14715	0	ZDB-GENE-030131-6664	annexin A1a
751	oc90	8.1445	9.91793e-07	ZDB-GENE-070912-300	otoconin 90
752	sept8b	8.12921	0	ZDB-GENE-070424-3	septin 8b
753	zgc:174355 (11 11552100..11553447)	8.12768	0
754	eps8l1	8.12688	0	ZDB-GENE-050306-14	eps8-like1
755	agpat9	8.10969	0	ZDB-GENE-040718-436	1-acylglycerol-3-phosphate O-acyltransferase 9
756	si:ch211-286e11.3	8.08834	0
757	gmpr2	8.08272	0	ZDB-GENE-030131-1238	guanosine monophosphate reductase 2
758	CD58 (1 of 2)	8.07189	0
759	si:ch211-199m3.1	8.06557	2.09453e-12
760	si:rp71-45g20.10	8.05752	0
761	aldob	8.05631	4.73473e-12	ZDB-GENE-030131-383	aldolase b, fructose-bisphosphate
762	FBF1	8.05553	0
763	BX000700.3	8.05433	0
764	si:rp71-3c13.3	8.04945	8.65555e-15
765	si:ch211-138g9.3	8.0487	5.23213e-07	ZDB-GENE-090311-27	si:ch211-138g9.3
766	mdm1	8.04647	0	ZDB-GENE-041210-117	transformed 3T3 cell double minute 1 homolog (mouse)
767	kpna1	8.03366	0	ZDB-GENE-091116-39	karyopherin alpha 1 (importin alpha 5)
768	ENSDARG00000091821	8.02295	0
769	tpd52	8.01278	0
770	SLC24A2 (1 of 2)	8.00534	1.25855e-13
771	ACER2	7.97266	2.54795e-14
772	h2afvl	7.96784	0
773	si:ch211-57m13.10	7.96086	2.16348e-13	ZDB-GENE-110411-264	si:ch211-57m13.10
774	CABZ01054023.1	7.95835	1.14878e-13
775	si:dkey-199f5.6	7.95462	1.26332e-12
776	chchd7	7.94456	0	ZDB-GENE-080204-55	coiled-coil-helix-coiled-coil-helix domain containing 7
777	si:ch211-106h4.4	7.93683	0	ZDB-GENE-070705-14	si:ch211-106h4.4
778	p2ry8	7.93454	3.53333e-15	ZDB-GENE-070912-447	purinergic receptor P2Y, G-protein coupled, 8
779	esr2b	7.92821	0	ZDB-GENE-030116-1	estrogen receptor 2b
780	sumo2b	7.92548	0	ZDB-GENE-040801-7	SMT3 suppressor of mif two 3 homolog 2b
781	TEKT4	7.9225	0
782	atp2a1	7.92044	0	ZDB-GENE-020905-1	ATPase, Ca++ transporting, cardiac muscle, fast twitch 1
783	opn1sw2	7.91453	0	ZDB-GENE-990604-40	opsin 1 (cone pigments), short-wave-sensitive 2
784	RBM47	7.90676	0
785	ANKRD40	7.89584	0
786	cers4a	7.88618	0	ZDB-GENE-020808-1	ceramide synthase 4a
787	EIF4G3 (2 of 2)	7.88348	0
788	anxa3b	7.88283	0	ZDB-GENE-041114-128	annexin A3b
789	CT033790.1	7.87559	7.57402e-12
790	gmppab	7.8732	0	ZDB-GENE-040426-1550	GDP-mannose pyrophosphorylase Ab
791	hsbp1a	7.8585	0	ZDB-GENE-050320-136	heat shock factor binding protein 1a
792	trappc3	7.85042	0
793	BX000700.4	7.84806	0
794	TTC34	7.84778	2.19271e-12
795	lmbr1	7.83113	0
796	hmgb2b	7.82543	0
797	RPS17	7.81639	0	ZDB-GENE-040426-1852	ribosomal protein S17
798	si:dkey-31m5.7	7.81446	4.4328e-13	ZDB-GENE-070912-519	si:dkey-31m5.7
799	nkx3-1	7.81162	0	ZDB-GENE-081104-238	NK3 homeobox 1
800	si:dkey-3k20.1	7.8101	2.71646e-13
801	rpl5a	7.80852	0	ZDB-GENE-030131-5161	ribosomal protein L5a
802	DNAH10	7.7925	0
803	SLC7A8 (1 of 2)	7.77871	2.04644e-14
804	AOC2	7.77839	0
805	tmem123	7.77429	0
806	si:ch211-10j20.4	7.76807	1.98868e-13
807	C4H12orf55	7.75474	0
808	abcc4	7.74481	0	ZDB-GENE-030616-511	ATP-binding cassette, sub-family C (CFTR/MRP), member 4
809	sms	7.74129	0	ZDB-GENE-040625-150	spermine synthase
810	dnah12	7.73343	0	ZDB-GENE-090311-9	dynein, axonemal, heavy chain 12
811	zgc:77614 (Zv9_scaffold3478 21391..22903)	7.72453	0
812	si:ch211-240l19.8	7.71045	2.21714e-05
813	mycbpap	7.70686	0
814	arl6	7.70302	0	ZDB-GENE-041219-2	ADP-ribosylation factor-like 6
815	BX324177.1	7.68859	1.79057e-15
816	ewsr1a	7.68441	0	ZDB-GENE-030131-2317	Ewing sarcoma breakpoint region 1a
817	BX572630.2	7.67142	0
818	calm3a (21 26120531..26125572)	7.66144	0
819	zgc:123068	7.65517	0	ZDB-GENE-051030-98	zgc:123068
820	cd81	7.6551	0	ZDB-GENE-000831-5	CD81 antigen
821	larp4b	7.6528	0	ZDB-GENE-061027-39	La ribonucleoprotein domain family, member 4B
822	zfp36l1b	7.65245	0	ZDB-GENE-030131-2391	zinc finger protein 36, C3H type-like 1b
823	ZSWIM2	7.65168	0
824	si:dkey-274m14.3	7.64927	0
825	MSH4	7.64877	0
826	SPAG17	7.64518	5.25012e-15
827	si:ch211-207c6.7	7.63928	0
828	vamp2	7.6306	0	ZDB-GENE-030131-8225	vesicle-associated membrane protein 2
829	eif4a1b	7.61642	0	ZDB-GENE-040120-6	eukaryotic translation initiation factor 4A, isoform 1B
830	scpp7	7.61343	0.000157171
831	cyp1c2	7.61142	5.25012e-15	ZDB-GENE-050705-1	cytochrome P450, family 1, subfamily C, polypeptide 2
832	myl1	7.60593	3.53333e-15	ZDB-GENE-030131-8109	myosin, light chain 1, alkali; skeletal, fast
833	si:ch211-222n4.5	7.60237	1.2753e-08	ZDB-GENE-091118-122	si:ch211-222n4.5
834	RSPH10B2	7.59142	0
835	si:ch211-214p16.1	7.58154	0
836	dnm3	7.58037	0	ZDB-GENE-040724-76	dynamin 3
837	si:dkeyp-27c8.1 (23 41046105..41053576)	7.5781	3.53333e-15
838	desi1a	7.56939	0	ZDB-GENE-040426-1657	desumoylating isopeptidase 1a
839	zgc:110540	7.56548	0	ZDB-GENE-050327-77	zgc:110540
840	CELA1 (1 of 8)	7.56482	7.51539e-06
841	si:dkey-201i6.6	7.56275	6.16323e-14
842	CR848663.2	7.55924	1.91979e-06
843	lgals2a	7.55658	0	ZDB-GENE-050318-2	lectin, galactoside-binding, soluble, 2a
844	morn5	7.52546	0	ZDB-GENE-050522-267	MORN repeat containing 5
845	si:dkey-40h17.6	7.51826	5.85837e-12	ZDB-GENE-090312-160	si:dkey-40h17.6
846	flot2b	7.515	0	ZDB-GENE-040426-1368	flotillin 2b
847	elmod1	7.4973	6.95242e-15	ZDB-GENE-070112-262	ELMO/CED-12 domain containing 1
848	ndufa4	7.47774	0	ZDB-GENE-040426-1962	NADH dehydrogenase (ubiquinone) 1 alpha subcomplex, 4
849	si:ch211-113j14.1	7.45957	2.04644e-14	ZDB-GENE-120215-110	si:ch211-113j14.1
850	ENSDARG00000088340	7.45016	0
851	stk17a	7.44366	0	ZDB-GENE-030131-5556	serine/threonine kinase 17a
852	si:dkey-58b18.3	7.43061	0	ZDB-GENE-070912-563	si:dkey-58b18.3
853	nr1d2b	7.42759	0	ZDB-GENE-990415-244	nuclear receptor subfamily 1, group D, member 2b
854	si:ch211-202m22.1	7.41877	1.54325e-14	ZDB-GENE-060531-31	si:ch211-202m22.1
855	MYCBP	7.41304	0	ZDB-GENE-060331-97	c-myc binding protein
856	creg2	7.40575	0	ZDB-GENE-041114-173	cellular repressor of E1A-stimulated genes 2
857	gstm3	7.39624	0	ZDB-GENE-050309-24	glutathione S-transferase M3 (brain)
858	si:dkeyp-2h4.2	7.38498	0
859	zgc:113208	7.37688	0	ZDB-GENE-050417-450	zgc:113208
860	CABZ01086642.1	7.37272	8.4552e-13
861	rps27.1	7.34309	0	ZDB-GENE-050522-549	ribosomal protein S27, isoform 1
862	kctd7	7.33782	0	ZDB-GENE-060804-2	potassium channel tetramerisation domain containing 7
863	ddhd1b	7.336	0	ZDB-GENE-040724-18	DDHD domain containing 1b
864	rabl2	7.33365	0	ZDB-GENE-060503-464	RAB, member of RAS oncogene family-like 2
865	CR388046.1	7.32404	0
866	sdhda	7.31918	0	ZDB-GENE-040718-192	succinate dehydrogenase complex, subunit D, integral membrane protein a
867	si:rp71-36a1.2	7.31914	0
868	hist2h2l	7.30063	0	ZDB-GENE-031118-36	histone 2, H2, like
869	NFATC2 (2 of 2)	7.29884	6.19257e-13
870	wfdc2	7.29804	1.79057e-15	ZDB-GENE-090313-47	WAP four-disulfide core domain 2
871	PLCXD2	7.29426	1.82009e-12
872	CR942805.3	7.28534	1.40365e-11
873	VWDE (2 of 2)	7.26996	0
874	CABZ01071224.1	7.26912	9.72428e-14
875	si:ch211-198k9.7	7.26876	0
876	CR384085.1	7.26107	5.50626e-14
877	SPINK2 (3 of 4)	7.2566	0
878	lxn	7.25554	0	ZDB-GENE-041212-18	latexin
879	nucb2a	7.24946	0	ZDB-GENE-030826-14	nucleobindin 2a
880	dpysl5a	7.23234	0	ZDB-GENE-030131-3136	dihydropyrimidinase-like 5a
881	si:ch211-39k3.2	7.23234	0
882	fabp7a	7.21823	0	ZDB-GENE-000627-1	fatty acid binding protein 7, brain, a
883	cep89	7.21277	0	ZDB-GENE-040426-1210	centrosomal protein 89
884	myhc4	7.21271	0.00102095	ZDB-GENE-030131-6206	myosin heavy chain 4
885	si:dkey-58b18.5	7.21202	3.27746e-12
886	lpcat2	7.20914	1.79057e-15	ZDB-GENE-050522-229	lysophosphatidylcholine acyltransferase 2
887	CREBZF	7.20703	0
888	si:ch211-255l14.1	7.20569	7.25152e-12	ZDB-GENE-060503-696	si:ch211-255l14.1
889	cmyb	7.19974	3.53333e-15	ZDB-GENE-991110-14	transcription factor cmyb
890	ier5	7.19482	0	ZDB-GENE-030616-127	immediate early response 5
891	spns3	7.19276	1.9619e-12	ZDB-GENE-060531-7	spinster homolog 3 (Drosophila)
892	CT826375.2	7.18149	1.16424e-10
893	CABZ01073069.1	7.1789	1.06723e-11
894	SPINK2 (2 of 4)	7.16503	0
895	cyb5d1	7.15872	0	ZDB-GENE-050417-173	cytochrome b5 domain containing 1
896	map9	7.1584	0	ZDB-GENE-080225-36	microtubule-associated protein 9
897	cd99l2	7.15809	0	ZDB-GENE-030131-1986	CD99 antigen-like 2
898	kansl1l	7.14661	0	ZDB-GENE-081104-473	KAT8 regulatory NSL complex subunit 1-like
899	C18H15orf60 (2 of 2)	7.14655	1.79057e-15
900	BAD (2 of 2)	7.14292	0
901	si:ch211-255a21.2	7.13281	1.10323e-10
902	dab1b	7.13268	6.54631e-10	ZDB-GENE-060421-7958	disabled homolog 1b (Drosophila)
903	HIST1H1T	7.12183	8.65555e-15
904	ppp1r42	7.11738	0	ZDB-GENE-040704-43	protein phosphatase 1, regulatory subunit 42
905	mov10a	7.11726	0	ZDB-GENE-091230-8	Moloney leukemia virus 10, homolog, a
906	ttll6	7.11615	0	ZDB-GENE-080107-1	tubulin tyrosine ligase-like family, member 6
907	rab34a	7.11184	0	ZDB-GENE-041010-197	RAB34, member RAS oncogene family a
908	p2rx7	7.11123	0	ZDB-GENE-030319-6	purinergic receptor P2X, ligand-gated ion channel, 7
909	angptl5	7.10823	1.16234e-12
910	dzank1	7.09713	0	ZDB-GENE-051113-296	double zinc ribbon and ankyrin repeat domains 1
911	si:ch211-102b16.4	7.09444	0
912	tyrp1b	7.09416	0.00242467	ZDB-GENE-040718-249	tyrosinase-related protein 1b
913	zgc:77614 (8 35749465..35750978)	7.08932	0
914	cd74b	7.08788	0	ZDB-GENE-990910-10	CD74 molecule, major histocompatibility complex, class II invariant chain b
915	cc2d2a	7.08746	0	ZDB-GENE-030131-2291	coiled-coil and C2 domain containing 2A
916	si:ch211-197h24.9	7.08708	0
917	tnni2b.2	7.08292	0	ZDB-GENE-040801-9	troponin I, skeletal, fast 2b.2
918	dram2b	7.07487	0	ZDB-GENE-040625-141	DNA-damage regulated autophagy modulator 2b
919	hmox1	7.07233	0	ZDB-GENE-030131-3102	heme oxygenase (decycling) 1
920	nkx3.3	7.06978	1.87781e-11	ZDB-GENE-050306-27	NK3 homeobox 3
921	si:dkey-85k15.11	7.04636	4.19583e-14
922	CT826375.4	7.03595	2.85157e-06
923	slc7a10	7.00834	0
924	zgc:162576	7.00678	0	ZDB-GENE-070615-4	zgc:162576
925	P4HTM (1 of 2)	6.99991	2.04056e-12
926	rhoaa	6.99867	0	ZDB-GENE-040426-2150	ras homolog gene family, member Aa
927	si:dkey-273g3.2	6.99671	0
928	ABCC3	6.99049	0
929	TMEM150B	6.97718	0
930	si:ch211-196c10.6	6.9523	0
931	kidins220b	6.94901	0	ZDB-GENE-030131-7824	kinase D-interacting substrate of 220b
932	map7d1b	6.94153	0	ZDB-GENE-080215-23	microtubule-associated protein 7 domain containing 1b
933	gadd45ab	6.94059	0	ZDB-GENE-040704-60	growth arrest and DNA-damage-inducible, alpha, b
934	dytn	6.93158	1.11868e-11	ZDB-GENE-070124-2	dystrotelin
935	nkd3 (19 45502140..45504266)	6.91896	3.20682e-14
936	MTHFS	6.9105	5.90643e-12
937	gdpd1	6.90954	0	ZDB-GENE-040822-22	glycerophosphodiester phosphodiesterase domain containing 1
938	vasa	6.90918	0	ZDB-GENE-990415-272	vasa homolog
939	si:ch211-57m13.8	6.90833	2.69668e-10	ZDB-GENE-110411-238	si:ch211-57m13.8
940	si:dkeyp-7a3.1	6.90197	3.0142e-12
941	marcksl1b	6.89959	0	ZDB-GENE-040426-2315	MARCKS-like 1b
942	BX908796.2	6.88905	1.77335e-08
943	CR759882.1	6.87104	5.25012e-15
944	trappc1	6.86908	0	ZDB-GENE-040718-242	trafficking protein particle complex 1
945	ctgfa	6.86697	1.45802e-06	ZDB-GENE-030131-102	connective tissue growth factor a
946	mfge8b	6.85802	0	ZDB-GENE-070209-137	milk fat globule-EGF factor 8 protein b
947	agtr1a	6.85454	4.00086e-13	ZDB-GENE-070912-546	angiotensin II receptor, type 1a
948	si:rp71-15d4.6	6.85225	0
949	si:dkey-157o17.2	6.8511	0
950	dusp7	6.84795	0	ZDB-GENE-030131-5457	dual specificity phosphatase 7
951	zswim5	6.84698	0
952	cd151	6.84545	0	ZDB-GENE-041010-137	CD151 molecule
953	grn1	6.81231	0	ZDB-GENE-060103-1	granulin 1
954	WDR63	6.79305	0
955	DZIP1L	6.77464	7.61267e-13
956	ubtf	6.77412	0
957	BX000993.1	6.77403	4.57985e-11
958	si:ch73-341p18.5	6.77374	6.95242e-15	ZDB-GENE-090313-150	si:ch73-341p18.5
959	HNRNPH3	6.76533	0
960	rpl30	6.7565	0	ZDB-GENE-030131-8657	ribosomal protein L30
961	si:ch73-272h16.1	6.75086	1.51841e-09	ZDB-GENE-120215-17	si:ch73-272h16.1
962	ctdsp2	6.74971	0	ZDB-GENE-030131-184	CTD (carboxy-terminal domain, RNA polymerase II, polypeptide A) small phosphatase 2
963	vcam1	6.74282	0	ZDB-GENE-070209-238	vascular cell adhesion molecule 1
964	TOR4A (4 of 4)	6.74026	0
965	FP016152.1	6.73466	3.52501e-12
966	ACOT12	6.73065	0
967	ptgdsb	6.73023	3.93596e-06	ZDB-GENE-030131-8436	prostaglandin D2 synthase b
968	si:dkey-78o7.3	6.72837	2.64726e-08
969	tchp	6.72786	0	ZDB-GENE-060421-3368	trichoplein, keratin filament binding
970	hmgb3a	6.71212	0
971	rpl24	6.70746	0	ZDB-GENE-020419-25	ribosomal protein L24
972	nfya	6.70497	0	ZDB-GENE-010501-1	nuclear transcription factor Y, alpha
973	GLS2 (2 of 2)	6.69413	3.53333e-15
974	CR450827.4	6.69369	1.25448e-10
975	pm20d1.1	6.69061	0	ZDB-GENE-051120-102	peptidase M20 domain containing 1, tandem duplicate 1
976	si:ch211-196c10.5	6.68953	0
977	ogfr	6.67914	0	ZDB-GENE-030131-377	opioid growth factor receptor
978	srsf1b	6.67878	0	ZDB-GENE-040426-1467	serine/arginine-rich splicing factor 1b
979	dhrs9	6.6703	0	ZDB-GENE-030131-1249	dehydrogenase/reductase (SDR family) member 9
980	aim1a	6.6624	0	ZDB-GENE-041008-100	absent in melanoma 1a
981	lyz	6.64474	3.39098e-09	ZDB-GENE-020515-2	lysozyme
982	si:dkey-98f17.5	6.64341	0	ZDB-GENE-060526-354	si:dkey-98f17.5
983	si:dkey-9i23.4	6.64023	0	ZDB-GENE-090313-363	si:dkey-9i23.4
984	rps2	6.63862	0	ZDB-GENE-040426-2454	ribosomal protein S2
985	rbm8a	6.63626	0	ZDB-GENE-050306-51	RNA binding motif protein 8A
986	si:ch211-196l7.4	6.62883	0
987	psme2	6.6196	0	ZDB-GENE-991110-16	proteasome activator subunit 2
988	si:ch211-212d10.2	6.61751	0	ZDB-GENE-050208-516	si:ch211-212d10.2
989	C11H3orf37	6.61248	0
990	C25H12orf5 (1 of 2)	6.61028	0
991	smarcd2	6.60431	0
992	rps5	6.59866	0	ZDB-GENE-020419-12	ribosomal protein S5
993	serinc1	6.5986	0	ZDB-GENE-030131-4415	serine incorporator 1
994	CCDC87	6.59832	0
995	BRPF3 (2 of 2)	6.5863	0
996	mmp2	6.58463	0	ZDB-GENE-030131-9123	matrix metalloproteinase 2
997	ift172	6.58135	0	ZDB-GENE-040827-1	intraflagellar transport 172
998	sirt2	6.58114	0	ZDB-GENE-030131-1028	sirtuin 2 (silent mating type information regulation 2, homolog) 2 (S. cerevisiae)
999	zgc:174353 (11 12761823..12763540)	6.57749	1.43466e-12
1000	eef2k	6.57509	0	ZDB-GENE-020916-2	elongation factor-2 kinase
1001	si:ch73-129a22.11 (2 22929931..22931788)	6.56482	1.21182e-13
1002	si:dkey-183g16.2	6.56439	0	ZDB-GENE-070705-328	si:dkey-183g16.2
1003	si:ch211-150d5.3	6.5643	9.39504e-09
1004	RFX7 (2 of 2)	6.55568	0
1005	FRMD4A	6.55495	0
1006	tpm4a	6.55447	0	ZDB-GENE-040426-2185	tropomyosin 4a
1007	tmem120a	6.55331	0	ZDB-GENE-070424-21	transmembrane protein 120A
1008	si:ch211-57m13.7	6.54208	1.53927e-08	ZDB-GENE-110411-107	si:ch211-57m13.7
1009	bicc2 (14 3331097..3375095)	6.53898	1.80101e-13
1010	stk33	6.53774	0	ZDB-GENE-040724-242	serine/threonine kinase 33
1011	BX000700.6	6.53464	8.81961e-13
1012	traf5	6.52197	1.01329e-11	ZDB-GENE-071120-3	Tnf receptor-associated factor 5
1013	myeov2	6.52085	0	ZDB-GENE-040426-1883	myeloma overexpressed 2
1014	ttpa	6.51917	2.5736e-13	ZDB-GENE-030131-4631	tocopherol (alpha) transfer protein
1015	eps15l1a	6.50834	0	ZDB-GENE-060503-274	epidermal growth factor receptor pathway substrate 15-like 1a
1016	cplx3b	6.50308	7.29036e-13	ZDB-GENE-091204-403	complexin 3b
1017	ctrb1	6.5019	2.30677e-05	ZDB-GENE-030131-1171	chymotrypsinogen B1
1018	MDP1	6.50056	0
1019	si:ch211-160d20.5	6.49939	1.43459e-13	ZDB-GENE-050420-242	si:ch211-160d20.5
1020	si:dkey-199f5.3	6.49157	0
1021	C2H10orf67	6.47875	3.10773e-08
1022	CKAP2L	6.47822	0
1023	si:ch73-22b10.1	6.47381	5.83291e-14
1024	si:ch211-147h1.4	6.47148	1.4643e-09	ZDB-GENE-040724-228	si:ch211-147h1.4
1025	ccdc170	6.46206	0	ZDB-GENE-070112-162	coiled-coil domain containing 170
1026	CR524823.2	6.45983	0
1027	C6 (1 of 2)	6.45731	0
1028	kif17	6.45252	0	ZDB-GENE-080724-12	kinesin family member 17
1029	si:ch211-240l19.6	6.45232	2.90415e-05
1030	si:ch211-165a10.5 (1 44490452..44493075)	6.44318	7.29663e-09
1031	tsku	6.43596	0	ZDB-GENE-030131-4683	tsukushi small leucine rich proteoglycan homolog (Xenopus laevis)
1032	tfa	6.43078	0.0360466	ZDB-GENE-980526-35	transferrin-a
1033	rps21	6.41847	0	ZDB-GENE-040426-1102	ribosomal protein S21
1034	cox8a	6.41582	0	ZDB-GENE-030131-9136	cytochrome c oxidase subunit 8a
1035	cldn7a	6.40966	0	ZDB-GENE-040718-29	claudin 7a
1036	rplp2	6.40923	0	ZDB-GENE-031018-2	ribosomal protein, large P2
1037	hip1r	6.40545	0	ZDB-GENE-040718-71	huntingtin interacting protein 1 related
1038	dpysl3	6.40186	0	ZDB-GENE-050720-2	dihydropyrimidinase-like 3
1039	krt5	6.39966	3.30974e-07	ZDB-GENE-991110-23	keratin 5
1040	zgc:153031	6.39682	0	ZDB-GENE-060929-1190	zgc:153031
1041	si:dkey-155d18.1	6.38225	9.05492e-10
1042	SH3GL2 (1 of 2)	6.38183	0
1043	rpl35	6.38102	0	ZDB-GENE-020419-2	ribosomal protein L35
1044	lrrc34	6.37804	3.05241e-12
1045	slc25a22	6.37388	0	ZDB-GENE-040426-2745	solute carrier family 25 (mitochondrial carrier: glutamate), member 22
1046	zgc:92880	6.36654	1.71046e-14	ZDB-GENE-040801-164	zgc:92880
1047	RGS3	6.35376	0
1048	coro1a	6.35201	0	ZDB-GENE-030131-9512	coronin, actin binding protein, 1A
1049	si:dkey-25e12.3	6.3512	1.83345e-12	ZDB-GENE-041001-132	si:dkey-25e12.3
1050	si:dkey-145c18.2	6.3483	1.00302e-09	ZDB-GENE-081031-55	si:dkey-145c18.2
1051	si:rp71-68n21.11	6.34755	0
1052	CT956093.2	6.34644	1.754e-08
1053	prelid1b	6.33926	1.30665e-13	ZDB-GENE-050522-169	PRELI domain containing 1b
1054	BX323876.1	6.33446	3.53333e-15
1055	zgc:174354 (11 12520357..12521700)	6.31537	0
1056	postnb	6.3134	0	ZDB-GENE-030131-9120	periostin, osteoblast specific factor b
1057	gdi1	6.30676	0	ZDB-GENE-050522-504	GDP dissociation inhibitor 1
1058	CU104716.2	6.30528	9.52485e-09
1059	CR936408.1	6.29473	0
1060	RPL38	6.28437	0	ZDB-GENE-030131-8752	ribosomal protein L38
1061	BX927371.1	6.28069	7.68708e-11
1062	dync1i2b	6.27799	0	ZDB-GENE-090121-1	dynein, cytoplasmic 1, intermediate chain 2b
1063	STXBP4	6.26894	0
1064	btg1	6.25988	0
1065	rabl5	6.25798	0	ZDB-GENE-050417-439	RAB, member RAS oncogene family-like 5
1066	CABZ01016332.1	6.25717	2.23466e-10
1067	katnal2	6.25366	0	ZDB-GENE-051113-156	katanin p60 subunit A-like 2
1068	CR762480.3	6.24859	2.6338e-08
1069	zgc:100906	6.24609	2.3822e-14	ZDB-GENE-040801-20	zgc:100906
1070	CCDC74A	6.24101	3.53631e-10
1071	CU856207.1	6.2354	1.27173e-09
1072	MAPKBP1	6.23275	0
1073	CCPG1	6.22003	0	ZDB-GENE-041114-136	cell cycle progression 1
1074	parp1	6.21089	0	ZDB-GENE-030131-3955	poly (ADP-ribose) polymerase family, member 1
1075	si:dkey-165n16.1	6.21085	0	ZDB-GENE-100922-224	si:dkey-165n16.1
1076	si:dkeyp-27c8.1 (23 41084527..41092034)	6.20589	1.68684e-11
1077	alkbh3	6.19902	0	ZDB-GENE-040801-254	alkB, alkylation repair homolog 3 (E. coli)
1078	fsip1	6.19798	0	ZDB-GENE-050417-428	fibrous sheath interacting protein 1
1079	LRRC56 (2 of 2)	6.19684	8.69354e-10
1080	MASP1	6.18545	1.74352e-10	ZDB-GENE-110421-4	mannan-binding lectin serine peptidase 1
1081	fam221a	6.18367	0	ZDB-GENE-050320-27	family with sequence similarity 221, member A
1082	usp2a	6.1811	0	ZDB-GENE-041212-59	ubiquitin specific peptidase 2a
1083	MAMDC4	6.17845	6.4875e-13
1084	rplp1	6.17835	0	ZDB-GENE-030131-8663	ribosomal protein, large, P1
1085	rab6bb	6.17295	2.54795e-14	ZDB-GENE-050320-28	RAB6B, member RAS oncogene family b
1086	atp1b3a	6.16295	3.8696e-14	ZDB-GENE-990415-167	ATPase, Na+/K+ transporting, beta 3a polypeptide
1087	cav1	6.1621	0	ZDB-GENE-030131-2415	caveolin 1
1088	cd276	6.1588	0	ZDB-GENE-070112-452	CD276 molecule
1089	KLHDC1	6.15499	1.29309e-10
1090	arl15a	6.15412	0	ZDB-GENE-070209-3	ADP-ribosylation factor-like 15a
1091	rfx3	6.15169	0	ZDB-GENE-061103-253	regulatory factor X, 3 (influences HLA class II expression)
1092	RPL31	6.14179	0	ZDB-GENE-060331-121	ribosomal protein L31
1093	zmynd8	6.14136	0	ZDB-GENE-041119-1	zinc finger, MYND-type containing 8
1094	CHCHD3 (2 of 2)	6.13857	0
1095	sept3	6.13818	1.14258e-10	ZDB-GENE-050522-375	septin 3
1096	si:ch211-238g23.1	6.13699	1.51072e-12	ZDB-GENE-050420-173	si:ch211-238g23.1
1097	nkd3 (19 45510552..45512650)	6.13433	1.39299e-09
1098	si:dkey-43k4.4	6.12264	6.36095e-10
1099	si:rp71-45g20.4	6.11497	0	ZDB-GENE-070912-709	si:rp71-45g20.4
1100	col6a2	6.10822	0
1101	calm3a (20 16783664..16815721)	6.10384	0
1102	letm1	6.09611	0	ZDB-GENE-050522-154	leucine zipper-EF-hand containing transmembrane protein 1
1103	ela3l	6.09066	7.04146e-06	ZDB-GENE-060710-2	elastase 3 like
1104	faua	6.08301	0	ZDB-GENE-040426-1700	Finkel-Biskis-Reilly murine sarcoma virus (FBR-MuSV) ubiquitously expressed a
1105	si:ch73-234b20.5	6.08121	0	ZDB-GENE-041008-183	si:ch73-234b20.5
1106	anxa2a	6.07822	0	ZDB-GENE-030131-4282	annexin A2a
1107	rplp2l	6.07536	0	ZDB-GENE-070327-2	ribosomal protein, large P2, like
1108	ttc26	6.07454	0	ZDB-GENE-041212-41	tetratricopeptide repeat domain 26
1109	mphosph8	6.0734	0	ZDB-GENE-050309-191	M-phase phosphoprotein 8
1110	si:dkey-236a14.5	6.06884	9.88673e-14	ZDB-GENE-070912-464	si:dkey-236a14.5
1111	zgc:193706	6.06704	1.18867e-06	ZDB-GENE-081022-33	zgc:193706
1112	arl13b	6.06252	0	ZDB-GENE-021217-3	ADP-ribosylation factor-like 13b
1113	CR854846.1	6.06179	5.70094e-08
1114	ugt1b4	6.06036	5.94727e-13	ZDB-GENE-080227-13	UDP glucuronosyltransferase 1 family, polypeptide B4
1115	cahz	6.05628	0	ZDB-GENE-980526-39	carbonic anhydrase
1116	si:dkey-11e23.9	6.05134	2.36415e-11
1117	nms	6.04795	0
1118	wbp1lb	6.04646	0	ZDB-GENE-050522-112	WW domain binding protein 1-like b
1119	rassf7b	6.03408	4.74943e-10	ZDB-GENE-030429-1	Ras association (RalGDS/AF-6) domain family (N-terminal) member 7b
1120	myo7aa	6.03231	1.46182e-10	ZDB-GENE-020709-1	myosin VIIAa
1121	abcc5	6.03205	0	ZDB-GENE-050517-17	ATP-binding cassette, sub-family C (CFTR/MRP), member 5
1122	si:ch73-144m15.3	6.03198	9.08291e-09
1123	CNTD1	6.02658	0
1124	si:dkey-121a11.3	6.02436	1.18603e-12
1125	tuba1l	6.01488	0
1126	wu:fi26e04	6.00459	0
1127	dyrk4	5.99966	1.63537e-09	ZDB-GENE-091015-3	dual-specificity tyrosine-(Y)-phosphorylation regulated kinase 4
1128	dpcd	5.99943	0	ZDB-GENE-060825-166	deleted in a mouse model of primary ciliary dyskinesia
1129	STAG3L3	5.99458	0
1130	dpy30	5.99181	0
1131	rad21l1	5.98252	0	ZDB-GENE-061103-505	RAD21-like 1 (S. pombe)
1132	id1	5.97939	0	ZDB-GENE-990415-96	inhibitor of DNA binding 1
1133	rab8b	5.95712	0	ZDB-GENE-070620-16	RAB8B, member RAS oncogene family
1134	pgpep1l	5.95496	1.08827e-08	ZDB-GENE-050419-171	pyroglutamyl-peptidase I-like
1135	zgc:92606	5.95243	0	ZDB-GENE-040718-462	zgc:92606
1136	PAK6 (2 of 2)	5.94315	3.68878e-11
1137	SYPL2	5.93989	0
1138	si:dkey-149i17.9	5.93805	4.36217e-09	ZDB-GENE-070912-376	si:dkey-149i17.9
1139	si:dkey-65l23.2	5.93626	0
1140	THEG	5.93062	0
1141	si:ch211-15l16.3	5.92807	0
1142	CR388164.2	5.92284	2.102e-09
1143	pih1d3	5.92006	4.06549e-08
1144	otub1b	5.91818	0	ZDB-GENE-040718-204	OTU domain, ubiquitin aldehyde binding 1b
1145	ttll1	5.91745	0	ZDB-GENE-040426-1326	tubulin tyrosine ligase-like family, member 1
1146	si:ch211-165a10.4	5.91574	9.119e-10	ZDB-GENE-090312-10	si:ch211-165a10.4
1147	sypa	5.91507	0	ZDB-GENE-031104-2	synaptophysin a
1148	TSTD1	5.914	0
1149	shisa4	5.90304	0	ZDB-GENE-050417-419	shisa homolog 4 (Xenopus laevis)
1150	si:ch211-220f16.1	5.8962	9.40365e-14
1151	FP236168.1	5.89118	8.41222e-13
1152	si:ch211-194m7.8	5.88975	0
1153	rps14	5.88874	0	ZDB-GENE-030131-8631	ribosomal protein S14
1154	WDPCP	5.87266	0
1155	pip4k2aa	5.86478	0	ZDB-GENE-080721-18	phosphatidylinositol-5-phosphate 4-kinase, type II, alpha a
1156	VWA5A (4 of 4)	5.86032	0
1157	col1a2	5.85309	0	ZDB-GENE-030131-8415	collagen, type I, alpha 2
1158	CR762480.4	5.85286	6.09147e-12
1159	echdc2	5.84713	0	ZDB-GENE-030219-147	enoyl CoA hydratase domain containing 2
1160	si:dkey-58b18.9	5.84693	2.64116e-09	ZDB-GENE-070912-569	si:dkey-58b18.9
1161	slc7a3a	5.84326	0	ZDB-GENE-041114-206	solute carrier family 7 (cationic amino acid transporter, y+ system), member 3a
1162	gmppaa	5.84054	0	ZDB-GENE-040704-37	GDP-mannose pyrophosphorylase Aa
1163	rit1	5.83888	1.11021e-12	ZDB-GENE-070912-329	Ras-like without CAAX 1
1164	PHYH (2 of 2)	5.83821	8.57993e-11
1165	dlec1	5.83626	0
1166	gpd1b	5.81833	0	ZDB-GENE-030131-3906	glycerol-3-phosphate dehydrogenase 1b
1167	VAV1 (2 of 2)	5.81631	2.29049e-13
1168	zgc:77614 (8 35316214..35317727)	5.81557	0
1169	acy3.2	5.81554	2.26278e-12	ZDB-GENE-040718-37	aspartoacylase (aminocyclase) 3.2
1170	rpl37	5.81034	0	ZDB-GENE-040625-39	ribosomal protein L37
1171	aldh2a	5.79972	0
1172	si:ch211-140l13.3	5.79636	1.59087e-11
1173	ahcyl1	5.78457	1.20208e-11	ZDB-GENE-021206-7	S-adenosylhomocysteine hydrolase-like 1
1174	prkar2ab	5.7818	1.00718e-07	ZDB-GENE-040426-2427	protein kinase, cAMP-dependent, regulatory, type II, alpha, B
1175	ftr82	5.76778	0	ZDB-GENE-030219-207	finTRIM family, member 82
1176	cep41	5.76247	0	ZDB-GENE-040704-35	centrosomal protein 41
1177	pcloa	5.7606	3.76004e-06	ZDB-GENE-030131-8115	piccolo (presynaptic cytomatrix protein) a
1178	pknox1.2	5.7595	0	ZDB-GENE-020123-1	pbx/knotted 1 homeobox 1.2
1179	rbm46	5.75836	0	ZDB-GENE-061013-298	RNA binding motif protein 46
1180	pkd2	5.75659	1.38265e-11	ZDB-GENE-040827-4	polycystic kidney disease 2
1181	arpp19a	5.75566	0	ZDB-GENE-040426-1281	cAMP-regulated phosphoprotein 19a
1182	cenpj	5.75121	0
1183	mrps25	5.74857	0	ZDB-GENE-050417-52	mitochondrial ribosomal protein S25
1184	gpr112	5.7484	1.12533e-08
1185	ENSDARG00000052417	5.74735	0
1186	si:dkey-219e20.2	5.74219	9.90348e-11
1187	PFKP (1 of 2)	5.73037	1.61911e-11
1188	ube2r2	5.72668	0	ZDB-GENE-040718-344	ubiquitin-conjugating enzyme E2R 2
1189	im:7136729	5.72234	0	ZDB-GENE-041111-14	im:7136729
1190	edc4	5.72009	0	ZDB-GENE-030131-5032	enhancer of mRNA decapping 4
1191	cth	5.71585	0	ZDB-GENE-030131-774	cystathionase (cystathionine gamma-lyase)
1192	cby1	5.70762	0
1193	ccnb3	5.6996	0	ZDB-GENE-060929-684	cyclin B3
1194	prkag1	5.69368	0	ZDB-GENE-040426-2188	protein kinase, AMP-activated, gamma 1 non-catalytic subunit
1195	oaz2a	5.69364	0
1196	nkx3.2	5.68567	0	ZDB-GENE-030127-1	NK3 homeobox 2
1197	psmb8	5.68472	0	ZDB-GENE-990415-141	proteasome (prosome, macropain) subunit, beta type, 8
1198	ppp1cb	5.67383	0	ZDB-GENE-030616-609	protein phosphatase 1, catalytic subunit, beta isoform
1199	si:dkey-37m8.13	5.67223	3.743e-08	ZDB-GENE-120215-5	si:dkey-37m8.13
1200	psmd5	5.67221	0	ZDB-GENE-050417-28	proteasome (prosome, macropain) 26S subunit, non-ATPase, 5
1201	cdr2l	5.67193	0	ZDB-GENE-030131-8171	cerebellar degeneration-related protein 2-like
1202	IFITM10	5.66625	0.00109547
1203	si:dkey-205d4.2	5.65916	4.86002e-10	ZDB-GENE-081104-354	si:dkey-205d4.2
1204	gpm6ab	5.65314	1.40793e-12	ZDB-GENE-030710-8	glycoprotein M6Ab
1205	si:dkey-4e7.3	5.65293	0
1206	RALA (2 of 2)	5.64708	0
1207	idi1	5.64651	0	ZDB-GENE-050913-44	isopentenyl-diphosphate delta isomerase 1
1208	srsf5a	5.62806	0	ZDB-GENE-030131-7336	serine/arginine-rich splicing factor 5a
1209	irf4a	5.62487	6.90273e-09	ZDB-GENE-070912-330	interferon regulatory factor 4a
1210	cadm1a	5.62447	0	ZDB-GENE-080505-2	cell adhesion molecule 1a
1211	zgc:112425	5.62393	0	ZDB-GENE-050417-329	zgc:112425
1212	faah2a	5.61373	0	ZDB-GENE-040718-453	fatty acid amide hydrolase 2a
1213	CACNA1H (1 of 2)	5.61215	4.48393e-12
1214	wdr37	5.60636	1.79057e-15	ZDB-GENE-030131-8101	WD repeat domain 37
1215	fn1b	5.59974	0	ZDB-GENE-030131-6545	fibronectin 1b
1216	FAM161A	5.59487	8.65476e-10
1217	myha	5.59209	0.0009812	ZDB-GENE-060531-50	myosin, heavy chain a
1218	mapk13	5.59029	0	ZDB-GENE-041111-17	mitogen-activated protein kinase 13
1219	tctex1d2	5.58888	0
1220	CABZ01084846.1	5.58507	0
1221	ptbp1a	5.58493	0	ZDB-GENE-050522-492	polypyrimidine tract binding protein 1a
1222	ubl3a	5.57996	3.53333e-15	ZDB-GENE-030131-3431	ubiquitin-like 3a
1223	NSMCE2	5.56493	0
1224	mak	5.54897	0	ZDB-GENE-030131-7279	male germ cell-associated kinase
1225	samd13	5.54272	0	ZDB-GENE-060929-676	sterile alpha motif domain containing 13
1226	zgc:64085	5.53892	0	ZDB-GENE-040426-1362	zgc:64085
1227	si:ch211-202c21.7	5.53442	3.07192e-11
1228	zgc:77614 (8 35278028..35279541)	5.53084	0
1229	si:dkeyp-19e1.6	5.52377	1.06749e-08
1230	top2b	5.51672	0	ZDB-GENE-041008-136	topoisomerase (DNA) II beta
1231	fuca2	5.51594	0	ZDB-GENE-040822-39	fucosidase, alpha-L- 2, plasma
1232	si:ch211-173m16.2	5.51497	0
1233	sorbs2b	5.51294	8.83119e-13
1234	rpl11	5.50891	0	ZDB-GENE-040625-147	ribosomal protein L11
1235	fads2	5.50838	2.0763e-10	ZDB-GENE-011212-1	fatty acid desaturase 2
1236	si:ch211-207c6.4	5.50428	0	ZDB-GENE-060526-91	si:ch211-207c6.4
1237	ifi35	5.50365	0
1238	pou2f2a	5.50359	3.53333e-15	ZDB-GENE-060310-2	POU domain, class 2, transcription factor 2a
1239	brf1b	5.49694	4.59744e-12	ZDB-GENE-030131-6248	BRF1 homolog, subunit of RNA polymerase III transcription initiation factor IIIBb
1240	zgc:77614 (8 35854374..35855887)	5.49417	0
1241	stx6	5.49042	0	ZDB-GENE-030131-858	syntaxin 6
1242	igfbp5b	5.48843	3.95487e-13	ZDB-GENE-040319-2	insulin-like growth factor binding protein 5b
1243	gtf2f2a	5.47779	0	ZDB-GENE-040625-131	general transcription factor IIF, polypeptide 2a
1244	rpl27	5.47389	0	ZDB-GENE-030131-4343	ribosomal protein L27
1245	rpl23a	5.47019	0	ZDB-GENE-030131-7479	ribosomal protein L23a
1246	PIP5K1C (2 of 2)	5.4669	3.69777e-11
1247	ENSDARG00000074119	5.45727	5.97723e-09
1248	lmnb2	5.45709	0	ZDB-GENE-990630-13	lamin B2
1249	BX537120.1	5.45637	6.79749e-07
1250	ARHGAP32 (1 of 2)	5.45559	0
1251	txn	5.44742	2.21424e-14	ZDB-GENE-040718-162	thioredoxin
1252	fth1b	5.44554	6.82628e-12	ZDB-GENE-040912-30	ferritin, heavy polypeptide 1b
1253	si:ch211-166e11.1	5.43684	1.03995e-10
1254	KLHL3	5.43442	5.41742e-10
1255	si:dkey-98l9.2	5.43413	1.25855e-13
1256	hnrpdl	5.43207	0	ZDB-GENE-040426-2717	heterogeneous nuclear ribonucleoprotein D-like
1257	zgc:77614 (Zv9_NA166 9944..11457)	5.42519	0
1258	BX510935.1	5.42464	3.25128e-07
1259	gnb2	5.42435	0
1260	RPL37A	5.42311	0
1261	FAM150A	5.42122	8.38241e-06
1262	st3gal4	5.41939	1.02601e-11	ZDB-GENE-050309-174	ST3 beta-galactoside alpha-2,3-sialyltransferase 4
1263	rag2	5.41765	0	ZDB-GENE-990415-235	recombination activating gene 2
1264	atp1a3a	5.41735	1.56981e-10	ZDB-GENE-001212-7	ATPase, Na+/K+ transporting, alpha 3a polypeptide
1265	CU467982.1	5.41188	0.00182214
1266	TRPC4 (2 of 2)	5.41092	4.94695e-09
1267	urah	5.3969	2.218e-11	ZDB-GENE-060825-253	HIU hydrolase
1268	slc25a36a	5.39326	0	ZDB-GENE-040718-415	solute carrier family 25, member 36a
1269	smad7	5.38969	0	ZDB-GENE-030128-3	MAD, mothers against decapentaplegic homolog 7 (Drosophila)
1270	tuba2	5.38885	8.68857e-12	ZDB-GENE-040426-1970	tubulin, alpha 2
1271	ENSDARG00000071389	5.38569	4.32722e-07
1272	gng2 (13 11799790..11842829)	5.37365	2.03616e-11
1273	pdk3a	5.36411	1.30665e-13	ZDB-GENE-061220-3	pyruvate dehydrogenase kinase, isozyme 3a
1274	flr	5.36153	0	ZDB-GENE-070117-2066	fleer
1275	si:dkey-183g16.1	5.36121	0	ZDB-GENE-070705-327	si:dkey-183g16.1
1276	mgmt	5.35759	0	ZDB-GENE-120614-1	O-6-methylguanine-DNA methyltransferase
1277	setd3	5.35518	0	ZDB-GENE-030131-9137	SET domain containing 3
1278	si:dkey-93l1.6	5.35457	4.26255e-08	ZDB-GENE-090311-33	si:dkey-93l1.6
1279	ano5a	5.35448	1.00542e-08	ZDB-GENE-091013-2	anoctamin 5a
1280	CR391995.1	5.35298	0
1281	CR936484.2	5.34779	1.12411e-07
1282	CR352229.3	5.34414	1.18475e-12
1283	kcnj1	5.34141	1.49519e-06
1284	sesn1	5.34138	0	ZDB-GENE-040718-408	sestrin 1
1285	zgc:77614 (8 35820267..35820911)	5.33791	1.29736e-11
1286	rpl26	5.33784	0	ZDB-GENE-040426-2117	ribosomal protein L26
1287	CACNA1I (2 of 2)	5.33308	0
1288	si:ch211-165a10.2	5.33216	1.92746e-08
1289	si:dkey-234n3.3	5.32311	9.60666e-09
1290	stat1a	5.32293	0	ZDB-GENE-980526-499	signal transduction and activation of transcription 1a
1291	glsb	5.32137	0	ZDB-GENE-030616-550	glutaminase b
1292	arf3a	5.31303	8.85964e-12	ZDB-GENE-040801-176	ADP-ribosylation factor 3a
1293	MAL (2 of 3)	5.31268	0
1294	c6ast4	5.31202	0.000258607	ZDB-GENE-050626-100	six-cysteine containing astacin protease 4
1295	CCDC96	5.3113	0
1296	SPINK2 (4 of 4)	5.30006	0
1297	stx11b.1	5.29783	6.87379e-08	ZDB-GENE-040426-1893	syntaxin 11b.1
1298	ENSDARG00000069499	5.29634	0
1299	GABARAP (1 of 2)	5.29494	0
1300	ndufs7	5.29485	0	ZDB-GENE-041111-261	NADH dehydrogenase (ubiquinone) Fe-S protein 7, (NADH-coenzyme Q reductase)
1301	hexb	5.2945	0	ZDB-GENE-030131-2333	hexosaminidase B (beta polypeptide)
1302	ibtk	5.28959	0
1303	rpl14	5.28071	0	ZDB-GENE-030131-2085	ribosomal protein L14
1304	zgc:65894	5.27831	0	ZDB-GENE-030131-7741	zgc:65894
1305	C13H20orf194	5.2775	0
1306	necab2	5.27636	3.49776e-08	ZDB-GENE-050706-167	N-terminal EF-hand calcium binding protein 2
1307	angptl4	5.27623	0	ZDB-GENE-041111-222	angiopoietin-like 4
1308	nap1l4b	5.2759	0	ZDB-GENE-041114-168	nucleosome assembly protein 1-like 4b
1309	xgb	5.27165	0	ZDB-GENE-050125-1	x globin
1310	cmbl	5.27124	0	ZDB-GENE-071004-21	carboxymethylenebutenolidase-like (Pseudomonas)
1311	tube1	5.26371	0	ZDB-GENE-040426-1174	tubulin, epsilon 1
1312	LGR4	5.25097	4.18599e-10
1313	WASF3 (2 of 2)	5.24579	6.94275e-07
1314	nr2f1a	5.24458	3.53333e-15	ZDB-GENE-980526-115	nuclear receptor subfamily 2, group F, member 1a
1315	si:ch73-272h16.3	5.24429	3.23085e-07	ZDB-GENE-120215-19	si:ch73-272h16.3
1316	CCDC108	5.22876	1.21182e-13
1317	myl9a	5.2277	0	ZDB-GENE-041010-120	myosin, light chain 9a, regulatory
1318	rpl36a	5.22055	0	ZDB-GENE-020423-1	ribosomal protein L36A
1319	SYNE3	5.22027	0	ZDB-GENE-070209-271	spectrin repeat containing, nuclear envelope family member 3
1320	ahsg	5.20806	1.62247e-05	ZDB-GENE-041114-50	alpha-2-HS-glycoprotein
1321	RPL29	5.20633	0
1322	GPR161 (2 of 2)	5.20256	2.64706e-11
1323	CR762480.1	5.19823	1.04728e-08
1324	rps25	5.1982	0	ZDB-GENE-040426-1788	ribosomal protein S25
1325	rps15a	5.19471	0	ZDB-GENE-030131-8708	ribosomal protein S15a
1326	si:ch211-57m13.5	5.19288	2.01732e-07	ZDB-GENE-110411-66	si:ch211-57m13.5
1327	l3mbtl1a	5.19184	3.17103e-10	ZDB-GENE-090312-120	l(3)mbt-like 1a (Drosophila)
1328	C13H1orf63	5.19039	0
1329	pofut2	5.18215	0	ZDB-GENE-030131-3595	protein O-fucosyltransferase 2
1330	rpl28	5.17236	0	ZDB-GENE-040930-10	ribosomal protein L28
1331	DNAI2	5.16844	2.17366e-06
1332	BX324132.2	5.16526	0.0003847
1333	dync2i1	5.16326	0	ZDB-GENE-070928-9	dynein, cytoplasmic 2, intermediate chain 1
1334	OAT	5.15728	4.52488e-14	ZDB-GENE-110411-148	ornithine aminotransferase
1335	rplp0	5.15337	0	ZDB-GENE-000629-1	ribosomal protein, large, P0
1336	CECR5	5.14676	2.50521e-09
1337	si:dkeyp-67e1.2	5.13771	0.000112939	ZDB-GENE-061207-83	si:dkeyp-67e1.2
1338	si:dkey-43b14.7	5.13727	9.92982e-12	ZDB-GENE-070912-537	si:dkey-43b14.7
1339	nek8	5.13693	0	ZDB-GENE-020509-1	NIMA (never in mitosis gene a)-related kinase 8
1340	HSPB11	5.13121	0	ZDB-GENE-030131-5148	heat shock protein, alpha-crystallin-related, b11
1341	cnrip1a	5.12976	3.628e-10	ZDB-GENE-040801-126	cannabinoid receptor interacting protein 1a
1342	rpsa	5.12102	0	ZDB-GENE-040426-811	ribosomal protein SA
1343	BX649292.1	5.11888	5.16677e-07
1344	top2a	5.11811	0	ZDB-GENE-030131-2453	topoisomerase (DNA) II alpha
1345	prkar1b	5.11317	0	ZDB-GENE-060929-580	protein kinase, cAMP-dependent, regulatory, type I, beta
1346	C3 (2 of 6)	5.10671	1.06293e-12
1347	abcb3l1	5.10611	2.54812e-09	ZDB-GENE-030616-245	ATP-binding cassette, sub-family B (MDR/TAP), member 3 like 1
1348	cpa5	5.10183	0.000194044	ZDB-GENE-020514-1	carboxypeptidase A5
1349	C1H4orf27	5.1015	0
1350	tsga10	5.10122	0	ZDB-GENE-061013-482	testis specific, 10
1351	BX324177.2	5.09989	8.07993e-09
1352	ing1	5.09962	0	ZDB-GENE-060421-4388	inhibitor of growth family, member 1
1353	SPA17	5.08687	4.93957e-11
1354	si:ch211-57m13.1	5.08643	9.72379e-07	ZDB-GENE-090312-43	si:ch211-57m13.1
1355	chtopb	5.0853	0	ZDB-GENE-061013-712	chromatin target of PRMT1b
1356	ctdspl2b	5.08207	0	ZDB-GENE-030131-1809	CTD (carboxy-terminal domain, RNA polymerase II, polypeptide A) small phosphatase like 2b
1357	UNC13D	5.08045	0
1358	col1a1a	5.08025	0	ZDB-GENE-030131-9102	collagen, type I, alpha 1a
1359	zgc:193807	5.07119	0	ZDB-GENE-081022-42	zgc:193807
1360	C8H1orf228	5.06871	0
1361	TTC40	5.06856	0
1362	BX649398.1	5.06608	6.90558e-07
1363	si:ch73-52f15.5	5.061	5.33477e-11	ZDB-GENE-091204-341	si:ch73-52f15.5
1364	si:dkey-287f10.2	5.05895	1.18374e-12
1365	LECT2 (3 of 3)	5.05696	0
1366	mgea5	5.05664	0
1367	si:dkey-118j18.3	5.05597	2.38424e-08
1368	gng12a	5.05281	0	ZDB-GENE-040426-2555	guanine nucleotide binding protein (G protein), gamma 12a
1369	r3hdml	5.04846	1.649e-10
1370	rergla	5.04755	7.01549e-07	ZDB-GENE-040718-198	RERG/RAS-like a
1371	wu:fe36b12	5.04274	0
1372	paplnb	5.04108	0.00831186	ZDB-GENE-030131-6023	papilin b, proteoglycan-like sulfated glycoprotein
1373	wnk1b	5.03432	0	ZDB-GENE-030131-2656	WNK lysine deficient protein kinase 1b
1374	rpl22	5.02941	0	ZDB-GENE-051113-276	ribosomal protein L22
1375	rpl35a	5.0199	0	ZDB-GENE-040718-190	ribosomal protein L35a
1376	ypel5	5.01297	0	ZDB-GENE-040426-1220	yippee-like 5
1377	lin52	5.01079	0	ZDB-GENE-061110-82	lin-52 homolog (C. elegans)
1378	RPS27L	5.00982	0
1379	prdm1c	5.0071	0	ZDB-GENE-080618-3	PR domain containing 1c, with ZNF domain
1380	CABZ01063868.1	5.00684	5.05286e-12
1381	BX296549.3	4.99768	5.24056e-08
1382	ddx43	4.9966	0	ZDB-GENE-080204-77	DEAD (Asp-Glu-Ala-Asp) box polypeptide 43
1383	C8H1orf114	4.99584	1.00419e-13
1384	prc1b	4.9919	0	ZDB-GENE-040426-777	protein regulator of cytokinesis 1b
1385	ada	4.98769	1.06901e-13	ZDB-GENE-040718-393	adenosine deaminase
1386	si:dkey-220o10.1	4.98553	0
1387	ophn1	4.98395	0	ZDB-GENE-040718-464	oligophrenin 1
1388	si:dkeyp-27b10.1	4.97895	1.98682e-09
1389	wdr76	4.97619	0	ZDB-GENE-030131-4513	WD repeat domain 76
1390	chordc1	4.97618	0	ZDB-GENE-040426-1288	cysteine and histidine-rich domain (CHORD)-containing, zinc binding protein 1
1391	asah1b	4.97262	0	ZDB-GENE-040426-1512	N-acylsphingosine amidohydrolase (acid ceramidase) 1b
1392	BX571981.1	4.96804	4.10533e-10
1393	mkxb	4.96573	1.04814e-12	ZDB-GENE-080513-2	mohawk homeobox b
1394	DNAH2	4.96386	1.86372e-13
1395	CT009619.1	4.95727	4.72228e-12
1396	si:dkey-1p9.2	4.95455	3.03303e-07	ZDB-GENE-070912-425	si:dkey-1p9.2
1397	si:dkey-82k12.7	4.94982	0
1398	IGSF5 (2 of 2)	4.94743	5.93956e-07
1399	fkbp5	4.94617	0	ZDB-GENE-030616-630	FK506 binding protein 5
1400	btbd16	4.94291	1.04063e-12
1401	hnrnpa0a	4.93342	0	ZDB-GENE-030131-2249	heterogeneous nuclear ribonucleoprotein A0a
1402	appb	4.928	0	ZDB-GENE-020220-1	amyloid beta (A4) precursor protein b
1403	podxl	4.92484	0
1404	tmem232	4.92404	5.44838e-11
1405	s100v2	4.91911	0	ZDB-GENE-030131-8909	S100 calcium binding protein V2
1406	si:dkeyp-110g5.4	4.90854	0
1407	pparaa	4.90848	5.1366e-12	ZDB-GENE-041210-169	peroxisome proliferator-activated receptor alpha a
1408	nrarpa	4.90537	0	ZDB-GENE-030515-6	notch-regulated ankyrin repeat protein a
1409	tac4	4.90104	1.37254e-12
1410	ikbkb	4.90072	4.4227e-09	ZDB-GENE-071115-2	inhibitor of kappa light polypeptide gene enhancer in B-cells, kinase beta
1411	rps27a	4.89949	0	ZDB-GENE-030131-10018	ribosomal protein S27a
1412	iqcb1	4.89563	0	ZDB-GENE-041212-47	IQ motif containing B1
1413	TBL1XR1	4.89529	0	ZDB-GENE-040426-1192	transducin (beta)-like 1 X-linked receptor 1
1414	CECR2	4.89412	0
1415	si:dkeyp-67e1.1	4.89171	3.48783e-05
1416	fam208b	4.8905	0	ZDB-GENE-041111-225	family with sequence similarity 208, member B
1417	si:dkey-194e6.2	4.88526	1.51101e-08	ZDB-GENE-100921-54	si:dkey-194e6.2
1418	si:ch211-193e5.3	4.88487	7.36751e-08	ZDB-GENE-091116-7	si:ch211-193e5.3
1419	sox5	4.87945	3.22616e-11
1420	tmem55a	4.87833	1.70925e-10
1421	cluap1	4.87452	0	ZDB-GENE-040426-1943	clusterin associated protein 1
1422	si:dkey-47k16.1	4.87259	8.20118e-11
1423	KCNN4 (2 of 2)	4.87035	6.38153e-08
1424	c1qb	4.86936	6.95592e-07	ZDB-GENE-040801-223	complement component 1, q subcomponent, B chain
1425	rps16	4.85701	0	ZDB-GENE-050506-107	ribosomal protein S16
1426	rpl7	4.85683	0	ZDB-GENE-030131-8654	ribosomal protein L7
1427	nuak2	4.85476	0	ZDB-GENE-050208-563	NUAK family, SNF1-like kinase, 2
1428	APP (3 of 3)	4.85044	0
1429	si:dkeyp-7b3.1	4.84572	2.37179e-11
1430	fkbp3	4.83819	0	ZDB-GENE-030616-419	FK506 binding protein 3
1431	mnd1	4.83561	0	ZDB-GENE-040801-116	meiotic nuclear divisions 1 homolog (S. cerevisiae)
1432	zgc:175107	4.82915	6.71941e-12	ZDB-GENE-080220-38	zgc:175107
1433	myl12.1	4.82546	0	ZDB-GENE-030131-4918	myosin, light chain 12, genome duplicate 1
1434	NCOA5	4.82427	0	ZDB-GENE-040912-155	nuclear receptor coactivator 5
1435	gata3	4.82325	1.36072e-10	ZDB-GENE-990415-82	GATA-binding protein 3
1436	ppp1r18	4.82055	4.74757e-07	ZDB-GENE-060503-350	protein phosphatase 1, regulatory subunit 18
1437	MCAM (1 of 3)	4.81863	9.92876e-09
1438	si:ch211-207c6.8	4.81712	1.28599e-09	ZDB-GENE-060526-95	si:ch211-207c6.8
1439	SYCE3	4.81657	0
1440	nxpe3	4.81553	0	ZDB-GENE-061013-214	neurexophilin and PC-esterase domain family, member 3
1441	rabif	4.81384	0	ZDB-GENE-040718-216	RAB interacting factor
1442	crtap	4.80789	9.66159e-13	ZDB-GENE-040426-2619	cartilage associated protein
1443	ephx1	4.80779	0	ZDB-GENE-040426-913	epoxide hydrolase 1, microsomal (xenobiotic)
1444	c6	4.80763	1.79057e-15	ZDB-GENE-040426-1358	complement component 6
1445	ccnl1a	4.80356	0	ZDB-GENE-050419-206	cyclin L1a
1446	smtnb	4.79645	0
1447	zgc:171310 (Zv9_scaffold3510 162676..164020)	4.79643	1.21053e-07
1448	ugt5g1	4.79355	0	ZDB-GENE-080305-10	UDP glucuronosyltransferase 5 family, polypeptide G1
1449	noxo1a	4.79067	1.36591e-10	ZDB-GENE-030131-9700	NADPH oxidase organizer 1a
1450	ppp6r2a	4.78744	0	ZDB-GENE-030131-5428	protein phosphatase 6, regulatory subunit 2a
1451	si:ch211-42i9.4	4.78577	1.64031e-13
1452	ENSDARG00000092255	4.78575	5.27097e-07
1453	tbk1	4.78214	0	ZDB-GENE-060512-359	TANK-binding kinase 1
1454	sort1b	4.78176	0	ZDB-GENE-030131-7447	sortilin 1b
1455	CR388046.4	4.78117	3.52477e-06
1456	ela2	4.77513	2.34321e-05	ZDB-GENE-041117-1	elastase 2
1457	SMC6	4.77416	0
1458	st6galnac5b	4.77259	0	ZDB-GENE-040912-25	ST6 (alpha-N-acetyl-neuraminyl-2,3-beta-galactosyl-1,3)-N-acetylgalactosaminide alpha-2,6-sialyltransferase 5b
1459	gsto1	4.76754	2.02054e-13	ZDB-GENE-040718-365	glutathione S-transferase omega 1
1460	map1lc3b	4.76465	0	ZDB-GENE-030131-1145	microtubule-associated protein 1 light chain 3 beta
1461	si:dkey-12e7.4	4.76327	3.70939e-10	ZDB-GENE-050419-83	si:dkey-12e7.4
1462	coro2bb	4.75876	1.40886e-06
1463	st6galnac (12 37829728..37846338)	4.75586	4.7166e-09
1464	BX296549.2	4.75294	5.47364e-07
1465	SYCN (1 of 2)	4.75226	0.000765247
1466	si:dkey-21o22.2	4.75221	1.09853e-06
1467	supt3h	4.75152	0	ZDB-GENE-040718-370	suppressor of Ty 3 homolog (S. cerevisiae)
1468	rps23	4.73608	0	ZDB-GENE-080220-50	ribosomal protein S23
1469	ttc25	4.73537	7.89687e-09
1470	rpl32	4.73437	0	ZDB-GENE-060331-105	ribosomal protein L32
1471	lrig2	4.73156	0	ZDB-GENE-041111-75	leucine-rich repeats and immunoglobulin-like domains 2
1472	si:ch211-102c2.4	4.72065	6.25258e-11
1473	si:ch211-91g3.4	4.71899	3.39648e-09
1474	esco2	4.71568	0	ZDB-GENE-050913-156	establishment of cohesion 1 homolog 2
1475	smad1	4.71019	6.33149e-13	ZDB-GENE-991119-8	MAD homolog 1 (Drosophila)
1476	si:ch73-269m14.4	4.7091	8.55659e-11	ZDB-GENE-120215-94	si:ch73-269m14.4
1477	zgc:112160	4.70639	0.000394482	ZDB-GENE-050417-229	zgc:112160
1478	lnpb	4.70218	0	ZDB-GENE-030131-9455	limb and neural patterns b
1479	si:dkey-3b8.4	4.69665	9.29243e-09
1480	ccl-c5a	4.69369	0	ZDB-GENE-060526-181	chemokine CCL-C5a
1481	CABZ01081674.1	4.69279	4.2335e-08
1482	enosf1	4.68583	4.40305e-13	ZDB-GENE-060929-780	enolase superfamily member 1
1483	tdrd7	4.68484	0	ZDB-GENE-040426-2103	tudor domain containing 7
1484	rps10	4.67077	0	ZDB-GENE-040426-1481	ribosomal protein S10
1485	tekt2	4.66992	8.87171e-07	ZDB-GENE-040113-1	tektin 2 (testicular)
1486	CEP164	4.66852	1.0207e-12	ZDB-GENE-120821-1	centrosomal protein 164
1487	si:ch73-30l9.1	4.66131	0	ZDB-GENE-110411-132	si:ch73-30l9.1
1488	si:ch211-141e20.6	4.65809	5.2248e-07
1489	picalml	4.65617	0	ZDB-GENE-030131-6795	phosphatidylinositol binding clathrin assembly protein, like
1490	CR848663.1	4.65475	1.93215e-06
1491	si:ch211-197h24.8	4.65167	3.70931e-07
1492	wdr78	4.64994	2.41035e-07	ZDB-GENE-050522-322	WD repeat domain 78
1493	rlbp1b	4.64864	1.50368e-08	ZDB-GENE-040426-1870	retinaldehyde binding protein 1b
1494	ppm1ba	4.64833	0	ZDB-GENE-991102-16	protein phosphatase, Mg2+/Mn2+ dependent, 1Ba
1495	lsm6	4.64779	0	ZDB-GENE-040625-50	LSM6 homolog, U6 small nuclear RNA associated (S. cerevisiae)
1496	atp5ib	4.64523	0	ZDB-GENE-051130-1	ATP synthase, H+ transporting, mitochondrial F0 complex, subunit e, duplicate b
1497	BX088691.1	4.64474	2.46352e-08
1498	PBRM1 (1 of 2)	4.64019	0
1499	faim2a	4.6388	0	ZDB-GENE-050320-88	Fas apoptotic inhibitory molecule 2a
1500	si:dkey-149i17.8	4.62645	1.34048e-06	ZDB-GENE-070912-375	si:dkey-149i17.8
1501	SNTB2	4.62521	0
1502	ENSDARG00000079685	4.62318	3.28631e-06
1503	si:dkey-14d8.9	4.62059	0
1504	fbxo36b	4.61867	3.53333e-15	ZDB-GENE-060825-271	F-box protein 36b
1505	rpz5	4.61825	0
1506	timp2a	4.61798	0	ZDB-GENE-030612-1	tissue inhibitor of metalloproteinase 2a
1507	MAPRE2	4.6165	1.79057e-15
1508	rps18	4.61303	0	ZDB-GENE-020419-20	ribosomal protein S18
1509	scn4aa	4.61222	1.13164e-06	ZDB-GENE-051201-2	sodium channel, voltage-gated, type IV, alpha, a
1510	sptbn2	4.60662	0	ZDB-GENE-030131-787	spectrin, beta, non-erythrocytic 2
1511	clrn1	4.60415	4.77029e-07	ZDB-GENE-040718-420	clarin 1
1512	ube2e2	4.60251	0	ZDB-GENE-040801-237	ubiquitin-conjugating enzyme E2E 2
1513	rasa3	4.60141	1.56209e-07	ZDB-GENE-090313-21	RAS p21 protein activator 3
1514	DDAH1	4.59445	1.38251e-11
1515	thbs1b	4.59414	7.99808e-13	ZDB-GENE-020708-1	thrombospondin 1b
1516	si:ch211-62a1.1	4.59112	2.54795e-14
1517	pcnp	4.58767	0	ZDB-GENE-041010-130	PEST proteolytic signal containing nuclear protein
1518	lygl1	4.58679	6.95242e-15	ZDB-GENE-040718-461	lysozyme g-like 1
1519	ANKRD30B	4.58613	0
1520	si:ch211-161h7.4	4.58222	0
1521	hes6	4.58176	1.284e-07	ZDB-GENE-030828-5	hairy and enhancer of split 6 (Drosophila)
1522	acaa1	4.58074	0	ZDB-GENE-040704-48	acetyl-Coenzyme A acyltransferase 1
1523	nfe2l3	4.57747	0	ZDB-GENE-040426-2334	nuclear factor (erythroid-derived 2)-like 3
1524	rpl39	4.57657	0	ZDB-GENE-040625-51	ribosomal protein L39
1525	rapgef6	4.57117	3.06384e-12	ZDB-GENE-030131-6972	Rap guanine nucleotide exchange factor (GEF) 6
1526	DDX17	4.56533	0
1527	marcksl1a	4.5621	0	ZDB-GENE-040426-2146	MARCKS-like 1a
1528	si:ch211-266k8.3	4.56098	0	ZDB-GENE-030131-4183	si:ch211-266k8.3
1529	notch2	4.56049	0	ZDB-GENE-000329-4	notch homolog 2
1530	pde6d	4.55511	0	ZDB-GENE-040718-463	phosphodiesterase 6D, cGMP-specific, rod, delta
1531	si:dkey-265k11.2	4.55277	7.58658e-11
1532	gatad1	4.54615	0	ZDB-GENE-050629-1	GATA zinc finger domain containing 1
1533	si:dkey-156n14.7	4.54346	8.6779e-06
1534	gtf2b	4.54205	0	ZDB-GENE-030131-3544	general transcription factor IIB
1535	sc:d173	4.53824	9.03337e-12
1536	appa	4.53656	0	ZDB-GENE-000616-13	amyloid beta (A4) precursor protein a
1537	myh11a	4.5358	0	ZDB-GENE-050531-1	myosin, heavy polypeptide 11, smooth muscle a
1538	selk	4.53529	0	ZDB-GENE-040912-131	selenoprotein K
1539	rps29	4.53476	0	ZDB-GENE-040622-5	ribosomal protein S29
1540	jam3a	4.53335	0
1541	si:ch73-366i20.1	4.53315	3.96982e-07
1542	slc45a4	4.53173	0	ZDB-GENE-091230-5	solute carrier family 45, member 4
1543	rpl18	4.52158	0	ZDB-GENE-040801-165	ribosomal protein L18
1544	ddit3	4.52061	6.22577e-10	ZDB-GENE-070410-90	DNA-damage-inducible transcript 3
1545	cpn1	4.51764	0	ZDB-GENE-030131-9116	carboxypeptidase N, polypeptide 1
1546	pde4ca	4.51744	1.4977e-06	ZDB-GENE-070912-373	phosphodiesterase 4C, cAMP-specific a
1547	mapk6	4.51004	0	ZDB-GENE-050420-7	mitogen-activated protein kinase 6
1548	BX649415.2	4.50892	0.00080892
1549	epas1a	4.49776	8.55079e-08	ZDB-GENE-030131-4490	endothelial PAS domain protein 1a
1550	KRT18 (2 of 3)	4.49529	0
1551	etnk1	4.48932	1.79057e-15	ZDB-GENE-030328-21	ethanolamine kinase 1
1552	ift80	4.48758	0	ZDB-GENE-041212-50	intraflagellar transport 80 homolog (Chlamydomonas)
1553	dcaf12	4.47625	0	ZDB-GENE-061013-363	DDB1 and CUL4 associated factor 12
1554	NFE2L1	4.47094	0
1555	hnrpkl	4.46826	0	ZDB-GENE-040426-1923	heterogeneous nuclear ribonucleoprotein K, like
1556	abch1	4.46619	3.04496e-07	ZDB-GENE-050517-42	ATP-binding cassette, sub-family H, member 1
1557	pcdh1b	4.45743	5.83291e-14	ZDB-GENE-091015-2	protocadherin 1b
1558	RIC3 (1 of 2)	4.45665	1.87275e-08
1559	DNHD1	4.45202	1.03972e-06
1560	zgc:92107	4.44923	0	ZDB-GENE-041114-4	zgc:92107
1561	CD9	4.44833	0
1562	ube2f	4.44676	0	ZDB-GENE-040426-2557	ubiquitin-conjugating enzyme E2F (putative)
1563	si:dkeyp-25a3.1	4.44057	1.41152e-07
1564	flot2a	4.44014	0	ZDB-GENE-020430-3	flotillin 2a
1565	NUDT12	4.44013	0
1566	si:dkey-207j16.8	4.43551	1.24996e-05
1567	b9d1	4.43135	0	ZDB-GENE-050522-467	B9 protein domain 1
1568	ENSDARG00000079857	4.42853	0
1569	rab3ip	4.42335	0	ZDB-GENE-050522-323	RAB3A interacting protein (rabin3)
1570	ccdc85ca	4.41801	5.67707e-08	ZDB-GENE-060825-198	coiled-coil domain containing 85C, a
1571	itm2ba	4.41766	0
1572	VWDE (1 of 2)	4.41677	5.65228e-12
1573	ASAP1 (1 of 2)	4.41573	1.86167e-12
1574	ccdc42b	4.41118	2.3958e-08
1575	vat1l	4.40989	1.73117e-06	ZDB-GENE-080204-21	vesicle amine transport protein 1 homolog (T. californica)-like
1576	rps28	4.40973	0	ZDB-GENE-030131-2022	ribosomal protein S28
1577	si:dkey-27i16.2	4.4075	1.61176e-11
1578	zgc:154125	4.3939	6.95242e-15	ZDB-GENE-061013-717	zgc:154125
1579	spred1	4.38638	1.0358e-14	ZDB-GENE-040426-2338	sprouty-related, EVH1 domain containing 1
1580	mtmr1a	4.38586	9.7131e-08	ZDB-GENE-050522-518	myotubularin related protein 1a
1581	C11H20orf96	4.38281	0
1582	tmem107l	4.37784	0
1583	rps27.2	4.37675	0	ZDB-GENE-040426-1735	ribosomal protein S27, isoform 2
1584	BX324177.6	4.37595	0.0017526
1585	SIMC1	4.37183	0
1586	tpgs2	4.37182	0	ZDB-GENE-040704-49	tubulin polyglutamylase complex subunit 2
1587	dpp7	4.36553	1.24339e-13	ZDB-GENE-050306-16	dipeptidyl-peptidase 7
1588	cox10	4.36327	0	ZDB-GENE-041111-239	COX10 homolog, cytochrome c oxidase assembly protein, heme A: farnesyltransferase (yeast)
1589	wdr90	4.36285	0	ZDB-GENE-070424-67	WD repeat domain 90
1590	RNF169	4.36282	3.53333e-15
1591	rpl10a	4.36101	0	ZDB-GENE-030131-2025	ribosomal protein L10a
1592	si:dkey-271j15.3	4.35994	2.48767e-06
1593	fam177a1	4.35946	0	ZDB-GENE-070928-21	family with sequence similarity 177, member A1
1594	IQCK	4.35664	0	ZDB-GENE-081022-109	IQ motif containing K
1595	si:ch211-207g17.1	4.35349	1.02353e-06	ZDB-GENE-100922-152	si:ch211-207g17.1
1596	mtif3	4.35287	0	ZDB-GENE-060228-1	mitochondrial translational initiation factor 3
1597	si:dkey-91i10.3	4.3524	3.22314e-06	ZDB-GENE-081105-124	si:dkey-91i10.3
1598	ANKS3	4.35141	1.34148e-09
1599	elk1	4.34779	2.26819e-09	ZDB-GENE-090529-5	ELK1, member of ETS oncogene family
1600	ppp4r4	4.34462	0
1601	irf9	4.3428	2.73611e-10	ZDB-GENE-040912-165	interferon regulatory factor 9
1602	fsd1	4.33981	1.31304e-05	ZDB-GENE-060503-218	fibronectin type III and SPRY domain containing 1
1603	zgc:194621	4.33761	9.91723e-12	ZDB-GENE-081022-130	zgc:194621
1604	gpr137	4.3372	2.36972e-12	ZDB-GENE-040718-443	G protein-coupled receptor 137
1605	si:dkey-156n14.6	4.33641	2.12099e-05
1606	hnrnpd	4.33636	0	ZDB-GENE-070424-97	heterogeneous nuclear ribonucleoprotein D
1607	si:ch211-136a13.2	4.33362	3.08477e-06
1608	clic2	4.33317	6.33883e-09	ZDB-GENE-040718-299	chloride intracellular channel 2
1609	cercam	4.33108	5.34104e-10	ZDB-GENE-030131-9787	cerebral endothelial cell adhesion molecule
1610	cops2	4.3294	0	ZDB-GENE-040625-15	COP9 constitutive photomorphogenic homolog subunit 2 (Arabidopsis)
1611	ENSDARG00000090897	4.32839	2.77032e-05
1612	e2f8	4.32826	0	ZDB-GENE-041111-260	E2F transcription factor 8
1613	UHRF2 (1 of 3)	4.32601	3.53313e-11
1614	f10	4.31949	0	ZDB-GENE-021206-9	coagulation factor X
1615	si:ch211-22i13.2	4.31794	0	ZDB-GENE-041014-143	si:ch211-22i13.2
1616	bbs12	4.31676	1.20068e-09	ZDB-GENE-070626-3	Bardet-Biedl syndrome 12
1617	tcf7l2	4.31267	1.0122e-06	ZDB-GENE-991110-8	transcription factor 7-like 2 (T-cell specific, HMG-box)
1618	hsd17b7	4.31219	5.17174e-10	ZDB-GENE-061013-378	hydroxysteroid (17-beta) dehydrogenase 7
1619	rps3	4.31104	0	ZDB-GENE-030131-8494	ribosomal protein S3
1620	actn1	4.30738	0	ZDB-GENE-081113-4	actinin, alpha 1
1621	SFTPB (1 of 2)	4.30372	0.0202603
1622	FAM179B	4.29992	0
1623	cds2	4.29971	0	ZDB-GENE-030717-4	CDP-diacylglycerol synthase (phosphatidate cytidylyltransferase) 2
1624	si:ch211-214c11.5	4.29853	3.31606e-05	ZDB-GENE-060503-306	si:ch211-214c11.5
1625	hddc3	4.29834	0	ZDB-GENE-050417-377	HD domain containing 3
1626	fam120c	4.29302	0
1627	si:ch211-130h14.4	4.29054	0
1628	perp	4.28786	0	ZDB-GENE-050104-1	PERP, TP53 apoptosis effector
1629	ptprfb	4.28726	0	ZDB-GENE-060503-530	protein tyrosine phosphatase, receptor type, f, b
1630	rdh8b	4.282	5.42294e-08	ZDB-GENE-040426-1759	retinol dehydrogenase 8b
1631	ENSDARG00000090725	4.27769	0
1632	b3gat2	4.27547	1.49771e-06	ZDB-GENE-040801-191	beta-1,3-glucuronyltransferase 2 (glucuronosyltransferase S)
1633	srsf5b	4.27514	0	ZDB-GENE-040718-354	serine/arginine-rich splicing factor 5b
1634	cav2	4.27433	1.38931e-09	ZDB-GENE-040625-164	caveolin 2
1635	CR293515.1	4.27273	2.7529e-08
1636	si:dkey-75a21.2	4.27078	3.82669e-07
1637	relt	4.26816	3.35742e-11	ZDB-GENE-040426-2361	RELT tumor necrosis factor receptor
1638	CABZ01109634.1	4.26813	2.50266e-05
1639	XPR1 (2 of 2)	4.26752	0
1640	phyh	4.26741	1.64039e-07	ZDB-GENE-050417-361	phytanoyl-CoA 2-hydroxylase
1641	itgb1a	4.26383	3.38569e-11	ZDB-GENE-060803-2	integrin, beta 1a
1642	swt1	4.26169	0
1643	DHRS4	4.25738	0
1644	si:ch211-165a10.5 (1 44487601..44489839)	4.25539	2.63397e-05
1645	ccpg1	4.25513	5.21899e-13	ZDB-GENE-041114-136	cell cycle progression 1
1646	igf3	4.25506	1.79057e-15	ZDB-GENE-080611-1	insulin-like growth factor 3
1647	cygb1	4.25276	1.09521e-07	ZDB-GENE-020513-1	cytoglobin 1
1648	rfx5	4.2486	1.1715e-11	ZDB-GENE-070717-3	regulatory factor X, 5
1649	SBNO2 (2 of 3)	4.24519	3.50541e-13
1650	tprg1l	4.24294	3.79766e-09
1651	C10H21orf59	4.24082	0
1652	BX537120.2	4.24049	8.34492e-06
1653	rasl11a	4.23981	1.30786e-08	ZDB-GENE-050417-384	RAS-like, family 11, member A
1654	cd99	4.23888	0	ZDB-GENE-061103-391	CD99 molecule
1655	tbcelb	4.23637	1.78809e-08
1656	TRAFD1	4.23489	0
1657	EFEMP1 (2 of 2)	4.23317	4.56013e-07
1658	il1b	4.22906	0	ZDB-GENE-040702-2	interleukin 1, beta
1659	ela2l	4.22812	5.33644e-07	ZDB-GENE-040511-1	elastase 2 like
1660	efhb	4.2257	0	ZDB-GENE-091001-1	EF-hand domain family, member B
1661	glis1a	4.22218	2.42464e-06	ZDB-GENE-070912-8	GLIS family zinc finger 1a
1662	psmb10	4.21791	6.97575e-11	ZDB-GENE-001208-2	proteasome (prosome, macropain) subunit, beta type, 10
1663	si:ch211-200o1.1	4.21533	8.28106e-07
1664	TFPT	4.21393	0
1665	CU137681.7	4.2125	3.1926e-10
1666	dync1i1	4.20267	1.04235e-09	ZDB-GENE-061215-62	dynein, cytoplasmic 1, intermediate chain 1
1667	kalrnb	4.20082	0	ZDB-GENE-060421-7244	kalirin, RhoGEF kinase b
1668	CT737209.2	4.19807	0.00256364
1669	CU928063.1	4.19541	0.000101634
1670	furinb	4.19225	0	ZDB-GENE-040901-2	furin (paired basic amino acid cleaving enzyme) b
1671	lcn15	4.19113	6.23983e-08	ZDB-GENE-060825-349	lipocalin 15
1672	usf1l	4.19043	0	ZDB-GENE-040426-2269	upstream transcription factor 1, like
1673	dazl	4.18774	0	ZDB-GENE-000405-6	deleted in azoospermia-like
1674	CT573318.1	4.18589	3.57883e-10
1675	CABZ01086292.1	4.18469	0
1676	cxcl-c1c	4.18285	1.94859e-12	ZDB-GENE-090313-165	chemokine (C-X-C motif) ligand C1c
1677	tada3l	4.18163	0	ZDB-GENE-030131-6725	transcriptional adaptor 3 (NGG1 homolog, yeast)-like
1678	gnai3	4.17763	3.24788e-10	ZDB-GENE-070713-6	guanine nucleotide binding protein (G protein), alpha inhibiting activity polypeptide 3
1679	pogzb	4.17692	0	ZDB-GENE-100609-3	pogo transposable element with ZNF domain b
1680	capn2b	4.17338	4.41201e-10	ZDB-GENE-050522-84	calpain 2, (m/II) large subunit b
1681	mll5	4.16942	0
1682	CU638737.1	4.16446	3.61115e-08
1683	RNF224	4.16134	2.55811e-13
1684	lgals3l	4.16038	1.54325e-14	ZDB-GENE-030131-4324	lectin, galactoside-binding, soluble, 3 (galectin 3)-like
1685	lcp1	4.15955	3.55062e-11	ZDB-GENE-991213-5	lymphocyte cytosolic plastin 1
1686	ift52	4.15788	0	ZDB-GENE-040614-3	intraflagellar transport protein 52
1687	rpl36	4.15728	0	ZDB-GENE-040622-2	ribosomal protein L36
1688	lancl1	4.15614	0	ZDB-GENE-040924-1	LanC antibiotic synthetase component C-like 1 (bacterial)
1689	EFS	4.15242	1.18047e-13
1690	CABZ01081148.1	4.15018	1.48849e-11
1691	stau1	4.15013	0	ZDB-GENE-030131-6372	staufen, RNA binding protein, homolog 1 (Drosophila)
1692	ccnf	4.1495	0	ZDB-GENE-021030-2	cyclin F
1693	adh8a	4.1469	1.26877e-05	ZDB-GENE-030529-3	alcohol dehydrogenase 8a
1694	camkvb	4.14288	1.92028e-06	ZDB-GENE-040426-1140	CaM kinase-like vesicle-associated b
1695	fgf12b	4.14062	4.29673e-11	ZDB-GENE-060825-134	fibroblast growth factor 12b
1696	TULP3	4.13965	0
1697	timp2b	4.13598	2.06293e-05	ZDB-GENE-040426-2655	tissue inhibitor of metalloproteinase 2b
1698	tusc2a	4.13405	0	ZDB-GENE-061013-612	tumor suppressor candidate 2a
1699	CABZ01029822.1	4.13135	0.000129802
1700	bag2	4.13116	1.23289e-06	ZDB-GENE-040426-1399	BCL2-associated athanogene 2
1701	rspo2	4.12769	6.95592e-06
1702	CR762480.5	4.12746	1.17933e-05
1703	ranbp3	4.12193	7.55195e-12	ZDB-GENE-040426-1132	RAN binding protein 3
1704	tbc1d15	4.119	0	ZDB-GENE-041111-251	TBC1 domain family, member 15
1705	tsc22d3	4.11886	0	ZDB-GENE-040426-1433	TSC22 domain family, member 3
1706	fam92a1	4.11886	0	ZDB-GENE-040801-123	family with sequence similarity 92, member A1
1707	zgc:158409	4.11342	0	ZDB-GENE-061215-23	zgc:158409
1708	zgc:194659	4.11171	0	ZDB-GENE-081022-139	zgc:194659
1709	SPDL1	4.11033	0
1710	rad23aa	4.1103	0	ZDB-GENE-040808-59	RAD23 homolog Aa (S. cerevisiae)
1711	ANKRD39	4.10667	0
1712	per1a	4.1063	2.52226e-08	ZDB-GENE-011220-1	period homolog 1a (Drosophila)
1713	si:dkey-27p18.6	4.10445	4.24302e-06
1714	ckmt1	4.10438	2.74732e-13	ZDB-GENE-030131-611	creatine kinase, mitochondrial 1
1715	zgc:63568	4.1018	0	ZDB-GENE-040426-1165	zgc:63568
1716	lmo4a	4.10135	0	ZDB-GENE-010702-1	LIM domain only 4a
1717	prss35	4.10107	1.09328e-07	ZDB-GENE-040704-55	protease, serine, 35
1718	SLC25A22 (1 of 2)	4.09767	1.70193e-07
1719	C25HXorf38 (1 of 2)	4.09619	0
1720	mybl1	4.09589	0	ZDB-GENE-041111-281	v-myb myeloblastosis viral oncogene homolog (avian)-like 1
1721	yeats4	4.09485	0	ZDB-GENE-040718-252	YEATS domain containing 4
1722	SLC19A1	4.09463	1.63989e-07
1723	CR846080.4	4.09344	7.26111e-10
1724	mef2b	4.09201	9.07217e-06	ZDB-GENE-050208-357	myocyte enhancer factor 2b
1725	PRODH (3 of 3)	4.08738	0
1726	CR450805.1	4.08651	1.57831e-06
1727	SH3BGRL	4.08451	6.49133e-11
1728	lrrc58a	4.08247	9.00663e-05
1729	mxe	4.07605	3.14034e-06	ZDB-GENE-030131-9609	myxovirus (influenza virus) resistance E
1730	ptges3a	4.0753	0
1731	si:ch211-287c11.2	4.07135	6.89116e-07
1732	si:dkey-74i2.2	4.07101	2.2348e-06
1733	tcirg1 (1 45327779..45356641)	4.06883	3.44577e-06
1734	PPP1R1B	4.06799	1.76476e-08
1735	HEATR2 (1 of 2)	4.06557	0
1736	FP016237.2	4.05954	0
1737	RPS20	4.05837	0	ZDB-GENE-040426-2284	ribosomal protein S20
1738	si:ch211-151h10.1	4.05815	1.29017e-10	ZDB-GENE-050419-252	si:ch211-151h10.1
1739	DNAH3	4.05773	1.32455e-06
1740	PRODH (2 of 3)	4.05696	1.40364e-08
1741	dnaaf3	4.05604	0.00515019	ZDB-GENE-091204-296	dynein, axonemal, assembly factor 3
1742	mll3a	4.05558	0
1743	si:ch211-244h7.2	4.04953	4.45838e-06
1744	nr5a1a	4.04846	2.62394e-10	ZDB-GENE-010504-1	nuclear receptor subfamily 5, group A, member 1a
1745	si:ch211-147d7.5	4.04776	0
1746	SMARCC2	4.04621	7.46543e-09
1747	chka	4.04483	0	ZDB-GENE-050208-149	choline kinase alpha
1748	arid5a	4.03962	1.20692e-14	ZDB-GENE-100525-3	AT rich interactive domain 5A (MRF1-like)
1749	bhmt	4.03563	0.000376254	ZDB-GENE-030131-947	betaine-homocysteine methyltransferase
1750	gltpd1	4.0343	0	ZDB-GENE-040801-240	glycolipid transfer protein domain containing 1
1751	apoa4	4.03314	0.0184154	ZDB-GENE-030131-1263	apolipoprotein A-IV
1752	srsf3a	4.03306	0	ZDB-GENE-030616-631	serine/arginine-rich splicing factor 3a
1753	si:dkey-13n15.2	4.03244	9.81863e-07
1754	SGOL1 (2 of 2)	4.03186	0
1755	si:ch211-119b12.8	4.03144	3.75503e-05	ZDB-GENE-041210-320	si:ch211-119b12.8
1756	mical3a	4.0297	1.79057e-15	ZDB-GENE-050126-2	microtubule associated monooxygenase, calponin and LIM domain containing 3a
1757	CABZ01078767.1	4.02182	3.59893e-13
1758	rac3b	4.0216	4.49798e-06	ZDB-GENE-080220-21	ras-related C3 botulinum toxin substrate 3b (rho family, small GTP binding protein Rac3)
1759	ivns1abpa	4.02128	0	ZDB-GENE-031222-2	influenza virus NS1A binding protein a
1760	rad54l2	4.02041	0	ZDB-GENE-030131-3097	RAD54-like 2 (S. cerevisiae)
1761	PPID	4.01933	0	ZDB-GENE-040625-34	peptidylprolyl isomerase D
1762	HSF2BP	4.01547	0
1763	BX465203.1	4.01546	3.52446e-11
1764	ENSDARG00000086662	4.01506	1.71499e-08
1765	defbl1	4.01425	3.10628e-10	ZDB-GENE-070207-1	defensin, beta-like 1
1766	armc2	4.01395	6.43391e-12
1767	MFAP4 (10 of 13)	4.01111	7.84369e-08
1768	atg9a	4.01072	0	ZDB-GENE-070209-65	ATG9 autophagy related 9 homolog A (S. cerevisiae)
1769	srsf6b	4.0097	0	ZDB-GENE-041219-1	serine/arginine-rich splicing factor 6b
1770	atg4c	4.00789	1.74016e-11	ZDB-GENE-040625-84	autophagy-related 4C (yeast)
1771	XCR1 (4 of 4)	4.00262	1.556e-05
1772	epdl1	3.99657	6.60022e-08	ZDB-GENE-090710-3	ependymin-like 1
1773	ppid	3.99522	0	ZDB-GENE-040625-34	peptidylprolyl isomerase D
1774	pskh1	3.99484	1.98812e-06	ZDB-GENE-050119-1	protein serine kinase H1
1775	gnpda1	3.99431	0	ZDB-GENE-050417-417	glucosamine-6-phosphate deaminase 1
1776	camsap2	3.99417	5.79669e-06	ZDB-GENE-030131-3016	calmodulin regulated spectrin-associated protein family, member 2
1777	parp16	3.99307	0	ZDB-GENE-040426-2289	poly (ADP-ribose) polymerase family, member 16
1778	pvalb3	3.99213	1.71853e-06	ZDB-GENE-040426-945	parvalbumin 3
1779	slc16a6b	3.99169	2.26888e-06	ZDB-GENE-110208-3	solute carrier family 16 (monocarboxylic acid transporters), member 6b
1780	CORO1C (2 of 2)	3.99138	1.44939e-12
1781	rbb4l	3.98827	0	ZDB-GENE-030131-848	retinoblastoma binding protein 4, like
1782	si:ch211-105c13.3	3.98441	6.04352e-12	ZDB-GENE-030131-4483	si:ch211-105c13.3
1783	cops4	3.98384	0	ZDB-GENE-030131-4317	COP9 constitutive photomorphogenic homolog subunit 4 (Arabidopsis)
1784	CABZ01070469.1	3.98328	5.42946e-05
1785	rgs3	3.98003	7.70494e-08
1786	zgc:123105	3.97862	0	ZDB-GENE-051113-272	zgc:123105
1787	mdka	3.97754	1.31209e-12	ZDB-GENE-990621-1	midkine-related growth factor
1788	si:dkey-234k7.1	3.97324	3.43765e-08
1789	rpl34	3.97251	0	ZDB-GENE-040426-1033	ribosomal protein L34
1790	C19H6orf62	3.97004	0
1791	gra	3.9684	0	ZDB-GENE-081022-203	granulito
1792	rps8a	3.9633	0	ZDB-GENE-030131-8626	ribosomal protein S8a
1793	mknk2b	3.96302	0	ZDB-GENE-030829-2	MAP kinase-interacting serine/threonine kinase 2b
1794	si:ch73-341p18.6	3.9608	1.1908e-06	ZDB-GENE-090313-151	si:ch73-341p18.6
1795	BX897747.2	3.96002	1.68097e-07
1796	dtnba	3.95661	0	ZDB-GENE-030131-3967	dystrobrevin, beta a
1797	rpl22l1	3.95304	0	ZDB-GENE-060804-3	ribosomal protein L22-like 1
1798	zgc:158260 (5 56670875..56683246)	3.95092	6.53687e-06
1799	rpl6	3.94938	0	ZDB-GENE-030131-8671	ribosomal protein L6
1800	iqca1	3.94519	8.01453e-05	ZDB-GENE-050208-768	IQ motif containing with AAA domain 1
1801	mks1	3.94266	0	ZDB-GENE-030131-3813	Meckel syndrome, type 1
1802	bscl2	3.94222	0	ZDB-GENE-051113-140	Bernardinelli-Seip congenital lipodystrophy 2 (seipin)
1803	crot	3.9374	4.77981e-11	ZDB-GENE-050522-35	carnitine O-octanoyltransferase
1804	ZNF793 (2 of 2)	3.93635	1.55838e-05
1805	si:dkey-26c10.5	3.9363	5.25544e-06	ZDB-GENE-060607-13	si:dkey-26c10.5
1806	msl2s	3.93339	0
1807	isoc2	3.9331	0	ZDB-GENE-070518-1	isochorismatase domain containing 2
1808	ufd1l	3.9311	0	ZDB-GENE-040718-150	ubiquitin fusion degradation 1-like
1809	sdcbp2	3.93098	0	ZDB-GENE-030131-3727	syndecan binding protein (syntenin) 2
1810	si:dkey-102g19.3	3.93044	4.04212e-09
1811	CDC42EP1 (1 of 2)	3.92954	1.15085e-08
1812	cryba4	3.92848	1.78661e-06	ZDB-GENE-050522-143	crystallin, beta A4
1813	pnp5b	3.928	5.98514e-08	ZDB-GENE-040912-54	purine nucleoside phosphorylase 5b
1814	si:dkeyp-93h6.3	3.92738	1.95773e-13
1815	trip12	3.92734	0	ZDB-GENE-041111-262	thyroid hormone receptor interactor 12
1816	ENSDARG00000029351	3.92504	1.57078e-07
1817	si:ch73-27e22.5	3.92138	1.50043e-05
1818	si:ch211-235f12.2	3.91795	0
1819	r3hcc1	3.9178	0	ZDB-GENE-091204-146	R3H domain and coiled-coil containing 1
1820	pdk3b	3.91717	1.07404e-05	ZDB-GENE-070112-1892	pyruvate dehydrogenase kinase, isozyme 3b
1821	sntb1	3.91626	0	ZDB-GENE-040704-13	syntrophin, basic 1
1822	C5H8orf4 (1 of 2)	3.9147	1.71046e-14
1823	ANPEP (1 of 5)	3.91219	0.000129549
1824	CABZ01071911.1	3.91004	1.8262e-07
1825	si:dkey-208k22.3	3.9094	1.0417e-07
1826	nfe2l2a	3.9084	3.42377e-10	ZDB-GENE-030723-2	nuclear factor (erythroid-derived 2)-like 2a
1827	FAM83E	3.90364	1.35905e-08
1828	dao.2	3.90278	5.62001e-11	ZDB-GENE-040426-2634	D-amino-acid oxidase 2
1829	cldna	3.90182	6.20443e-05	ZDB-GENE-010328-1	claudin a
1830	ube2b	3.89755	0	ZDB-GENE-040718-247	ubiquitin-conjugating enzyme E2B (RAD6 homolog)
1831	si:dkeyp-118h9.7	3.89647	4.84341e-06	ZDB-GENE-091204-477	si:dkeyp-118h9.7
1832	si:dkey-88n24.5	3.8961	0
1833	si:dkey-31m5.2	3.8951	5.99457e-06
1834	tial1	3.89422	0	ZDB-GENE-040426-1547	TIA1 cytotoxic granule-associated RNA binding protein-like 1
1835	si:ch211-193e5.4	3.8934	3.24973e-06	ZDB-GENE-091113-46	si:ch211-193e5.4
1836	plgrkt	3.89078	6.95242e-15	ZDB-GENE-050809-125	plasminogen receptor, C-terminal lysine transmembrane protein
1837	zdhhc8a	3.88945	3.20737e-05	ZDB-GENE-091118-26	zinc finger, DHHC-type containing 8a
1838	atp6v0cb	3.8883	0	ZDB-GENE-030131-4127	ATPase, H+ transporting, lysosomal, V0 subunit c, b
1839	P4HTM (2 of 2)	3.88754	4.34126e-12
1840	si:dkey-225d17.2	3.88425	1.0358e-14
1841	C8H9orf64	3.88095	1.0358e-14
1842	G3BP2 (1 of 3)	3.87963	0
1843	lipin2	3.87823	0	ZDB-GENE-060503-153	lipin 2
1844	si:dkey-88p24.10	3.87607	1.77322e-05
1845	rab10	3.87506	0	ZDB-GENE-040718-304	RAB10, member RAS oncogene family
1846	fshr	3.8736	1.68701e-09	ZDB-GENE-020423-5	follicle stimulating hormone receptor
1847	si:dkey-188i13.10	3.87292	0	ZDB-GENE-090313-208	si:dkey-188i13.10
1848	rps24	3.87077	0	ZDB-GENE-040109-5	ribosomal protein S24
1849	CU638692.2	3.86832	0
1850	slc30a1a	3.86713	0	ZDB-GENE-040426-1840	solute carrier family 30 (zinc transporter), member 1a
1851	prkab1a	3.86605	2.16836e-11	ZDB-GENE-040718-377	protein kinase, AMP-activated, beta 1 non-catalytic subunit, a
1852	mier2	3.86538	0	ZDB-GENE-050208-795	mesoderm induction early response 1, family member 2
1853	ppp1cbl	3.86414	0	ZDB-GENE-030131-6529	protein phosphatase 1, catalytic subunit, beta isoform, like
1854	rpl15	3.86402	0	ZDB-GENE-040801-183	ribosomal protein L15
1855	csdc2a	3.86396	5.73434e-10	ZDB-GENE-040718-442	cold shock domain containing C2, RNA binding a
1856	MSL1 (1 of 2)	3.86321	0
1857	cdc42	3.86306	0	ZDB-GENE-030131-8783	cell division cycle 42
1858	si:dkey-284p5.3	3.86216	4.24294e-06
1859	nfkbiaa	3.86201	1.54325e-14	ZDB-GENE-040426-2227	nuclear factor of kappa light polypeptide gene enhancer in B-cells inhibitor, alpha a
1860	rps9	3.85945	0	ZDB-GENE-010724-15	ribosomal protein S9
1861	edc3	3.85831	0	ZDB-GENE-050522-287	enhancer of mRNA decapping 3 homolog (S. cerevisiae)
1862	pygmb	3.85572	1.18555e-07	ZDB-GENE-040426-1206	phosphorylase, glycogen (muscle) b
1863	ADAD1	3.85462	0
1864	map3k3	3.85365	3.72176e-08	ZDB-GENE-070910-1	mitogen-activated protein kinase kinase kinase 3
1865	rxrbb	3.85281	0	ZDB-GENE-990415-242	retinoid x receptor, beta b
1866	ARHGAP9	3.84978	5.95703e-05
1867	si:dkey-286j15.1	3.84906	0
1868	cyp4t8	3.84903	9.8605e-06	ZDB-GENE-031219-3	cytochrome P450, family 4, subfamily T, polypeptide 8
1869	aqp3b	3.84877	0.00021717	ZDB-GENE-040724-66	aquaporin 3b
1870	zgc:162232	3.84552	2.48446e-09	ZDB-GENE-070410-45	zgc:162232
1871	dyrk1ab	3.84298	0	ZDB-GENE-030131-5677	dual-specificity tyrosine-(Y)-phosphorylation regulated kinase 1A, b
1872	cyp51	3.84296	2.31428e-08	ZDB-GENE-040625-2	cytochrome P450, family 51
1873	nf2b	3.84244	0	ZDB-GENE-040622-3	neurofibromin 2b (merlin)
1874	bhlhe40	3.84223	2.68763e-10	ZDB-GENE-030131-3133	basic helix-loop-helix family, member e40
1875	pcm1	3.83968	0
1876	zgc:91849	3.83951	2.8042e-06	ZDB-GENE-040718-438	zgc:91849
1877	psmc5	3.83938	0	ZDB-GENE-030131-6547	proteasome (prosome, macropain) 26S subunit, ATPase, 5
1878	LENG8	3.83824	0
1879	wu:fb17g07	3.83181	0
1880	cbx7a	3.82958	0	ZDB-GENE-050417-400	chromobox homolog 7a
1881	smad6b	3.82736	1.7579e-05	ZDB-GENE-050419-198	SMAD family member 6b
1882	SOWAHD	3.82672	3.70659e-13
1883	CR855137.1	3.82615	0
1884	BX649292.2	3.82486	3.51548e-05
1885	UHRF2 (3 of 3)	3.82134	3.56537e-07
1886	BX324177.4	3.81709	0.00253286
1887	TGM1 (3 of 6)	3.81698	4.87287e-06
1888	C13H10orf54	3.80871	8.44408e-08
1889	cyb5r2	3.80687	4.49567e-07	ZDB-GENE-060825-83	cytochrome b5 reductase 2
1890	junba	3.80653	4.19583e-14	ZDB-GENE-040426-2172	jun B proto-oncogene a
1891	cpne2	3.80619	3.47199e-05
1892	casp2	3.80215	0	ZDB-GENE-030825-3	caspase 2, apoptosis-related cysteine protease
1893	pomp	3.80203	0	ZDB-GENE-040801-10	proteasome maturation protein
1894	MYO18B	3.80129	2.16578e-08
1895	si:dkey-178e17.3	3.79898	5.40912e-07	ZDB-GENE-081104-335	si:dkey-178e17.3
1896	si:dkey-43b14.6	3.79572	1.18303e-05	ZDB-GENE-070912-536	si:dkey-43b14.6
1897	BX323449.1	3.79244	0.000469793
1898	sepw1	3.79194	0	ZDB-GENE-030410-5	selenoprotein W, 1
1899	NEK10	3.78921	4.61581e-07
1900	tsnax	3.78836	0	ZDB-GENE-050913-80	translin-associated factor X
1901	CABZ01102039.1	3.78282	1.51938e-10
1902	psd3l	3.78117	0	ZDB-GENE-030131-8195	pleckstrin and Sec7 domain containing 3, like
1903	tmed4	3.78091	0	ZDB-GENE-040625-140	transmembrane emp24 protein transport domain containing 4
1904	BX322605.3	3.77945	0.000493323
1905	P4HA1 (2 of 3)	3.7759	5.19226e-06
1906	cand2	3.7738	1.18501e-05
1907	crhbp	3.77213	1.07855e-10	ZDB-GENE-040801-196	corticotropin releasing hormone binding protein
1908	inpp4b	3.76658	1.35911e-07
1909	zgc:77614 (8 35397221..35398417)	3.76482	2.58761e-07
1910	prox2	3.76387	8.43591e-08	ZDB-GENE-081003-3	prospero homeobox 2
1911	bsdc1	3.76254	0	ZDB-GENE-040905-1	BSD domain containing 1
1912	MMP19	3.76075	3.75818e-05
1913	MIIP	3.75943	0
1914	ppm1k	3.75761	0	ZDB-GENE-050306-8	protein phosphatase 1K (PP2C domain containing)
1915	apoa1a	3.75748	1.62622e-06	ZDB-GENE-990415-14	apolipoprotein A-Ia
1916	si:ch211-235f1.3	3.75718	0
1917	si:dkeyp-67e1.5	3.75705	5.96238e-05
1918	actr2b	3.75621	0	ZDB-GENE-050410-4	ARP2 actin-related protein 2b homolog (yeast)
1919	itm2ca	3.75612	2.50735e-06
1920	prf1.2	3.75447	0.00315599	ZDB-GENE-111212-3	perforin 1.2
1921	efhd2	3.75302	0	ZDB-GENE-060531-152	EF-hand domain family, member D2
1922	psmc1a	3.7526	0	ZDB-GENE-030131-8730	proteasome (prosome, macropain) 26S subunit, ATPase, 1a
1923	ik	3.75223	0	ZDB-GENE-030131-960	IK cytokine
1924	nit1	3.7496	0	ZDB-GENE-040912-65	nitrilase 1
1925	efnb1	3.74764	2.50784e-05	ZDB-GENE-010618-2	ephrin B1
1926	akr1b1	3.74709	1.22229e-05	ZDB-GENE-040625-7	aldo-keto reductase family 1, member B1 (aldose reductase)
1927	abca1a	3.74543	3.77887e-07	ZDB-GENE-031006-12	ATP-binding cassette, sub-family A (ABC1), member 1A
1928	traf3ip1	3.7441	0	ZDB-GENE-040426-1146	TNF receptor-associated factor 3 interacting protein 1
1929	gstt1a	3.74084	2.4173e-12
1930	sccpdha	3.74021	0	ZDB-GENE-040718-51	saccharopine dehydrogenase a
1931	XAF1	3.73783	0
1932	ndufb6	3.73724	0	ZDB-GENE-040426-1781	NADH dehydrogenase (ubiquinone) 1 beta subcomplex, 6
1933	gc3	3.736	1.7192e-08	ZDB-GENE-011128-9	guanylyl cyclase 3
1934	AL954695.2	3.72709	0.000115764
1935	FRMD7 (1 of 2)	3.72614	1.81715e-09
1936	si:dkeyp-73c8.3	3.72355	2.13873e-06
1937	WBP2	3.72176	0
1938	actn3a	3.72037	3.40814e-06	ZDB-GENE-000329-9	actinin alpha 3a
1939	scara5	3.72019	1.64028e-10	ZDB-GENE-041210-258	scavenger receptor class A, member 5 (putative)
1940	cbx6a	3.7199	8.91941e-14	ZDB-GENE-040808-26	chromobox homolog 6a
1941	parvab	3.71935	7.24855e-08	ZDB-GENE-070424-60	parvin, alpha b
1942	CT583626.4	3.71872	0.000617923
1943	ALMS1	3.71688	2.71246e-14
1944	rsg1	3.71448	0	ZDB-GENE-040912-80	REM2 and RAB-like small GTPase 1
1945	CASP8 (2 of 4)	3.71424	2.99385e-09
1946	dcn	3.71368	8.65555e-15	ZDB-GENE-010102-1	decorin
1947	rbm39a	3.71215	0	ZDB-GENE-040426-2852	RNA binding motif protein 39a
1948	rps13	3.7109	0	ZDB-GENE-040625-52	ribosomal protein S13
1949	rad51ap1	3.70934	0	ZDB-GENE-050419-96	RAD51 associated protein 1
1950	fam188a	3.70869	0	ZDB-GENE-061110-13	family with sequence similarity 188, member A
1951	il15	3.7045	2.01822e-11	ZDB-GENE-060213-2	interleukin 15
1952	rnaset2	3.70384	0	ZDB-GENE-030131-2513	ribonuclease T2
1953	zgc:77614 (8 35523066..35524262)	3.7033	2.55996e-09
1954	CR847571.1	3.7017	0.000658321
1955	sv2b	3.70159	0.000176963
1956	nsfa (3 34852284..34886337)	3.70099	9.37177e-06
1957	si:ch211-119d14.4	3.70041	0.000126799	ZDB-GENE-081104-101	si:ch211-119d14.4
1958	LRRC7	3.70015	0.000187543
1959	nebl	3.69829	1.98601e-05	ZDB-GENE-050320-151	nebulette
1960	inhbab	3.69759	0.000513394	ZDB-GENE-050525-2	inhibin, beta Ab
1961	BX324177.5	3.69643	0.0020082
1962	ENSDARG00000071543	3.69227	2.2711e-11
1963	g3bp2	3.6909	0	ZDB-GENE-070112-1972	GTPase activating protein (SH3 domain) binding protein 2
1964	si:dkey-256i11.6	3.68931	0.000112112
1965	GSTK1 (1 of 4)	3.68926	9.29011e-10
1966	grk4 (1 11316762..11387524)	3.68921	3.12188e-06
1967	ASB14 (1 of 2)	3.68863	9.06787e-06
1968	tmem67	3.68802	0	ZDB-GENE-080716-1	transmembrane protein 67
1969	ENSDARG00000093068	3.68667	1.1648e-05
1970	SV2B (1 of 3)	3.68431	0.000118076
1971	FAAH	3.68004	4.84146e-05
1972	PLEKHA6	3.67979	2.54245e-09
1973	slc3a2b	3.67795	0	ZDB-GENE-040122-2	solute carrier family 3, member 2b
1974	si:ch211-194m7.5	3.67568	1.34466e-08
1975	rpl8	3.67437	0	ZDB-GENE-040426-1670	ribosomal protein L8
1976	FAM180A	3.67162	6.49343e-06
1977	hp1bp3	3.67149	0	ZDB-GENE-060810-79	heterochromatin protein 1, binding protein 3
1978	SHC1	3.67112	1.16491e-13
1979	AL935186.6	3.67065	0
1980	si:dkey-15g22.2	3.67059	3.70498e-14
1981	STPG2	3.66921	0
1982	s100a10a	3.66799	2.34769e-07	ZDB-GENE-041010-35	S100 calcium binding protein A10a
1983	si:ch73-166n24.2	3.66775	1.72926e-05
1984	fyna	3.66579	0	ZDB-GENE-030903-5	FYN oncogene related to SRC, FGR, YES a
1985	CD97 (3 of 3)	3.66556	2.25477e-05
1986	cdk2	3.66467	0	ZDB-GENE-040426-2741	cyclin-dependent kinase 2
1987	pdlim4	3.66391	2.89593e-05	ZDB-GENE-070308-5	PDZ and LIM domain 4
1988	larp1b	3.66305	0
1989	rps19	3.66257	0	ZDB-GENE-040426-1716	ribosomal protein S19
1990	glis3	3.6621	1.36567e-05	ZDB-GENE-070112-2232	GLIS family zinc finger 3
1991	npb	3.65934	2.35725e-05	ZDB-GENE-040107-40	neuropeptide B
1992	gpd1c	3.65905	8.37291e-08	ZDB-GENE-040426-2576	glycerol-3-phosphate dehydrogenase 1c
1993	setd1bb	3.65845	0.000215705	ZDB-GENE-080522-1	SET domain containing 1B, b
1994	pde6h	3.658	9.60106e-06	ZDB-GENE-040426-1754	phosphodiesterase 6H, cGMP-specific, cone, gamma
1995	efha1	3.65732	0
1996	CR391986.2	3.65696	5.64724e-07
1997	dcp1b	3.65544	1.27459e-13
1998	AZI1 (2 of 2)	3.65389	3.04327e-14
1999	CT033790.3	3.65198	0.000241695
[truncated: 2,191 more rows]

## Sheet: Ovary-biased 60 dpf
S/N	Feature ID	Fold Change	p-value	ZFIN ID	Gene name
1	si:dkey-229d11.3	-164.609	0
2	ENSDARG00000087392	-118.083	1.22587e-222
3	zgc:171445	-114.225	0	ZDB-GENE-080205-2	zgc:171445
4	ENSDARG00000087448	-113.279	1.51651e-205
5	zgc:165518	-110.128	0	ZDB-GENE-070720-15	zgc:165518
6	si:dkey-46g23.3	-104.524	0	ZDB-GENE-070705-477	si:dkey-46g23.3
7	zgc:171426	-102.37	1.52678e-103	ZDB-GENE-080212-2	zgc:171426
8	ENSDARG00000070166	-100.676	0
9	si:dkey-46g23.2	-100.116	0	ZDB-GENE-070705-476	si:dkey-46g23.2
10	si:ch211-263m18.4	-95.3922	0
11	cth1	-92.3669	0	ZDB-GENE-990806-20	cth1
12	QDPR (5 of 6)	-91.6416	0
13	gbgt1l4	-85.9297	1.10544e-230	ZDB-GENE-031204-4	globoside alpha-1,3-N-acetylgalactosaminyltransferase 1, like 4
14	si:dkey-229d11.5	-79.9231	0
15	CABZ01074647.1	-78.5021	0
16	si:ch211-12h2.6	-77.9369	4.53535e-296	ZDB-GENE-091117-31	si:ch211-12h2.6
17	si:dkey-207j16.5	-74.3769	3.40539e-241
18	ENSDARG00000093704	-73.5626	0
19	zgc:165539	-71.3384	1.49529e-76
20	si:ch1073-75o15.4	-69.398	5.8375e-97	ZDB-GENE-100922-199	si:ch1073-75o15.4
21	zpcx	-68.4509	4.28575e-71	ZDB-GENE-040824-1	zona pellucida protein C
22	zgc:175136	-66.2848	0	ZDB-GENE-080204-122	zgc:175136
23	CABZ01059627.1	-64.9692	1.46174e-302
24	ENSDARG00000088772	-63.765	0
25	zgc:173837	-62.7753	0	ZDB-GENE-080213-12	zgc:173837
26	si:ch1073-75o15.3	-62.3825	0	ZDB-GENE-100921-22	si:ch1073-75o15.3
27	CU467646.1	-62.1704	0
28	CABZ01112215.1	-60.9948	0
29	CABZ01112215.2	-60.6883	0
30	btg4	-60.6842	1.45063e-182
31	ENSDARG00000092887	-60.4638	0
32	qdprb2	-59.9508	0	ZDB-GENE-070720-19	quinoid dihydropteridine reductase b2
33	wu:fi34b01	-59.5084	0
34	si:dkey-152b24.6	-58.941	4.46225e-220	ZDB-GENE-100922-31	si:dkey-152b24.6
35	si:dkey-240e12.6	-58.6542	0	ZDB-GENE-050208-367	si:dkey-240e12.6
36	si:dkey-46g23.5	-56.8612	9.1068e-141	ZDB-GENE-030131-9306	si:dkey-46g23.5
37	ca15b	-56.7491	4.69752e-297	ZDB-GENE-040426-2222	carbonic anhydrase XV b
38	ENSDARG00000094616	-56.6041	0
39	si:ch211-145c1.1	-54.8749	0	ZDB-GENE-070912-81	si:ch211-145c1.1
40	AL929192.1	-54.721	4.85107e-43
41	trim35-29	-54.6997	2.06081e-80	ZDB-GENE-041114-35	tripartite motif containing 35-29
42	CCNO	-54.3124	0
43	zgc:171750	-54.1247	0	ZDB-GENE-071004-30	zgc:171750
44	zgc:171977	-53.7814	0	ZDB-GENE-070822-24	zgc:171977
45	zgc:56231	-53.6343	0	ZDB-GENE-040426-1914	zgc:56231
46	phc2b (1 774781..775204)	-53.1628	0
47	btg2	-52.3886	4.57991e-276
48	CABZ01034793.1	-52.3471	0
49	zgc:175135	-51.5922	0	ZDB-GENE-080214-1	zgc:175135
50	zgc:172218	-50.8621	1.23592e-146	ZDB-GENE-080219-50	zgc:172218
51	CABZ01079009.1	-50.7157	0
52	si:ch211-223m11.2	-50.0339	6.29922e-209
53	KPNA7	-48.8547	0	ZDB-GENE-040426-2023	karyopherin alpha 7 (importin alpha 8)
54	retsatl	-48.5407	0
55	si:ch211-226h8.11	-47.757	0	ZDB-GENE-050208-629	si:ch211-226h8.11
56	QDPR (6 of 6)	-47.3117	2.78284e-67
57	zgc:173990	-47.1358	0	ZDB-GENE-080218-1	zgc:173990
58	zp2l1	-46.9701	0
59	zgc:171717	-46.836	0	ZDB-GENE-071004-25	zgc:171717
60	si:ch211-226h8.4	-46.5097	2.50014e-113	ZDB-GENE-050208-376	si:ch211-226h8.4
61	AL929192.4	-46.4515	6.11941e-142
62	si:ch73-90k17.1	-45.8952	0
63	si:ch211-127n13.3	-45.5084	3.48839e-64
64	si:ch1073-263o8.2	-44.6827	0
65	acp5a	-44.5483	7.69083e-280	ZDB-GENE-040426-2864	acid phosphatase 5a, tartrate resistant
66	CU929378.1	-44.4065	9.63536e-175
67	si:dkeyp-98a7.9	-44.2728	2.06452e-195	ZDB-GENE-050208-680	si:dkeyp-98a7.9
68	ENSDARG00000086529	-44.106	0
69	si:ch211-250e5.16 (22 26324773..26327027)	-44.0691	1.25275e-30
70	si:dkeyp-98a7.8	-43.5419	2.33841e-59	ZDB-GENE-050208-600	si:dkeyp-98a7.8
71	phex	-43.3519	0	ZDB-GENE-030103-2	phosphate regulating gene with homologues to endopeptidases on the X chromosome
72	si:dkey-216e24.3	-43.0499	1.12163e-37	ZDB-GENE-070912-438	si:dkey-216e24.3
73	si:dkey-88l16.3	-42.9937	0	ZDB-GENE-030131-6015	si:dkey-88l16.3
74	zgc:113424	-42.8815	0	ZDB-GENE-050227-9	zgc:113424
75	BX571823.5	-42.7383	0
76	si:ch211-226h8.14	-42.6279	7.575e-242	ZDB-GENE-050208-470	si:ch211-226h8.14
77	cldng	-42.5452	0	ZDB-GENE-010328-7	claudin g
78	si:ch211-146l10.5	-42.3833	0
79	AL929192.3	-41.9854	0
80	si:dkey-179j5.5	-41.8319	2.78494e-50	ZDB-GENE-070705-320	si:dkey-179j5.5
81	zp3c	-40.7868	0
82	si:ch211-157j23.2	-40.5197	4.70917e-191
83	mcm3l	-40.3056	0	ZDB-GENE-040121-2	MCM3 minichromosome maintenance deficient 3 (S. cerevisiae), like
84	zgc:112146	-40.2901	4.48641e-130	ZDB-GENE-050417-237	zgc:112146
85	BX571823.1	-40.2161	0
86	zgc:112399	-39.9994	5.83645e-195	ZDB-GENE-050522-326	zgc:112399
87	tmprss4b	-39.9787	2.20297e-218	ZDB-GENE-030131-5862	transmembrane protease, serine 4b
88	si:dkeyp-98a7.4	-39.9644	3.52878e-163	ZDB-GENE-050208-760	si:dkeyp-98a7.4
89	CU075911.1	-39.907	2.11935e-229
90	elovl7b	-39.7888	1.95465e-266	ZDB-GENE-030131-5485	ELOVL family member 7, elongation of long chain fatty acids (yeast) b
91	CU467646.4	-39.5653	0
92	si:dkeyp-98a7.3	-39.3861	0	ZDB-GENE-050208-679	si:dkeyp-98a7.3
93	DMKN	-39.3498	4.80109e-93
94	si:dkey-270e21.3	-39.1726	1.55416e-189
95	BX323793.4	-39.0585	3.75632e-121
96	si:ch211-125e6.13	-38.5177	0	ZDB-GENE-070912-37	si:ch211-125e6.13
97	si:dkey-88l16.4	-37.8672	7.27052e-109	ZDB-GENE-091204-52	si:dkey-88l16.4
98	zgc:152652	-37.7544	0	ZDB-GENE-060818-27	zgc:152652
99	zgc:195245	-37.6079	0	ZDB-GENE-081022-200	zgc:195245
100	si:ch211-226h8.13	-37.5906	0
101	chia.4	-37.0923	2.53225e-277	ZDB-GENE-030131-9279	chitinase, acidic.4
102	pabpc1l	-36.4769	0	ZDB-GENE-030131-5836	poly(A) binding protein, cytoplasmic 1-like
103	wu:fi38e01	-36.4127	0
104	QDPR (2 of 6)	-36.2663	0
105	CABZ01051901.1	-36.2225	3.49758e-243
106	si:dkey-192l18.10	-36.0062	2.41496e-141
107	vldlr	-35.9675	4.09274e-306	ZDB-GENE-040426-803	very low density lipoprotein receptor
108	si:ch73-132k15.2	-35.5445	0
109	si:dkeyp-98a7.7	-35.4602	2.57755e-47	ZDB-GENE-050208-520	si:dkeyp-98a7.7
110	si:zfos-1505d6.3	-35.2427	1.01914e-41
111	zgc:77112	-35.2105	2.45704e-153	ZDB-GENE-040426-2219	zgc:77112
112	ENSDARG00000089515	-35.1987	0.000101554
113	CT573389.1	-35.0335	5.38092e-225
114	si:ch211-250e5.16 (22 26304043..26305320)	-34.8023	0
115	si:dkey-241l7.4	-34.2686	0	ZDB-GENE-041014-238	si:dkey-241l7.4
116	zgc:165453	-34.2058	1.10004e-94	ZDB-GENE-070720-13	zgc:165453
117	faah2b	-34.1778	0	ZDB-GENE-061027-358	fatty acid amide hydrolase 2b
118	BX548000.1	-34.0022	6.24585e-74
119	buc	-33.7057	0	ZDB-GENE-070117-694	bucky ball
120	slc16a3	-33.439	0	ZDB-GENE-030131-5487	solute carrier family 16 (monocarboxylic acid transporters), member 3
121	PATL2	-32.6762	0
122	zgc:171779	-32.5025	0	ZDB-GENE-071004-38	zgc:171779
123	si:ch211-125e6.12	-32.4825	3.85353e-228	ZDB-GENE-070912-36	si:ch211-125e6.12
124	zgc:158856	-32.404	0	ZDB-GENE-070112-1722	zgc:158856
125	ENSDARG00000092498	-32.3642	0
126	zgc:111868	-32.329	0	ZDB-GENE-050809-138	zgc:111868
127	si:ch211-226h8.8	-32.3129	7.00491e-33
128	si:dkey-24p1.6	-31.6981	4.79301e-61
129	ALOX5 (2 of 4)	-31.4466	9.51369e-172
130	gtf3ab	-31.0973	0	ZDB-GENE-030131-7698	general transcription factor IIIA, b
131	zgc:173856	-30.975	0
132	FOXR1	-30.5519	1.12663e-123
133	lipg	-30.1527	4.79711e-169	ZDB-GENE-040426-699	lipase, endothelial
134	caprin2	-29.8403	0	ZDB-GENE-040812-2	caprin family member 2
135	si:dkeyp-98a7.5	-29.7507	7.53541e-57	ZDB-GENE-050208-360	si:dkeyp-98a7.5
136	ENSDARG00000089062	-29.5691	1.66229e-222
137	tuba4l	-29.45	0	ZDB-GENE-030131-5588	tubulin, alpha 4 like
138	h1m	-29.1377	0	ZDB-GENE-030131-5614	linker histone H1M
139	ENSDARG00000032156	-28.9955	0
140	pif1	-28.353	5.58061e-168	ZDB-GENE-030131-4928	PIF1 5'-to-3' DNA helicase homolog (S. cerevisiae)
141	zglp1	-28.2513	3.4269e-209	ZDB-GENE-060825-359	zinc finger, GATA-like protein 1
142	zp2.3	-28.0628	0	ZDB-GENE-010622-2	zona pellucida glycoprotein 2.3
143	thy1	-28.0288	0	ZDB-GENE-030131-8561	Thy-1 cell surface antigen
144	rbpms2	-27.8829	0
145	pou5f1	-27.8452	3.45711e-98	ZDB-GENE-980526-485	POU domain, class 5, transcription factor 1
146	si:ch211-250e5.9	-27.8296	8.64147e-96	ZDB-GENE-050208-350	si:ch211-250e5.9
147	zp2	-27.8151	0	ZDB-GENE-991129-5	zona pellucida glycoprotein 2
148	si:ch211-233h19.2	-27.8094	4.73456e-113
149	hsd17b12a	-27.4273	4.14317e-213	ZDB-GENE-030131-5628	hydroxysteroid (17-beta) dehydrogenase 12a
150	si:dkey-90l23.1	-27.2895	0	ZDB-GENE-030131-5242	si:dkey-90l23.1
151	ENSDARG00000087363	-27.2874	4.69815e-136
152	si:dkeyp-34c12.1	-27.1653	1.28915e-97
153	si:dkey-4c23.8	-27.1056	2.04353e-62
154	si:ch211-146l10.7	-26.9556	0
155	elovl6l	-26.4868	6.3815e-65	ZDB-GENE-031110-3	ELOVL family member 6, elongation of long chain fatty acids like
156	si:dkey-241l7.6	-26.3101	0	ZDB-GENE-041014-235	si:dkey-241l7.6
157	birc5b	-26.2675	3.8918e-257	ZDB-GENE-030826-2	baculoviral IAP repeat-containing 5B
158	clcnk	-25.6189	7.88736e-64	ZDB-GENE-040426-1379	chloride channel K
159	CST7	-25.5808	1.13454e-113
160	sybu	-25.463	3.60581e-209	ZDB-GENE-060929-1202	syntabulin (syntaxin-interacting)
161	zp3b	-25.3571	0	ZDB-GENE-031124-2	zona pellucida glycoprotein 3b
162	si:dkey-208k4.2	-25.3148	0	ZDB-GENE-030131-6124	si:dkey-208k4.2
163	nanos3	-25.1034	4.57765e-115	ZDB-GENE-011221-1	nanos homolog 3
164	si:ch211-39n21.1	-25.0131	9.2104e-87
165	st6galnac1.2	-24.9611	4.10775e-98	ZDB-GENE-041014-161	ST6 (alpha-N-acetyl-neuraminyl-2,3-beta-galactosyl-1,3)-N-acetylgalactosaminide alpha-2,6-sialyltransferase 1.2
166	mid1ip1l	-24.887	0	ZDB-GENE-030131-1697	MID1 interacting protein 1, like
167	zp2.2	-24.797	0	ZDB-GENE-010622-1	zona pellucida glycoprotein 2.2
168	zp2.5	-24.6394	0	ZDB-GENE-090306-1	zona pellucida glycoprotein 2.5
169	si:dkeyp-98a7.2	-24.3837	1.55787e-47
170	crp2	-24.3546	0	ZDB-GENE-030131-5826	C-reactive protein 2
171	otx1b	-24.2214	1.29041e-45	ZDB-GENE-980526-400	orthodenticle homolog 1b
172	ctssb.1	-24.08	0	ZDB-GENE-050522-559	cathepsin S, b.1
173	gpr160	-24.0657	1.14647e-123	ZDB-GENE-081022-189	G protein-coupled receptor 160
174	si:ch211-137a8.2	-24.029	2.13287e-117	ZDB-GENE-061103-172	si:ch211-137a8.2
175	zgc:66449	-24.0164	2.02543e-162	ZDB-GENE-030131-5618	zgc:66449
176	BX284640.3	-23.9034	2.03625e-164
177	f2rl1.1	-23.8142	2.67376e-71	ZDB-GENE-061215-140	coagulation factor II (thrombin) receptor-like 1.1
178	si:ch211-157c3.4	-23.8087	3.63888e-57
179	zgc:136254	-23.7778	6.06808e-184	ZDB-GENE-060421-3062	zgc:136254
180	ST3GAL1 (5 of 5)	-23.7175	1.2862e-87
181	myh9a	-23.6739	7.09811e-196	ZDB-GENE-030131-5870	myosin, heavy polypeptide 9a, non-muscle
182	zgc:173556	-23.5717	0	ZDB-GENE-071004-54	zgc:173556
183	si:dkey-121h17.7	-23.4854	7.33853e-58
184	mylipa	-23.4758	3.19833e-141	ZDB-GENE-030131-7831	myosin regulatory light chain interacting protein a
185	AL929192.5	-23.4333	2.69567e-35
186	wu:fi42e03	-23.3102	3.33715e-65
187	zgc:162945	-23.235	0
188	SYCP2L	-23.1179	6.77082e-110
189	BX465186.1	-23.0275	0
190	si:ch211-14a17.6	-22.9742	1.60678e-276
191	zgc:153258	-22.9413	4.41205e-91	ZDB-GENE-060929-108	zgc:153258
192	elovl7a	-22.9183	9.39039e-157	ZDB-GENE-030131-6149	ELOVL family member 7, elongation of long chain fatty acids (yeast) a
193	CABZ01044980.1	-22.8262	9.13418e-148
194	si:dkey-88l16.5	-22.7413	4.39107e-82
195	EPCAM	-22.6198	0	ZDB-GENE-040426-2209	epithelial cell adhesion molecule
196	si:ch211-241j12.4	-22.4964	2.03179e-131
197	zgc:77118	-22.4493	1.75167e-297	ZDB-GENE-040426-2211	zgc:77118
198	hsd3b1	-22.3517	5.50674e-96	ZDB-GENE-081105-30	hydroxy-delta-5-steroid dehydrogenase, 3 beta- and steroid delta-isomerase 1
199	si:ch211-12h2.8	-22.1024	0	ZDB-GENE-091118-43	si:ch211-12h2.8
200	zorba	-22.0411	0
201	ZBTB8A	-22.0071	1.15622e-79
202	mos	-21.975	9.42682e-208	ZDB-GENE-040428-3	v-mos Moloney murine sarcoma viral oncogene homolog
203	zgc:162592	-21.9727	1.22054e-70	ZDB-GENE-030131-5400	zgc:162592
204	si:ch211-119o8.6	-21.8594	9.67354e-53	ZDB-GENE-070912-17	si:ch211-119o8.6
205	CYSTM1	-21.8039	2.59844e-255
206	zp3.2 (17 2358509..2362392)	-21.7711	0
207	gata2b	-21.6472	2.1897e-59	ZDB-GENE-040718-440	GATA-binding protein 2b
208	si:ch211-157j23.3	-21.5131	1.2198e-73
209	lsm14b	-21.5049	0	ZDB-GENE-040426-779	LSM14B, SCD6 homolog B (S. cerevisiae)
210	lin28a	-21.3172	9.44135e-63	ZDB-GENE-040426-747	lin-28 homolog A (C. elegans)
211	si:dkey-167i21.2	-21.2521	6.32206e-263	ZDB-GENE-090313-198	si:dkey-167i21.2
212	CDCP1 (1 of 3)	-21.2477	1.0998e-73
213	GALNT6	-21.2437	3.37164e-100	ZDB-GENE-040426-2272	UDP-N-acetyl-alpha-D-galactosamine:polypeptide N-acetylgalactosaminyltransferase 6 (GalNAc-T6)
214	si:dkey-241l7.5	-21.179	0	ZDB-GENE-041014-237	si:dkey-241l7.5
215	AL929192.2	-21.0759	3.73915e-37
216	si:ch211-241j12.3	-20.8939	2.69652e-164
217	zgc:66432	-20.8629	8.71888e-155	ZDB-GENE-030131-5827	zgc:66432
218	zp3.2 (17 2365374..2368214)	-20.5924	0
219	tph1a	-20.543	5.98113e-81	ZDB-GENE-030317-1	tryptophan hydroxylase 1 (tryptophan 5-monooxygenase) a
220	rbp1b	-20.4972	1.79458e-151	ZDB-GENE-050421-2	retinol binding protein 1b, cellular
221	zp2l2	-20.4459	7.12706e-159	ZDB-GENE-060818-4	zona pellucida glycoprotein 2, like 2
222	ENSDARG00000016538	-20.2157	7.47821e-152
223	s100a1	-20.1927	0	ZDB-GENE-040916-1	S100 calcium binding protein A1
224	si:ch211-251f6.7	-20.0862	1.19774e-68
225	cldnd	-19.9615	1.64202e-296	ZDB-GENE-010328-4	claudin d
226	dvr1	-19.943	2.71481e-177	ZDB-GENE-980526-389	decapentaplegic and Vg-related 1
227	bmp15	-19.8515	9.31514e-89	ZDB-GENE-030131-6115	bone morphogenetic protein 15
228	zar1l	-19.3053	0
229	FIGLA (2 of 2)	-19.1015	3.44626e-61
230	zgc:55413	-19.027	7.43207e-264	ZDB-GENE-040426-2909	zgc:55413
231	crygmxl1	-18.8792	2.55458e-35	ZDB-GENE-050522-392	crystallin, gamma MX, like 1
232	figla	-18.879	4.3044e-55	ZDB-GENE-031121-1	factor in the germline alpha
233	tmem144b	-18.7576	1.53756e-176	ZDB-GENE-041010-58	transmembrane protein 144b
234	CDCP1 (2 of 3)	-18.7183	1.5203e-91
235	gbgt1l1	-18.5951	1.54556e-40	ZDB-GENE-040426-1117	globoside alpha-1,3-N-acetylgalactosaminyltransferase 1, like 1
236	si:dkey-22p6.2	-18.3878	1.63967e-34
237	zgc:162969	-18.3638	2.65705e-188	ZDB-GENE-041008-244	zgc:162969
238	cx44.2	-18.3189	1.68149e-50	ZDB-GENE-010619-1	connexin 44.2
239	si:dkeyp-50f7.2	-18.246	1.1769e-250	ZDB-GENE-030131-5968	si:dkeyp-50f7.2
240	foxh1	-18.2392	4.54117e-46	ZDB-GENE-000616-15	forkhead box H1
241	mtus1a	-18.071	1.41775e-39	ZDB-GENE-061103-409	mitochondrial tumor suppressor 1a
242	KCNS3 (2 of 2)	-18.0202	1.20984e-42
243	MCOLN3 (2 of 2)	-17.9491	4.30946e-56
244	rasl11b	-17.838	2.60317e-97	ZDB-GENE-040426-793	RAS-like, family 11, member B
245	si:ch211-254n4.3	-17.8308	9.22558e-53
246	mcm6l	-17.8153	1.76816e-254	ZDB-GENE-050913-141	MCM6 minichromosome maintenance deficient 6, like
247	si:dkey-105h11.2	-17.8056	3.57782e-47
248	zgc:66455	-17.5898	5.40619e-149	ZDB-GENE-040426-1642	zgc:66455
249	si:ch1073-504d15.2	-17.4814	7.81486e-36
250	zgc:55621	-17.36	7.86297e-177	ZDB-GENE-040426-762	zgc:55621
251	zp2.6	-17.3269	6.93566e-53	ZDB-GENE-090306-2	zona pellucida glycoprotein 2.6
252	CR848746.2	-17.1966	2.20104e-72
253	oclnb	-17.0303	9.93548e-44	ZDB-GENE-041212-43	occludin b
254	dab2	-16.9893	0	ZDB-GENE-040303-1	disabled homolog 2 (Drosophila)
255	B4GALNT2 (2 of 3)	-16.8204	9.92478e-76
256	sox21a	-16.8161	2.78154e-66	ZDB-GENE-990715-6	SRY-box containing gene 21a
257	tecrl2	-16.4769	3.57026e-43	ZDB-GENE-041010-116	trans-2,3-enoyl-CoA reductase-like 2
258	zgc:66479	-16.4137	1.31698e-131	ZDB-GENE-031030-10	zgc:66479
259	snx10a	-16.3666	1.43054e-95	ZDB-GENE-050809-44	sorting nexin 10a
260	C25H11orf24	-16.3602	1.65267e-143
261	si:dkey-241l7.2	-16.3153	4.8428e-198	ZDB-GENE-041014-240	si:dkey-241l7.2
262	si:dkey-37o8.1	-16.2368	1.04372e-94	ZDB-GENE-030131-5667	si:dkey-37o8.1
263	si:ch211-241b2.4	-16.2004	7.33032e-127	ZDB-GENE-081104-191	si:ch211-241b2.4
264	larp6	-16.1938	0	ZDB-GENE-030131-6403	La ribonucleoprotein domain family, member 6
265	DEPDC7 (2 of 2)	-16.1015	2.40094e-54
266	npm2a	-15.9387	2.08422e-104	ZDB-GENE-060810-57	nucleophosmin/nucleoplasmin, 2a
267	CITED1	-15.8832	1.0487e-123
268	snai3	-15.8256	3.34281e-39	ZDB-GENE-061013-757	snail homolog 3
269	cyp11a1	-15.8104	9.33585e-254	ZDB-GENE-010306-1	cytochrome P450, subfamily XIA, polypeptide 1
270	NPM2 (1 of 2)	-15.7892	0
271	ccna1	-15.7666	0	ZDB-GENE-040311-2	cyclin A1
272	si:ch211-14a17.7	-15.685	3.05282e-195
273	pfkma	-15.6673	5.12229e-53	ZDB-GENE-040912-135	phosphofructokinase, muscle a
274	micall2a	-15.6496	2.97438e-78	ZDB-GENE-030131-5409	mical-like 2a
275	lpcat4	-15.5959	1.00616e-154	ZDB-GENE-030131-5777	lysophosphatidylcholine acyltransferase 4
276	PALLD	-15.5244	6.26405e-80
277	ankrd22	-15.5019	4.57956e-185	ZDB-GENE-040426-1120	ankyrin repeat domain 22
278	polr3g	-15.3568	7.49174e-52
279	im:7154842	-15.3533	3.89643e-32	ZDB-GENE-080917-19	im:7154842
280	rdh10b	-15.3497	0	ZDB-GENE-030909-7	retinol dehydrogenase 10b
281	si:dkey-241l7.3	-15.1877	2.61737e-39	ZDB-GENE-041014-239	si:dkey-241l7.3
282	si:ch211-11i5.3	-15.078	1.18574e-175
283	fam89a	-15.0473	2.70851e-85
284	gsto2	-15.0121	3.39871e-220	ZDB-GENE-041114-67	glutathione S-transferase omega 2
285	igf2bp3	-14.993	1.96542e-89	ZDB-GENE-000308-1	insulin-like growth factor 2 mRNA binding protein 3
286	si:ch211-167j6.3	-14.9606	8.07303e-142
287	rhoq	-14.709	1.6614e-37	ZDB-GENE-030131-5721	ras homolog gene family, member Q
288	zgc:174935	-14.6316	9.97207e-78	ZDB-GENE-080204-78	zgc:174935
289	zp3a.1	-14.5972	5.66569e-162
290	iqsec3a	-14.5871	1.43883e-25	ZDB-GENE-041210-343	IQ motif and Sec7 domain 3a
291	zgc:114123	-14.5481	4.775e-186	ZDB-GENE-050913-53	zgc:114123
292	gdf9	-14.5163	2.7419e-46	ZDB-GENE-050221-7	growth differentiation factor 9
293	si:ch211-12e13.2	-14.4651	7.17616e-294	ZDB-GENE-060526-27	si:ch211-12e13.2
294	CU326366.3	-14.412	9.18158e-230
295	sh3d19	-14.3669	2.00792e-38	ZDB-GENE-050522-481	SH3 domain containing 19
296	si:ch211-226h8.6	-14.321	1.11505e-63	ZDB-GENE-050208-456	si:ch211-226h8.6
297	zgc:152968	-14.2958	3.00225e-78	ZDB-GENE-061013-448	zgc:152968
298	si:ch211-198m1.1	-14.1489	2.17443e-26
299	zgc:103559	-13.9261	3.39176e-26	ZDB-GENE-041212-22	zgc:103559
300	srgap2b	-13.9159	3.82069e-41	ZDB-GENE-041210-103	SLIT-ROBO Rho GTPase activating protein 2b
301	lamp2	-13.8963	0	ZDB-GENE-030729-9	lysosomal membrane glycoprotein 2
302	tmem44	-13.8317	1.02929e-104	ZDB-GENE-060825-65	transmembrane protein 44
303	C18H7orf23 (2 of 2)	-13.825	6.17745e-60
304	zgc:171699	-13.7292	1.42053e-51	ZDB-GENE-071004-24	zgc:171699
305	micall2b	-13.6395	2.2889e-58	ZDB-GENE-030131-5803	mical-like 2b
306	pygl	-13.6252	4.09698e-170	ZDB-GENE-041205-1	phosphorylase, glycogen; liver (Hers disease, glycogen storage disease type VI)
307	pdlim2	-13.5925	1.92606e-76	ZDB-GENE-070308-4	PDZ and LIM domain 2 (mystique)
308	BX908797.1	-13.5705	6.76848e-50
309	fbxo32	-13.5509	2.23279e-130	ZDB-GENE-040426-1040	F-box protein 32
310	DAPK2 (2 of 2)	-13.5399	2.89069e-26
311	si:dkey-166k9.2	-13.3972	1.25308e-42
312	scarb1	-13.3798	0	ZDB-GENE-031126-1	scavenger receptor class B, member 1
313	ENSDARG00000016789	-13.3099	7.57606e-142
[truncated: 3,954 more rows]
