# Supplementary material for: Histological and transcriptomic effects of 17α-methyltestosterone on zebrafish gonad development
Source: BMC Genomics. 2017 Jul 24;18:557. doi: 10.1186/s12864-017-3915-z (PMC5523153; doi:10.1186/s12864-017-3915-z)
Supplement: Supplementary file 6 — Genes differentially expressed by 2-fold or more in 40 dpf testes compared to 60 dpf testes. (XLS 230kb) [file 12864_2017_3915_MOESM6_ESM.xls]

## Sheet:  Up-regulated in 40CT
S/N	Gene symbol	Fold Change	p-value	ZFIN ID	Gene name
1	defbl1	-7.13298	0.0398806	ZDB-GENE-070207-1	defensin, beta-like 1
2	sdprb	-6.82228	0.0123067	ZDB-GENE-040912-149	serum deprivation response b
3	apod	-6.34671	0.0440782	ZDB-GENE-060929-148	apolipoprotein D
4	rbp7b	-6.05157	0.0294518	ZDB-GENE-081022-134	retinol binding protein 7b, cellular
5	CD59 (1 of 2)	-5.49861	4.0856e-06
6	adh8a	-5.07464	2.66958e-06	ZDB-GENE-030529-3	alcohol dehydrogenase 8a
7	si:ch1073-403i13.1	-5.02928	5.64493e-11
8	si:busm1-48c11.3	-5.02573	1.60075e-06	ZDB-GENE-030616-505	si:busm1-48c11.3
9	si:busm1-194e12.12	-4.92922	1.715e-08	ZDB-GENE-030616-319	si:busm1-194e12.12
10	rbp2a	-4.84334	0.00416253	ZDB-GENE-020320-2	retinol binding protein 2a, cellular
11	aqp1a.1	-4.79119	0.0259143	ZDB-GENE-030131-7764	aquaporin 1a, tandem duplicate 1
12	ENSDARG00000078976	-4.78724	0.00558086
13	pnp4a	-4.71264	0.0447437	ZDB-GENE-040625-83	purine nucleoside phosphorylase 4a
14	si:ch211-243a20.3	-4.62565	0.0279659
15	gpnmb	-4.62108	0.0484704
16	sost	-4.55558	0.010386	ZDB-GENE-110411-139	sclerostin
17	ENSDARG00000087059	-4.40936	0.0202069
18	nr0b2a	-4.38801	0.00115636	ZDB-GENE-080403-1	nuclear receptor subfamily 0, group B, member 2a
19	ntd5	-4.37841	0.0434943	ZDB-GENE-031030-7	ntl-dependent gene 5
20	vim	-4.36776	0.0252842	ZDB-GENE-011212-3	vimentin
21	osr1	-4.36606	0.0129741	ZDB-GENE-070321-1	odd-skipped related 1 (Drosophila)
22	CIDEC	-4.30857	0.0312054
23	si:dkey-261h17.1	-4.17597	1.06406e-06
24	dap1b (9 53975567..53979084)	-4.16598	3.58968e-20
25	IFI30 (2 of 2)	-4.15089	0.0145285
26	cfdl	-4.06919	0.000803367
27	s100a10a	-4.04964	0.0414381	ZDB-GENE-041010-35	S100 calcium binding protein A10a
28	ENSDARG00000092281	-3.94197	0.0112447
29	sema3d	-3.93612	0.000264074	ZDB-GENE-990715-2	semaphorin 3d
30	pdgfaa	-3.8508	4.33369e-07	ZDB-GENE-030918-2	platelet-derived growth factor alpha a
31	igfbp5b	-3.82667	5.26001e-05	ZDB-GENE-040319-2	insulin-like growth factor binding protein 5b
32	soul5	-3.80883	0.000651633
33	si:ch1073-291c23.2	-3.74242	0.0103356	ZDB-GENE-081107-2	si:ch1073-291c23.2
34	col1a2	-3.73635	0.00302039	ZDB-GENE-030131-8415	collagen, type I, alpha 2
35	si:ch211-149o7.4	-3.72608	0.00731341	ZDB-GENE-081104-131	si:ch211-149o7.4
36	cebpa	-3.66277	0.0201751	ZDB-GENE-020111-2	CCAAT/enhancer binding protein (C/EBP), alpha
37	fn1	-3.64803	1.03319e-05	ZDB-GENE-000426-1	fibronectin 1
38	rbp4	-3.62401	1.30004e-15	ZDB-GENE-000210-19	retinol binding protein 4, plasma
39	hpdb	-3.58992	0.0376036	ZDB-GENE-040808-62	4-hydroxyphenylpyruvate dioxygenase b
40	col1a1a	-3.57127	3.26463e-05	ZDB-GENE-030131-9102	collagen, type I, alpha 1a
41	TMEM100 (1 of 2)	-3.52718	0.0468589
42	hbbe2	-3.49359	0.00440975	ZDB-GENE-040702-1	hemoglobin beta embryonic-2
43	SCUBE1	-3.47388	4.71376e-05	ZDB-GENE-050302-78	signal peptide, CUB domain, EGF-like 1
44	si:ch211-106h4.12	-3.4299	2.18262e-06
45	cyp2ad3	-3.41438	3.3575e-05	ZDB-GENE-041001-156	cytochrome P450, family 2, subfamily AD, polypeptide 3
46	AEBP1 (2 of 2)	-3.41284	0.000180229
47	si:dkey-97i18.5	-3.38721	0.0120159
48	flnb	-3.3739	0.0109021
49	tgm2b	-3.36756	0.00028887	ZDB-GENE-030131-2576	transglutaminase 2b
50	si:ch211-105c13.3	-3.35072	1.39892e-05	ZDB-GENE-030131-4483	si:ch211-105c13.3
51	pmp22a	-3.31847	0.00701173	ZDB-GENE-030131-6757	peripheral myelin protein 22a
52	krt15	-3.30367	0.0120616	ZDB-GENE-040426-2931	keratin 15
53	adamts15a	-3.3023	6.91831e-06	ZDB-GENE-060526-203	ADAM metallopeptidase with thrombospondin type 1 motif, 15a
54	slco2b1	-3.28801	9.61976e-05	ZDB-GENE-051023-6	solute carrier organic anion transporter family, member 2B1
55	htra1a	-3.24867	0.0404666	ZDB-GENE-040704-64	HtrA serine peptidase 1a
56	dkk3b	-3.23772	1.00993e-06	ZDB-GENE-061207-74	dickkopf homolog 3b (Xenopus laevis)
57	cebpd	-3.22578	1.03795e-13	ZDB-GENE-020111-4	CCAAT/enhancer binding protein (C/EBP), delta
58	c7a	-3.22179	0.00073171	ZDB-GENE-081104-392	complement component 7a
59	PCOLCE (1 of 2)	-3.21765	8.0128e-06
60	dcn	-3.18379	0.000968935	ZDB-GENE-010102-1	decorin
61	entpd1	-3.1298	0.00279789	ZDB-GENE-040801-58	ectonucleoside triphosphate diphosphohydrolase 1
62	postnb	-3.12596	0.000593776	ZDB-GENE-030131-9120	periostin, osteoblast specific factor b
63	f10	-3.10048	8.63039e-13	ZDB-GENE-021206-9	coagulation factor X
64	si:ch211-156j16.1	-3.09508	1.53935e-07	ZDB-GENE-030131-4106	si:ch211-156j16.1
65	CRISPLD2	-3.08317	0.0273417	ZDB-GENE-130131-1	cysteine-rich secretory protein LCCL domain containing 2
66	gstm3	-3.08152	1.31622e-05	ZDB-GENE-050309-24	glutathione S-transferase M3 (brain)
67	sox4a (19 29272128..29275079)	-3.06918	6.22879e-09
68	col6a6	-3.06793	1.05625e-06	ZDB-GENE-041111-303	collagen, type VI, alpha 6
69	mdka	-3.04903	1.60313e-12	ZDB-GENE-990621-1	midkine-related growth factor
70	ramp2	-3.01891	4.61752e-05	ZDB-GENE-080204-79	receptor (G protein-coupled) activity modifying protein 2
71	cyp1c1	-3.00983	3.13973e-05	ZDB-GENE-050522-501	cytochrome P450, family 1, subfamily C, polypeptide 1
72	cd248a	-3.00612	8.86286e-05	ZDB-GENE-030131-2084	CD248 molecule, endosialin a
73	si:dkey-100n23.4	-3.00477	1.31911e-07
74	CREG1	-2.99649	1.30289e-06	ZDB-GENE-070112-2042	cellular repressor of E1A-stimulated genes 1
75	COX5A (2 of 3)	-2.98913	0.0356428
76	ptrfb	-2.97832	0.0003846	ZDB-GENE-030131-5509	polymerase I and transcript release factor b
77	phlda3	-2.97034	0.00797279	ZDB-GENE-030616-267	pleckstrin homology-like domain, family A, member 3
78	prss35	-2.95765	1.30763e-07	ZDB-GENE-040704-55	protease, serine, 35
79	jun	-2.95141	2.2745e-05	ZDB-GENE-030131-7859	jun proto-oncogene
80	CNDP1	-2.94274	0.0343589
81	gata4	-2.91616	0.00898673	ZDB-GENE-980526-476	GATA-binding protein 4
82	zgc:112437	-2.91249	0.0113763	ZDB-GENE-050417-293	zgc:112437
83	cpn1	-2.89185	2.26832e-06	ZDB-GENE-030131-9116	carboxypeptidase N, polypeptide 1
84	sox4a (19 29219712..29274131)	-2.88378	1.60075e-06
85	hopx	-2.88341	0.0145072	ZDB-GENE-031016-2	HOP homeobox
86	marcksl1a	-2.87068	1.70257e-06	ZDB-GENE-040426-2146	MARCKS-like 1a
87	cdh6	-2.86812	0.010448	ZDB-GENE-050320-92	cadherin 6
88	si:dkey-103i16.2 (18 15045356..15053405)	-2.86297	0.00401564
89	zgc:153154	-2.85566	0.00762919	ZDB-GENE-060825-337	zgc:153154
90	fkbp5	-2.84981	1.04397e-07	ZDB-GENE-030616-630	FK506 binding protein 5
91	rhag	-2.8343	0.0262763	ZDB-GENE-030131-8229	Rhesus blood group-associated glycoprotein
92	AEBP1 (1 of 2)	-2.82783	0.00390278
93	mmrn2a	-2.80962	0.00791106
94	sfrp1b	-2.80887	0.00800562	ZDB-GENE-061103-1	secreted frizzled-related protein 1b
95	si:dkeyp-59a8.1	-2.80406	0.000107323	ZDB-GENE-041014-165	si:dkeyp-59a8.1
96	mdkb	-2.79957	0.000449958	ZDB-GENE-010131-6	midkine-related growth factor b
97	tuba8l3	-2.79393	0.00440975	ZDB-GENE-040801-77	tubulin, alpha 8 like 3
98	cxcr7b	-2.78829	0.00386276	ZDB-GENE-031116-61	chemokine (C-X-C motif) receptor 7b
99	id1	-2.7853	5.91168e-24	ZDB-GENE-990415-96	inhibitor of DNA binding 1
100	gsto2	-2.78249	1.04397e-07	ZDB-GENE-041114-67	glutathione S-transferase omega 2
101	GSTZ1	-2.78244	0.000474597	ZDB-GENE-040718-184	glutathione S-transferase zeta 1
102	atoh8	-2.77665	0.0131724	ZDB-GENE-061215-7	atonal homolog 8
103	scg3	-2.75688	1.01162e-09	ZDB-GENE-040426-1725	secretogranin III
104	serpinf1	-2.75339	0.000739108	ZDB-GENE-040912-2	serine (or cysteine) peptidase inhibitor, clade F, member 1
105	C6 (1 of 2)	-2.75304	0.00179303
106	pdgfra (20 24309905..24316052)	-2.74929	0.000755572
107	CABZ01020207.1	-2.73316	0.00504893
108	aplp1	-2.72545	0.0153242	ZDB-GENE-040319-1	amyloid beta (A4) precursor-like protein 1
109	PAPLN (1 of 2)	-2.72299	0.00247357
110	podxl	-2.72222	3.33514e-06
111	jam2b	-2.72213	0.00184789	ZDB-GENE-080229-3	junctional adhesion molecule 2b
112	plscr3b	-2.71799	0.00134287	ZDB-GENE-040426-2517	phospholipid scramblase 3b
113	KRT18 (2 of 3)	-2.71773	0.0158651
114	col6a3 (9 25017210..25027570)	-2.71753	0.0143133
115	rdh10a	-2.71287	6.09445e-06	ZDB-GENE-070112-2242	retinol dehydrogenase 10a
116	inhbab	-2.70514	0.00121693	ZDB-GENE-050525-2	inhibin, beta Ab
117	copeb	-2.70469	3.42528e-05
118	c1qtnf5	-2.70262	0.00352593	ZDB-GENE-050706-101	C1q and tumor necrosis factor related protein 5
119	cxcl12a	-2.67623	0.00400495	ZDB-GENE-030318-1	chemokine (C-X-C motif) ligand 12a (stromal cell-derived factor 1)
120	ADAMTSL4	-2.67319	0.0036372
121	ace	-2.67038	0.0416588	ZDB-GENE-030131-1826	angiotensin I converting enzyme (peptidyl-dipeptidase A) 1
122	aldh9a1a	-2.66572	0.0259143
123	igf2b	-2.65885	0.000210743	ZDB-GENE-030131-2935	insulin-like growth factor 2b
124	fkbp7	-2.65417	0.0284662	ZDB-GENE-030616-182	FK506 binding protein 7
125	FAM84B (2 of 2)	-2.65286	8.44896e-06
126	fzd2	-2.64438	2.26605e-05	ZDB-GENE-990415-224	frizzled homolog 2
127	agtr2	-2.63877	0.0101455	ZDB-GENE-050306-56	angiotensin II receptor, type 2
128	sfrp1a	-2.63831	0.023609	ZDB-GENE-040310-5	secreted frizzled-related protein 1a
129	vasnb	-2.63564	1.60951e-05
130	loxl2a	-2.63473	0.0476769	ZDB-GENE-070818-1	lysyl oxidase-like 2a
131	ppdpfa	-2.62905	0.0353201	ZDB-GENE-030219-204	pancreatic progenitor cell differentiation and proliferation factor a
132	nfil3-6	-2.62878	0.00178354	ZDB-GENE-040704-63	nuclear factor, interleukin 3 regulated, member 6
133	anxa2a	-2.62716	0.0224083	ZDB-GENE-030131-4282	annexin A2a
134	tmem88b	-2.61905	0.035827	ZDB-GENE-060929-644	transmembrane protein 88 b
135	gpx4a	-2.61744	0.0245572	ZDB-GENE-030410-2	glutathione peroxidase 4a
136	mhc1zel	-2.59973	2.07522e-05	ZDB-GENE-091116-87	major histocompatibility complex class I ZE gene, like
137	jam2a	-2.59553	4.9922e-11	ZDB-GENE-031204-3	junctional adhesion molecule 2a
138	mxra8a	-2.58582	0.00125907	ZDB-GENE-060503-671	matrix-remodelling associated 8a
139	cox4i2	-2.58581	0.000145204	ZDB-GENE-040426-1775	cytochrome c oxidase subunit IV isoform 2
140	col6a3 (9 24947661..24978784)	-2.57888	0.00291907
141	smad6a	-2.57688	0.0204445	ZDB-GENE-011015-1	SMAD family member 6a
142	snai2	-2.57143	0.000724383	ZDB-GENE-030326-6	snail homolog 2 (Drosophila)
143	dhrs1	-2.57143	0.00328647	ZDB-GENE-030616-591	dehydrogenase/reductase (SDR family) member 1
144	sc:d136	-2.56944	0.0200769	ZDB-GENE-080303-1	sc:d136
145	plod2	-2.55894	0.0157413	ZDB-GENE-070326-1	procollagen-lysine, 2-oxoglutarate 5-dioxygenase 2
146	CR391995.1	-2.55341	0.000282666
147	ehd2	-2.54994	0.0446358	ZDB-GENE-030131-9347	EH-domain containing 2
148	rgs5b	-2.54831	0.0420068	ZDB-GENE-050417-359	regulator of G-protein signaling 5b
149	tfpia	-2.54365	0.048557	ZDB-GENE-030711-1	tissue factor pathway inhibitor a
150	CU466279.1	-2.54132	0.0160542
151	LOXL2 (2 of 3)	-2.53077	0.0345208
152	eppk1	-2.52428	0.0144414	ZDB-GENE-030416-1	epiplakin 1
153	NDNF	-2.52396	0.00275112
154	wt1a	-2.52253	8.19608e-09	ZDB-GENE-980526-558	wilms tumor 1a
155	actn3b	-2.52207	0.0353955	ZDB-GENE-030131-2040	actinin alpha 3b
156	HIST1H1T	-2.52121	0.00383283
157	zgc:113531	-2.5192	0.00428579	ZDB-GENE-050320-52	zgc:113531
158	cdon	-2.51888	1.28019e-06	ZDB-GENE-021115-4	cell adhesion molecule-related/down-regulated by oncogenes
159	inhbb	-2.51817	4.70791e-14	ZDB-GENE-990415-2	inhibin, beta B
160	tomm5	-2.51809	0.00416253
161	zfp36l1a	-2.51226	9.70634e-11	ZDB-GENE-030131-9860	zinc finger protein 36, C3H type-like 1a
162	sema7a	-2.5115	0.04682	ZDB-GENE-030131-3633	semaphorin 7A
163	spon1b	-2.49961	2.18898e-06	ZDB-GENE-000427-10	spondin 1b
164	rbp1a	-2.49195	0.017011	ZDB-GENE-020320-1	retinol binding protein 1a, cellular
165	si:dkey-49n23.1	-2.48972	0.0456531	ZDB-GENE-050208-762	si:dkey-49n23.1
166	RIN3	-2.48855	0.0362307
167	znf703	-2.48502	0.0222209	ZDB-GENE-010717-1	zinc finger protein 703
168	anxa1a	-2.48333	0.00501896	ZDB-GENE-030131-6664	annexin A1a
169	MGST1 (1 of 2)	-2.48326	0.0125685
170	hbaa1	-2.48195	0.00100951	ZDB-GENE-980526-79	hemoglobin alpha adult-1
171	aqp8a.1	-2.46592	0.00050357	ZDB-GENE-040912-106	aquaporin 8a, tandem duplicate 1
172	hspb1	-2.46515	0.00154965	ZDB-GENE-030326-4	heat shock protein, alpha-crystallin-related, 1
173	AOC2	-2.46454	1.12746e-12
174	rhoua	-2.45834	0.00771693	ZDB-GENE-040618-3	ras homolog gene family, member Ua
175	ECM1 (2 of 2)	-2.45156	8.62025e-09
176	SIK1	-2.45066	0.00388167
177	meis1	-2.44479	0.00294268	ZDB-GENE-020122-1	myeloid ecotropic viral integration 1
178	colec12	-2.44172	0.00855799	ZDB-GENE-030131-9807	collectin sub-family member 12
179	gpd1b	-2.42471	0.000876654	ZDB-GENE-030131-3906	glycerol-3-phosphate dehydrogenase 1b
180	col5a1	-2.41437	0.023758	ZDB-GENE-041105-6	procollagen, type V, alpha 1
181	ba1	-2.41322	0.0272109	ZDB-GENE-990415-18	ba1 globin
182	si:ch1073-309n14.1	-2.40198	0.00029435
183	tmem176	-2.3974	0.00819426	ZDB-GENE-080902-2	transmembrane protein 176
184	plk3	-2.39156	0.000566897	ZDB-GENE-030131-6134	polo-like kinase 3 (Drosophila)
185	tnfrsf9a	-2.39133	0.0249802	ZDB-GENE-060421-8213	tumor necrosis factor receptor superfamily, member 9a
186	itgav	-2.38357	0.000360207	ZDB-GENE-060616-382	integrin, alpha V
187	cebpb	-2.37924	0.0412697	ZDB-GENE-020111-3	CCAAT/enhancer binding protein (C/EBP), beta
188	col16a1	-2.37891	0.0317022
189	nr1d2a	-2.36392	4.52655e-05	ZDB-GENE-040504-1	nuclear receptor subfamily 1, group D, member 2a
190	cldnc	-2.36389	1.20169e-05	ZDB-GENE-010328-3	claudin c
191	acvrl1	-2.36063	0.0158848	ZDB-GENE-021003-1	activin A receptor type II-like 1
192	KRT23 (9 of 15)	-2.3562	0.0029958
193	cited4a	-2.35452	6.08331e-05	ZDB-GENE-030131-7661	Cbp/p300-interacting transactivator, with Glu/Asp-rich carboxy-terminal domain, 4a
194	pros1	-2.35383	2.15002e-06	ZDB-GENE-061013-657	protein S (alpha)
195	rgrb	-2.34493	0.0161425	ZDB-GENE-050522-447	retinal G protein coupled receptor b
196	ENSDARG00000087508	-2.34385	0.00141729
197	klf9	-2.34145	5.10952e-05	ZDB-GENE-060526-244	Kruppel-like factor 9
198	gas1a	-2.33559	4.53974e-05
199	emp2	-2.32373	0.00770862	ZDB-GENE-040822-24	epithelial membrane protein 2
200	col6a1	-2.32353	4.53816e-05	ZDB-GENE-070501-6	collagen, type VI, alpha 1
201	si:ch211-195b13.1	-2.31977	0.000131577	ZDB-GENE-030131-7626	si:ch211-195b13.1
202	ENSDARG00000020924	-2.30777	0.00245609
203	fkbp1ab	-2.30734	0.0110641	ZDB-GENE-040927-9	FK506 binding protein 1Ab
204	junbb	-2.30703	0.00554679	ZDB-GENE-040426-2666	jun B proto-oncogene b
205	foxo3b	-2.30575	0.00204209	ZDB-GENE-990708-6	forkhead box O3b
206	rbpms2	-2.30553	0.0357784
207	lama4	-2.30277	6.18718e-05	ZDB-GENE-040724-213	laminin, alpha 4
208	F7 (2 of 3)	-2.29579	0.0103282
209	gadd45aa	-2.29343	0.000878285	ZDB-GENE-040426-1501	growth arrest and DNA-damage-inducible, alpha, a
210	ms4a17a.11	-2.28977	0.00602422	ZDB-GENE-050417-157	membrane-spanning 4-domains, subfamily A, member 17A.11
211	id3	-2.28967	1.19564e-09	ZDB-GENE-020515-1	inhibitor of DNA binding 3
212	nr0b1	-2.28801	0.000781662	ZDB-GENE-070130-1	nuclear receptor subfamily 0, group B, member 1
213	mafba	-2.28793	4.15812e-05	ZDB-GENE-980526-515	v-maf musculoaponeurotic fibrosarcoma oncogene family, protein B (avian)
214	fam212aa	-2.28226	0.00189146	ZDB-GENE-060512-186	family with sequence similarity 212, member Aa
215	zgc:171679	-2.28217	0.00400024	ZDB-GENE-071004-95	zgc:171679
216	si:dkey-5n18.1	-2.2772	0.00535655
217	cd81	-2.27439	1.11778e-05	ZDB-GENE-000831-5	CD81 antigen
218	si:dkey-208k22.3	-2.27334	0.000251493
219	ccl25b	-2.26814	0.00904567	ZDB-GENE-110222-2	chemokine (C-C motif) ligand 25b
220	fstl1b	-2.26205	4.24706e-05	ZDB-GENE-030131-3029	follistatin-like 1b
221	esr2a	-2.25983	0.0341301	ZDB-GENE-030116-2	estrogen receptor 2a
222	fbln5	-2.25954	0.0064983	ZDB-GENE-041010-54	fibulin 5
223	lygl1	-2.25714	0.0103699	ZDB-GENE-040718-461	lysozyme g-like 1
224	zcchc24	-2.25517	0.0434346	ZDB-GENE-030131-3573	zinc finger, CCHC domain containing 24
225	metrnl	-2.25247	4.74465e-07	ZDB-GENE-040426-1917	meteorin, glial cell differentiation regulator-like
226	LDLRAD4 (2 of 2)	-2.25081	0.0156267
227	hlfa	-2.23882	0.0315654	ZDB-GENE-061013-159	hepatic leukemia factor a
228	CSGALNACT1 (1 of 2)	-2.23625	0.0142422
229	si:dkey-204l11.1	-2.23069	0.0110213
230	ctdsp1	-2.2244	0.00644318	ZDB-GENE-050522-523	CTD (carboxy-terminal domain, RNA polymerase II, polypeptide A) small phosphatase 1
231	klf2a	-2.21982	0.0111126	ZDB-GENE-011109-1	Kruppel-like factor 2a
232	id2a	-2.21598	3.41554e-06	ZDB-GENE-020910-1	inhibitor of DNA binding 2, dominant negative helix-loop-helix protein, a
233	ube2e3	-2.21176	6.88601e-05	ZDB-GENE-030131-408	ubiquitin-conjugating enzyme E2E 3 (UBC4/5 homolog, yeast)
234	lamb1b	-2.20962	0.0379838
235	cav1	-2.1955	0.0477399	ZDB-GENE-030131-2415	caveolin 1
236	trib3	-2.19395	0.00138427	ZDB-GENE-040426-2609	tribbles homolog 3 (Drosophila)
237	cadm4	-2.19311	0.0338647	ZDB-GENE-041114-138	cell adhesion molecule 4
238	rbfox2	-2.19029	0.0183104	ZDB-GENE-040426-2464	RNA binding protein, fox-1 homolog (C. elegans) 2
239	ahnak	-2.18647	8.0128e-06	ZDB-GENE-030131-8719	AHNAK nucleoprotein
240	fam69a	-2.1848	0.00114958	ZDB-GENE-060421-4286	family with sequence similarity 69, member A
241	MSRA	-2.17593	7.81891e-05
242	s100a10b	-2.1685	0.00846388	ZDB-GENE-040426-1937	S100 calcium binding protein A10b
243	lxn	-2.16723	0.00150577	ZDB-GENE-041212-18	latexin
244	gata6	-2.16585	0.0297844	ZDB-GENE-000622-1	GATA-binding protein 6
245	gpx1a	-2.16146	0.00314567	ZDB-GENE-030410-1	glutathione peroxidase 1a
246	mfap2	-2.15922	0.00717975	ZDB-GENE-030131-6710	microfibrillar-associated protein 2
247	anxa5b	-2.15785	0.000105184	ZDB-GENE-030131-9076	annexin A5b
248	spry2	-2.15704	0.0131996	ZDB-GENE-030131-7038	sprouty homolog 2
249	PKP3 (2 of 2)	-2.15604	0.00331721
250	PDE4B (1 of 3)	-2.14758	1.14364e-06
251	cdh2	-2.14748	3.68131e-06	ZDB-GENE-990415-171	cadherin 2, neuronal
252	NID1 (2 of 2)	-2.14352	0.0010431
253	lpar1	-2.14349	0.0376302	ZDB-GENE-030616-499	lysophosphatidic acid receptor 1
254	cxcl12b	-2.14265	0.038144	ZDB-GENE-030721-1	chemokine (C-X-C motif) ligand 12b (stromal cell-derived factor 1)
255	CKAP4	-2.14238	0.0021577
256	capn2a	-2.142	0.000250479	ZDB-GENE-050320-69	calpain 2, (m/II) large subunit a
257	CU694374.3	-2.13989	0.00970336
258	ftr82	-2.13831	9.25875e-10	ZDB-GENE-030219-207	finTRIM family, member 82
259	PPAP2A (2 of 2)	-2.13298	0.0127969
260	olfml3b	-2.132	8.24315e-05	ZDB-GENE-050302-161	olfactomedin-like 3b
261	PRSS23	-2.12948	0.0276233
262	aldh6a1	-2.12688	0.000115046	ZDB-GENE-030131-9192	aldehyde dehydrogenase 6 family, member A1
263	frzb	-2.12463	0.0416113	ZDB-GENE-990715-1	frizzled-related protein
264	acaa2	-2.11922	6.32772e-07	ZDB-GENE-040426-1996	acetyl-CoA acyltransferase 2
265	ZFP36	-2.11906	4.01281e-08
266	zgc:158257	-2.10548	0.00014619	ZDB-GENE-061215-142	zgc:158257
267	rap1b	-2.10388	0.000811861	ZDB-GENE-030131-9662	RAS related protein 1b
268	cd82a	-2.09967	6.1526e-05	ZDB-GENE-030131-2818	CD82 antigen, a
269	GSTK1 (1 of 4)	-2.09829	0.000554198
270	arhgdig	-2.09757	0.000956738	ZDB-GENE-040426-1493	Rho GDP dissociation inhibitor (GDI) gamma
271	si:dkeyp-89c11.3	-2.09721	0.0313919	ZDB-GENE-041210-203	si:dkeyp-89c11.3
272	yap1	-2.09588	0.000839277	ZDB-GENE-030131-9710	Yes-associated protein 1
273	LECT2 (3 of 3)	-2.09421	0.00210887
274	slc25a20	-2.09289	0.00316862	ZDB-GENE-040426-1869	solute carrier family 25 (carnitine/acylcarnitine translocase), member 20
275	OPA1 (2 of 2)	-2.08984	0.0498391
276	wu:fb17g07	-2.08969	2.03587e-07
277	ptp4a3	-2.08962	0.00104124	ZDB-GENE-040426-2220	protein tyrosine phosphatase type IVA, member 3
278	mmp14b	-2.08721	0.0122498	ZDB-GENE-030901-2	matrix metalloproteinase 14b (membrane-inserted)
279	ptgs1	-2.08272	0.0259308	ZDB-GENE-020530-1	prostaglandin-endoperoxide synthase 1
280	kirrel3l	-2.06879	0.00152313	ZDB-GENE-070831-1	kin of IRRE like 3 like
281	ada	-2.05928	0.0123346	ZDB-GENE-040718-393	adenosine deaminase
282	dnd	-2.05734	1.45709e-07	ZDB-GENE-030828-4	dead end
283	lamb1a (25 32519230..32606949)	-2.05709	7.95745e-06
284	bambia	-2.05674	0.0123605	ZDB-GENE-010416-1	BMP and activin membrane-bound inhibitor (Xenopus laevis) homolog a
285	EFEMP1 (2 of 2)	-2.0565	0.0136512
286	ENSDARG00000025364	-2.05557	0.000364478
287	TMEM45A	-2.05465	0.00090253
288	pls3	-2.05275	0.000706306	ZDB-GENE-040718-10	plastin 3 (T isoform)
289	csrnp1b	-2.04931	0.0426815	ZDB-GENE-030131-1515	cysteine-serine-rich nuclear protein 1b
290	zgc:163023	-2.04598	0.000449963
291	scarb2 (5 63941829..63956640)	-2.04302	0.00250584
292	dao.2	-2.04256	0.000249034	ZDB-GENE-040426-2634	D-amino-acid oxidase 2
293	kctd12.2	-2.0399	0.000297294	ZDB-GENE-060117-4	potassium channel tetramerisation domain containing 12.2
294	dusp6	-2.03849	0.000158553	ZDB-GENE-030613-1	dual specificity phosphatase 6
295	fscn1a	-2.03511	0.0262264	ZDB-GENE-031009-1	fascin homolog 1, actin-bundling protein a (Strongylocentrotus purpuratus)
296	cgnl1	-2.03398	4.6967e-07	ZDB-GENE-071009-2	cingulin-like 1
297	fhl2a	-2.03382	0.0126635	ZDB-GENE-040808-49	four and a half LIM domains 2a
298	fn1b	-2.0328	3.45857e-11	ZDB-GENE-030131-6545	fibronectin 1b
299	perp	-2.0303	0.00127456	ZDB-GENE-050104-1	PERP, TP53 apoptosis effector
300	vsg1	-2.02116	9.63219e-05	ZDB-GENE-060616-96	vessel-specific 1
301	zgc:193706	-2.0186	0.0344471	ZDB-GENE-081022-33	zgc:193706
302	si:dkey-201c13.2	-2.01781	0.0405769
303	deptor	-2.0128	0.0139276	ZDB-GENE-061013-453	DEP domain containing MTOR-interacting protein
304	zgc:63523	-2.0104	0.00984166
305	scarb2 (5 56795117..56809990)	-2.00991	0.00296511
306	ctsk	-2.00748	0.00353111	ZDB-GENE-001205-4	cathepsin K
307	ugt1b4	-2.00384	0.000974355	ZDB-GENE-080227-13	UDP glucuronosyltransferase 1 family, polypeptide B4
308	gsdf	-2.00231	1.03136e-12	ZDB-GENE-101029-3	gonadal somatic cell derived factor
309	nccrp1	-2.00086	0.000200419	ZDB-GENE-000210-13	nonspecific cytotoxic cell receptor protein 1

## Sheet: Up-regulated in 60CT
S/N	Gene symbol	Fold Change	p-value	ZFIN ID	Description
1	adgb	3.45123	7.72435e-11	ZDB-GENE-041001-205	androglobin
2	ahi1	2.98087	5.36573e-14	ZDB-GENE-060803-1	Abelson helper integration site 1
3	ak7a	4.0846	0	ZDB-GENE-040724-122	adenylate kinase 7a
4	ak7b	3.59175	0	ZDB-GENE-050309-170	adenylate kinase 7b
5	ak8	3.34455	1.30434e-12	ZDB-GENE-050522-275	adenylate kinase 8
6	akd1	3.13196	4.90941e-10
7	AKNA (1 of 3)	2.79073	0.0294518
8	AKNA (3 of 3)	2.53923	1.28606e-05
9	AL929185.1	2.41474	0.0192148
10	AL929220.1	5.61478	3.05066e-08
11	AL953865.1	6.12697	2.77083e-14
12	AL954695.2	3.87288	0.000412332
13	angptl5	2.64137	0.000283781
14	ANK2 (1 of 2)	2.39643	0.0311522
15	ankar	3.97157	2.13639e-10	ZDB-GENE-030616-533	ankyrin and armadillo repeat containing
16	ANKMY1	2.51066	3.41096e-07	ZDB-GENE-050208-740	ankyrin repeat and MYND domain containing 1
17	ANKRD39	2.38965	8.08133e-09
18	ankrd45	2.25417	0.00689408	ZDB-GENE-050522-311	ankyrin repeat domain 45
19	ankrd5b	3.42419	2.77083e-14
20	ankrd6b	2.11141	0.000343442	ZDB-GENE-030916-4	ankyrin repeat domain 6b
21	apoeb	2.13158	0.000629097	ZDB-GENE-980526-368	apolipoprotein Eb
22	aqp3b	2.7167	0.0193322	ZDB-GENE-040724-66	aquaporin 3b
23	arl2bp	2.05141	0	ZDB-GENE-040426-1604	ADP-ribosylation factor-like 2 binding protein
24	arl6	2.24889	4.18195e-13	ZDB-GENE-041219-2	ADP-ribosylation factor-like 6
25	arl6ip6	2.48454	2.83131e-05	ZDB-GENE-070410-117	ADP-ribosylation-like factor 6 interacting protein 6
26	armc2	2.86229	4.52086e-06
27	ARMC3	3.44549	2.55132e-11
28	ARMC4	2.84393	0
29	ARMC9	2.14959	4.03598e-08
30	asb6	2.45493	4.02398e-05	ZDB-GENE-050522-338	ankyrin repeat and SOCS box containing 6
31	ATP8B4	3.3723	1.5079e-08
32	axdnd1	2.83895	0
33	AZI1 (2 of 2)	2.48331	4.33426e-07
34	b3gat1	2.3178	8.23618e-07	ZDB-GENE-050419-21	beta-1,3-glucuronyltransferase 1 (glucuronosyltransferase P)
35	b3gat2	2.33138	0.0144015	ZDB-GENE-040801-191	beta-1,3-glucuronyltransferase 2 (glucuronosyltransferase S)
36	BAD (2 of 2)	2.22287	3.74054e-07
37	BAIAP2L2 (1 of 2)	2.58858	0.000786984
38	bbip1	2.03312	1.4472e-09	ZDB-GENE-050208-445	BBSome interacting protein 1
39	bbs7	2.12965	5.92633e-11	ZDB-GENE-030219-90	Bardet-Biedl syndrome 7
40	bida	2.36323	0	ZDB-GENE-050419-35	BH3 interacting domain death agonist
41	bpgm	2.44621	0	ZDB-GENE-040718-375	2,3-bisphosphoglycerate mutase
42	BRPF3 (2 of 2)	2.70453	8.77304e-11
43	btbd16	3.76731	1.3728e-09
44	BX000473.3	3.71051	0
45	BX000700.1	3.22462	5.73704e-07
46	BX000700.2	3.09491	1.94731e-06
47	BX000700.3	3.07324	1.10024e-07
48	BX000700.4	2.66536	1.2445e-05
49	BX000700.5	3.0241	7.41386e-08
50	BX000700.6	2.16009	0.00458887
51	BX000700.7	2.67715	1.43241e-09
52	BX000993.1	4.84359	4.0231e-08
53	BX005001.2	3.3047	8.0128e-06
54	BX005109.1	3.96457	0
55	BX005228.2	2.9438	0.0319432
56	BX005321.1	4.10115	1.81739e-08
57	BX005321.4	4.19434	0
58	BX247865.1	2.72499	2.22386e-05
59	BX248331.2	2.89703	0.0133196
60	BX296549.2	4.59834	1.84338e-06
61	BX296549.3	3.39209	6.89385e-05
62	BX296549.4	3.18125	0.00287229
63	BX322605.1	5.49123	3.32903e-12
64	BX322605.3	3.62891	0.00312518
65	BX323449.1	2.53693	0.0486118
66	BX323556.1	3.33193	3.2107e-08
67	BX323876.1	3.4278	4.57936e-09
68	BX323876.4	6.67304	0
69	BX324132.2	4.28105	0.00155993
70	BX324177.1	2.9446	9.10188e-06
71	BX324177.2	2.70609	0.000900612
72	BX324177.3	3.24233	2.72399e-09
73	BX510309.1	2.39971	8.90741e-07
74	BX537120.1	5.04878	4.69846e-06
75	BX537120.2	4.77361	1.07214e-05
76	BX571715.1	2.07055	0.000422091
77	BX571981.1	4.85981	4.71867e-09
78	BX571981.3	3.23253	0.00023219
79	BX629350.1	4.77786	7.82466e-08
80	BX629350.2	8.06348	0
81	BX649398.1	2.52322	0.00906406
82	BX649415.2	4.65843	0.00134437
83	BX649415.3	4.98824	2.4562e-09
84	BX897747.2	2.70299	0.000814791
85	BX901973.2	3.32713	0
86	BX908796.1	6.40301	0
87	BX908796.2	4.70753	3.36292e-06
88	C10H11orf63	3.47343	0
89	C10H21orf59	2.53417	0
90	C11H20orf96	2.1932	1.389e-05
91	C11H3orf14	2.49364	9.2637e-10
92	C12H10orf107	2.85799	1.5336e-12
93	C13H10orf53	2.62185	0.0123188
94	C14HXorf65	3.60307	0
95	C17H8orf74	3.51059	5.00366e-11
96	C18H15orf26	3.80822	0
97	C18H15orf60 (1 of 2)	2.11785	0.000582446
98	C18H15orf60 (2 of 2)	2.41357	0.000251126
99	C19H16orf80	3.17121	0
100	C20H2orf70	3.50561	9.76985e-12
101	C20H6orf165	2.91864	1.49136e-13
102	C20H6orf170	2.44943	0.00032971
103	C21H11orf70	4.26255	2.77083e-14
104	C23H1orf192	3.60003	1.77578e-12
105	C24H11orf65	4.26849	0
106	C25H12orf5 (1 of 2)	2.01836	0.0025624
107	C25HXorf38 (1 of 2)	2.42107	2.96444e-08
108	c2cd2l	2.50678	8.07853e-06	ZDB-GENE-041019-1	c2cd2-like
109	C2H10orf67	2.13242	0.0168495
110	C3 (2 of 6)	2.04925	0.00508583
111	C4H12orf55	2.45144	0.000210623
112	C5H11orf1	8.96609	0
113	C5H11orf88	3.81917	2.43195e-13
114	C5H12orf65	2.67076	4.4102e-10
115	C5H3orf30	3.92744	0
116	C5H4orf22	5.78972	0
117	C5H9orf171	3.65757	1.18931e-10
118	C5H9orf174	3.0843	2.0625e-11
119	C5H9orf9	4.91918	8.85358e-10
120	C6H1orf146	2.37931	5.74587e-11
121	C6H22orf23	2.51304	9.0032e-10
122	C6H2orf62	3.50531	0
123	C6H3orf67	3.9371	0
124	C7H15orf43	3.20648	0
125	C8H1orf173	3.25716	6.5222e-12
126	C8H1orf194	3.65132	2.11275e-12
127	C8H1orf222	2.94889	4.48709e-12
128	C8H1orf228	2.98971	2.71315e-11
129	C8H9orf116	3.5446	1.65299e-09
130	CABZ01005649.2	2.59544	0.000581949
131	CABZ01008086.1	2.55298	1.71591e-07
132	CABZ01016332.1	2.36824	0.00344095
133	CABZ01020188.2	3.18529	1.05361e-10
134	CABZ01021063.1	2.73658	2.38056e-09
135	CABZ01029822.1	2.40693	0.0487656
136	CABZ01043952.1	5.25547	2.08011e-11
137	CABZ01043952.3	5.98261	1.01666e-13
138	CABZ01054023.1	4.76869	5.59209e-09
139	CABZ01055343.4	2.71219	0.0263922
140	CABZ01059923.1	2.88779	0.00510724
141	CABZ01063868.1	2.47461	0.000331881
142	CABZ01067098.1	2.24219	4.57337e-06
143	CABZ01068106.1	2.35825	2.20995e-05
144	CABZ01071224.1	2.18368	0.000283115
145	CABZ01078767.1	2.26998	0.000215206
146	CABZ01078919.1	2.03766	0.00123507
147	CABZ01078921.1	2.23935	0.000600947
148	CABZ01084207.1	2.96314	1.80582e-06
149	CABZ01084846.1	2.73074	1.83393e-07
150	CABZ01086639.3	2.93169	3.22521e-07
151	CABZ01086639.4	3.24068	4.39916e-13
152	CABZ01086642.1	2.91218	6.87322e-05
153	CABZ01099880.1	2.92458	1.6324e-07
154	CABZ01099881.1	2.66758	4.59603e-07
155	CABZ01110305.1	2.62241	0.0419995
156	CACNA1H (1 of 2)	2.912	3.74705e-06
157	CACNA1I (2 of 2)	2.86196	4.79735e-11
158	camkvb	2.39518	0.0104399	ZDB-GENE-040426-1140	CaM kinase-like vesicle-associated b
159	camsap1a	2.00761	0.00179549	ZDB-GENE-060518-4	calmodulin regulated spectrin-associated protein 1a
160	capsla	3.01548	0	ZDB-GENE-030131-7291	calcyphosine-like a
161	capslb	2.41657	4.08775e-07	ZDB-GENE-050417-298	calcyphosine-like b
162	casc1	2.57564	5.12081e-09
163	cby1	2.53078	1.10507e-07
164	cc2d2a	2.34288	3.8422e-08	ZDB-GENE-030131-2291	coiled-coil and C2 domain containing 2A
165	ccdc103	4.02095	1.01666e-13	ZDB-GENE-040718-253	coiled-coil domain containing 103
166	CCDC105	3.58597	0
167	CCDC108	2.82574	2.82396e-07
168	CCDC11	3.40123	3.97695e-13
169	ccdc113	4.62585	9.54646e-11	ZDB-GENE-041010-163	coiled-coil domain containing 113
170	CCDC114	3.22272	0
171	CCDC13	3.69554	0
172	CCDC135	3.99314	0
173	ccdc146	2.48186	2.48027e-07	ZDB-GENE-041210-217	coiled-coil domain containing 146
174	ccdc147	3.38171	0	ZDB-GENE-060929-128	coiled-coil domain containing 147
175	CCDC15	5.52848	1.47129e-10
176	CCDC150	2.1918	0.00225088
177	ccdc151	3.85296	8.11298e-13	ZDB-GENE-061013-787	coiled-coil domain containing 151
178	ccdc153	2.58379	0.00583525	ZDB-GENE-080204-16	coiled-coil domain containing 153
179	CCDC157	2.0501	0.00681655
180	ccdc164	3.88237	2.77083e-14
181	ccdc169	4.46065	0
182	ccdc170	3.27116	4.46582e-09	ZDB-GENE-070112-162	coiled-coil domain containing 170
183	CCDC171	2.31876	1.14227e-09
184	ccdc173	3.99906	1.72855e-10
185	CCDC175	6.73385	3.62211e-11
186	CCDC176 (1 of 2)	2.84091	2.07522e-05
187	CCDC176 (2 of 2)	2.85647	7.83106e-14
188	CCDC19	3.35143	1.72722e-13	ZDB-GENE-070209-143	coiled-coil domain containing 19
189	ccdc24	3.6034	4.55541e-08	ZDB-GENE-050327-18	coiled-coil domain containing 24
190	CCDC39	2.1529	3.23343e-11	ZDB-GENE-110603-1	coiled-coil domain containing 39
191	ccdc40	3.73256	0	ZDB-GENE-060503-723	coiled-coil domain containing 40
192	ccdc65	3.96009	0
193	ccdc73	2.15742	1.51884e-05
194	CCDC74A	2.46518	0.00226361
195	CCDC77	2.19997	6.01542e-10
196	ccdc78	2.67922	8.27927e-08	ZDB-GENE-060301-1	coiled-coil domain containing 78
197	CCDC83	3.17468	0
198	ccdc85ca	2.29804	0.00766591	ZDB-GENE-060825-198	coiled-coil domain containing 85C, a
199	CCDC87	3.5924	1.252e-13
200	CCDC88A	3.97949	0
201	CCDC89	4.99999	0
202	CCDC92	2.42047	7.4084e-06
203	CCDC96	3.48779	0
204	cd164l2	2.46635	0.00803436
205	CD58 (1 of 2)	2.22547	0.00116815
206	cdc14aa	2.92002	6.10081e-09	ZDB-GENE-040426-1214	CDC14 cell division cycle 14 homolog A, a
207	cdk20	2.64598	6.08692e-08	ZDB-GENE-041212-84	cyclin-dependent kinase 20
208	cdkl1	3.4025	0	ZDB-GENE-040808-34	cyclin-dependent kinase-like 1 (CDC2-related kinase)
209	cdkn2d	2.05846	1.07909e-12
210	cdr2l	2.10495	1.80714e-12	ZDB-GENE-030131-8171	cerebellar degeneration-related protein 2-like
211	CDRT1	2.65311	4.41367e-06
212	CECR2	2.75065	2.20905e-09
213	cenpj	2.00058	1.03359e-06
214	cenpw	2.56034	0	ZDB-GENE-100922-200	centromere protein W
215	cep128	2.07916	8.58902e-07	ZDB-GENE-070410-34	centrosomal protein 128
216	cep41	2.28659	5.87178e-07	ZDB-GENE-040704-35	centrosomal protein 41
217	cep44	2.03172	0.000912866	ZDB-GENE-060929-392	centrosomal protein 44
218	cep89	2.64965	2.21699e-06	ZDB-GENE-040426-1210	centrosomal protein 89
219	cers4a	2.28319	8.95406e-05	ZDB-GENE-020808-1	ceramide synthase 4a
220	cetn4	3.49281	0	ZDB-GENE-030826-21	centrin 4
221	ckba	3.60309	0	ZDB-GENE-060929-902	creatine kinase, brain a
222	cks2	2.1184	0	ZDB-GENE-050208-508	CDC28 protein kinase regulatory subunit 2
223	clrn1	3.01558	9.12423e-05	ZDB-GENE-040718-420	clarin 1
224	cnot10	2.48606	2.85424e-09	ZDB-GENE-060929-368	CCR4-NOT transcription complex, subunit 10
225	cnpy1	2.21566	2.65603e-13	ZDB-GENE-060315-3	canopy1
226	CNTD1	2.88477	0
227	CNTROB	2.21336	6.69868e-06
228	col5a3b	2.36376	8.06266e-08	ZDB-GENE-110728-4	collagen, type V, alpha 3b
229	coro2bb	2.16994	0.038446
230	CR318595.2	7.44475	0
231	CR384085.1	6.06619	7.83106e-14
232	CR388046.1	4.11459	2.04355e-10
233	CR388046.2	6.69959	0
234	CR388046.4	3.76793	0.000211473
235	CR388164.2	5.60875	1.0732e-09
236	CR391962.2	3.41959	5.21771e-05
237	CR392364.1	3.77367	0.00539254
238	CR450805.1	2.82131	0.00145943
239	CR450805.2	3.31708	0.0188997
240	CR450805.3	2.87355	0.0308293
241	CR450827.1	4.57385	2.66537e-08
242	CR450827.3	2.4574	0.023768
243	CR450827.4	3.76073	4.04613e-06
244	CR524823.2	2.05637	0.000135739
245	CR548630.2	4.38069	0
246	CR759882.1	5.47338	1.83249e-11
247	CR762480.1	5.45148	4.44087e-08
248	CR762480.2	4.37746	0.00225457
249	CR762480.3	5.40003	4.34745e-07
250	CR762480.4	6.63345	1.4848e-11
251	CR762480.5	3.79456	0.000166528
252	CR774199.1	6.56698	0
253	CR788255.1	2.02834	0.00418286
254	CR847571.1	4.19966	0.00110977
255	CR848663.1	4.16491	1.73387e-05
256	CR848663.2	6.38768	7.37455e-07
257	CR848728.2	2.20814	6.89631e-05
258	CR854827.2	4.84807	3.30563e-05
259	CR854846.1	4.2641	1.10522e-05
260	CR855312.2	2.27829	0.0223503
261	CR855338.2	2.55007	8.62025e-09
262	CR925804.1	3.30131	7.71827e-12
263	CR932358.1	8.33089	0
264	CR936408.1	6.10481	0
265	CR936484.2	6.53032	4.13555e-08
266	CR936967.1	2.69394	2.65603e-13
267	CR942805.3	5.73543	2.16196e-09
268	CT009619.1	3.94674	3.57888e-08
269	CT025771.1	3.8435	2.49251e-06
270	CT027679.1	3.56187	2.7411e-05
271	CT033790.1	4.45433	1.66635e-07
272	CT033790.2	6.38116	0
273	CT033790.3	5.07796	7.72145e-05
274	CT573356.5	2.50566	0.0225548
275	CT583626.4	3.85405	0.00206775
276	CT826375.2	4.21216	9.71133e-07
277	CT826375.4	4.92695	8.70641e-06
278	CT956093.2	5.1808	5.82e-07
279	CU104716.2	3.73179	3.1191e-05
280	CU137681.8	2.29141	0.00262472
281	CU138503.3	3.11105	4.62023e-08
282	CU467888.1	3.18229	1.1609e-09
283	CU467982.1	5.4542	0.0015509
284	CU469544.2	3.38258	4.14272e-09
285	CU571064.1	5.33955	1.252e-13
286	CU695006.1	2.2949	1.38232e-05
287	CU695006.2	2.44283	0.000345194
288	CU856207.1	3.45322	3.36208e-05
289	CU928063.1	3.7754	0.00107644
290	CU928063.3	4.99144	0
291	CU929145.4	2.0889	0.00601061
292	cyb5d1	2.34111	0.00289338	ZDB-GENE-050417-173	cytochrome b5 domain containing 1
293	cyp2p10	2.20068	0	ZDB-GENE-040120-1	cytochrome P450, family 2, subfamily P, polypeptide 10
294	CZv9_scaffold3516HXorf58	3.85527	1.15609e-08
295	dab1b	3.53144	3.24573e-05	ZDB-GENE-060421-7958	disabled homolog 1b (Drosophila)
296	dbf4	2.47168	2.77083e-14	ZDB-GENE-091020-13	DBF4 homolog (S. cerevisiae)
297	dcdc2b	2.38394	1.69054e-08	ZDB-GENE-051113-124	doublecortin domain containing 2B
298	dcst1	3.75233	0	ZDB-GENE-070809-5	DC-STAMP domain containing 1
299	dcst2	3.45818	0	ZDB-GENE-070809-6	DC-STAMP domain containing 2
300	ddhd1b	2.54073	1.4071e-06	ZDB-GENE-040724-18	DDHD domain containing 1b
301	degs2	2.29882	1.30846e-07	ZDB-GENE-080228-1	degenerative spermatocyte homolog 2, lipid desaturase (Drosophila)
302	desi1b (12 19921621..19924440)	2.08939	0.0115506
303	desi1b (12 19992044..19994863)	2.47479	0.000901519
304	DIAPH2 (1 of 2)	2.19959	0.00704751
305	dlec1	3.8293	0
306	dmc1	2.61238	0	ZDB-GENE-060331-93	DMC1 dosage suppressor of mck1 homolog, meiosis-specific homologous recombination (yeast)
307	dnaaf1	3.4952	0	ZDB-GENE-031114-4	dynein, axonemal, assembly factor 1
308	dnaaf2	3.65603	1.14877e-11	ZDB-GENE-050809-128	dynein, axonemal, assembly factor 2
309	dnah1	3.33714	1.90197e-09	ZDB-GENE-081015-3	dynein, axonemal, heavy chain 1
310	DNAH10	2.69701	3.69287e-07
311	dnah12	2.93911	4.19851e-08	ZDB-GENE-090311-9	dynein, axonemal, heavy chain 12
312	DNAH2	2.9065	1.8678e-07
313	DNAH3	2.33616	0.0119251
314	DNAH5	2.32618	2.67555e-05	ZDB-GENE-110411-177	dynein, axonemal, heavy chain 5
315	dnah7	2.71666	9.25928e-08	ZDB-GENE-070912-282	dynein, axonemal, heavy chain 7
316	dnah7l	3.26623	5.21648e-08	ZDB-GENE-030616-623	dynein, axonemal, heavy polypeptide 7 like
317	DNAH8	3.58867	8.16613e-06
318	DNAH9	2.98777	1.76132e-09	ZDB-GENE-020925-1	dynein, axonemal, heavy polypeptide 9
319	dnah9 (12 227140..235068)	3.06344	0.000129964
320	dnah9 (12 243755..245102)	2.69888	0.00143038
321	DNAI1 (1 of 2)	3.79028	0
322	DNAI1 (2 of 2)	4.1684	0
323	DNAI2	3.49211	0.000516874
324	dnajb13	4.42739	0	ZDB-GENE-040910-4	DnaJ (Hsp40) related, subfamily B, member 13
325	DNAJC11 (2 of 2)	2.00517	0.0265553
326	DNAL1	3.09068	2.77083e-14	ZDB-GENE-040801-178	dynein, axonemal, light chain 1
327	dnal4a	2.13531	0.0474823	ZDB-GENE-040801-122	dynein, axonemal, light chain 4a
328	dnal4b	3.31788	0	ZDB-GENE-050208-510	dynein, axonemal, light chain 4b
329	dnali1	7.59311	1.13726e-06	ZDB-GENE-080204-7	dynein, axonemal, light intermediate chain 1
330	DNALI1 (1 of 2)	3.39543	1.56741e-08
331	DNHD1	2.98805	0.00100377
332	dpagt1	2.26293	5.36573e-14	ZDB-GENE-060526-18	dolichyl-phosphate (UDP-N-acetylglucosamine) N-acetylglucosaminephosphotransferase 1 (GlcNAc-1-P transferase)
333	dpcd	2.35685	0	ZDB-GENE-060825-166	deleted in a mouse model of primary ciliary dyskinesia
334	dre-mir-2185-3 (17 39938449..39939604)	3.71607	0
335	dre-mir-2185-3 (17 39944058..39946763)	3.32141	0
336	dusp22b	2.08548	0	ZDB-GENE-050417-257	dual specificity phosphatase 22b
337	DYDC2	3.90003	0
338	dync2i1	2.85206	0	ZDB-GENE-070928-9	dynein, cytoplasmic 2, intermediate chain 1
339	dync2li1	3.12388	0	ZDB-GENE-040426-1230	dynein, cytoplasmic 2, light intermediate chain 1
340	DYNLRB2	2.94826	0
341	dynlt1	3.57432	0
342	dyrk4	2.34374	0.00573243	ZDB-GENE-091015-3	dual-specificity tyrosine-(Y)-phosphorylation regulated kinase 4
343	dyx1c1	4.1407	0	ZDB-GENE-040426-1892	dyslexia susceptibility 1 candidate 1
344	dzank1	2.16925	0.000323326	ZDB-GENE-051113-296	double zinc ribbon and ankyrin repeat domains 1
345	DZIP1L	3.3119	3.93075e-06
346	efcab1	3.04104	0	ZDB-GENE-040914-40	EF-hand calcium binding domain 1
347	EFCAB10	5.16984	0
348	efcab2	3.41737	0	ZDB-GENE-070521-5	EF-hand calcium binding domain 2
349	EFCAB6	2.49425	8.66472e-12	ZDB-GENE-070828-2	EF-hand calcium binding domain 6
350	efhb	3.75299	2.77083e-14	ZDB-GENE-091001-1	EF-hand domain family, member B
351	efhc1	3.49748	3.27003e-11
352	efhc2	3.63423	7.34637e-10	ZDB-GENE-031001-10	EF-hand domain (C-terminal) containing 2
353	ehd1b	2.01526	2.91248e-10	ZDB-GENE-030131-2069	EH-domain containing 1b
354	EIF4G3 (2 of 2)	2.1587	5.48263e-09
355	EMB	2.86798	2.13817e-08
356	ENKD1	2.38252	4.23797e-05
357	enkur	3.99443	0
358	ENO4	3.937	6.60147e-13	ZDB-GENE-061013-677	enolase family member 4
359	ENSDARG00000002738	2.58629	2.28638e-05
360	ENSDARG00000004541	3.68799	0
361	ENSDARG00000029351	2.20452	0.010448
362	ENSDARG00000036304	3.59041	0
363	ENSDARG00000041723	2.66161	1.252e-13
364	ENSDARG00000054572	3.53495	2.85631e-11
365	ENSDARG00000058950	2.92921	1.08749e-09
366	ENSDARG00000067710	2.73026	9.58697e-10
367	ENSDARG00000069499	2.47888	2.29458e-05
368	ENSDARG00000074119	2.64716	0.00127179
369	ENSDARG00000079705	2.3943	9.10188e-06
370	ENSDARG00000079857	2.1038	4.05419e-05
371	ENSDARG00000086961	3.4202	0.00468865
372	ENSDARG00000088011	2.14724	4.12114e-08
373	ENSDARG00000088340	2.52124	9.28408e-12
374	ENSDARG00000090897	2.40708	0.03082
375	ENSDARG00000091568	4.08372	1.18723e-07
376	ENSDARG00000092255	3.53254	0.000132579
377	ENSDARG00000093068	2.12186	0.0445117
378	ENSDARG00000093367	3.61447	0
379	ENSDARG00000094627	3.90824	0
380	ENSDARG00000096230	3.49608	0.000477819
381	eps8l1	2.0225	0.00340921	ZDB-GENE-050306-14	eps8-like1
382	ERICH2	2.57432	0
383	faima	2.87216	0	ZDB-GENE-040718-323	Fas apoptotic inhibitory molecule a
384	fam101a	2.33127	0.00401249
385	FAM150A	2.83317	0.00660676
386	fam154b	5.24194	0	ZDB-GENE-051127-27	family with sequence similarity 154, member B
387	FAM161A	2.24714	0.00696466
388	fam166b	3.81738	0	ZDB-GENE-070209-41	family with sequence similarity 166, member B
389	FAM179B	2.12984	3.91467e-05
390	FAM183B	6.60773	0
391	fam221a	2.97071	2.74346e-07	ZDB-GENE-050320-27	family with sequence similarity 221, member A
392	fam228a	4.44354	2.92416e-12
393	fam92a1	2.58917	6.16696e-13	ZDB-GENE-040801-123	family with sequence similarity 92, member A1
394	FANK1	4.03934	1.26252e-11
395	fbxo25	2.34362	0	ZDB-GENE-040801-19	F-box protein 25
396	fbxo36a	4.26679	0	ZDB-GENE-060929-986	F-box protein 36a
397	fbxo36b	4.32001	5.95868e-13	ZDB-GENE-060825-271	F-box protein 36b
398	fgf12b	2.12409	0.00276033	ZDB-GENE-060825-134	fibroblast growth factor 12b
399	FHAD1 (2 of 2)	3.61691	0.000268346
400	fhla	2.17552	3.63573e-08
401	flot2b	2.10148	1.08996e-07	ZDB-GENE-040426-1368	flotillin 2b
402	flr	2.16708	1.77973e-10	ZDB-GENE-070117-2066	fleer
403	fosl1b	2.27306	0.000549055	ZDB-GENE-091204-259	FOS-like antigen 1b
404	foxj1a	3.142	1.10477e-11	ZDB-GENE-060929-1178	forkhead box J1a
405	foxj1b	2.71894	5.40203e-05	ZDB-GENE-041212-76	forkhead box J1b
406	foxm1	2.4526	1.27261e-08	ZDB-GENE-040426-1275	forkhead box M1
407	foxn4	2.41787	0.00202285	ZDB-GENE-990415-277	forkhead box N4
408	FP016152.1	3.4908	2.74688e-06
409	FP016238.1	3.17148	0.000778755
410	FP017194.1	6.82124	0
411	FP326669.1	2.57917	3.6434e-06
412	FP565451.1	5.02884	2.10682e-08
413	fsip1	2.9275	0	ZDB-GENE-050417-428	fibrous sheath interacting protein 1
414	FYCO1 (1 of 2)	2.1643	0.000621679
415	GAS2L2	3.41656	8.41259e-07
416	gas8	4.20813	0	ZDB-GENE-030131-1980	growth arrest-specific 8
417	gltpb	2.66858	0.000462564	ZDB-GENE-091118-80	glycolipid transfer protein b
418	GMNC	2.62542	0.00806511
419	gmppaa	2.03692	0	ZDB-GENE-040704-37	GDP-mannose pyrophosphorylase Aa
420	gnai3	2.42656	0.000590261	ZDB-GENE-070713-6	guanine nucleotide binding protein (G protein), alpha inhibiting activity polypeptide 3
421	gpib	2.29138	4.35289e-05	ZDB-GENE-020513-3	glucose phosphate isomerase b
422	gpn2	2.33809	1.59291e-05	ZDB-GENE-041010-86	GPN-loop GTPase 2
423	gra	2.10632	2.88554e-11	ZDB-GENE-081022-203	granulito
424	GRINA (1 of 2)	2.77691	2.43195e-13
425	grk5	2.53124	2.33088e-06	ZDB-GENE-091204-274	G protein-coupled receptor kinase 5
426	gsc	2.04974	0.0472807	ZDB-GENE-980528-2060	goosecoid
427	h1f0	3.84719	0	ZDB-GENE-030131-337	H1 histone family, member 0
428	HEATR2 (1 of 2)	2.42093	3.38892e-11
429	HEATR4	4.10073	4.49099e-11
430	HEXDC	2.69509	7.83106e-14
431	hey1	2.22408	0.0246305	ZDB-GENE-000607-70	hairy/enhancer-of-split related with YRPW motif 1
432	hfe2	2.50847	0.0365291	ZDB-GENE-030131-651	hemochromatosis type 2
433	hfm1	2.7223	3.29483e-11	ZDB-GENE-061207-43	HFM1, ATP-dependent DNA helicase homolog (S. cerevisiae)
434	hip1r	3.0231	0	ZDB-GENE-040718-71	huntingtin interacting protein 1 related
435	hmgb1a	2.35022	0	ZDB-GENE-030131-341	high-mobility group box 1a
436	hmgb1b	2.10754	0	ZDB-GENE-030131-8480	high-mobility group box 1b
437	hormad1	2.06102	0	ZDB-GENE-040718-49	HORMA domain containing 1
438	hpse	2.12196	4.09339e-05	ZDB-GENE-041111-200	heparanase
439	hsbp1a	2.0777	4.53206e-10	ZDB-GENE-050320-136	heat shock factor binding protein 1a
440	hsf5	3.52752	2.70433e-11	ZDB-GENE-070410-42	heat shock transcription factor family member 5
441	HSPB11	2.17813	1.40969e-10	ZDB-GENE-030131-5148	heat shock protein, alpha-crystallin-related, b11
442	ift172	2.00817	2.4387e-10	ZDB-GENE-040827-1	intraflagellar transport 172
443	ift27	2.10793	0	ZDB-GENE-041212-9	intraflagellar transport 27 homolog (Chlamydomonas)
444	ift46	2.91986	0	ZDB-GENE-080102-3	intraflagellar transport protein 46
445	ift52	2.40457	3.75601e-13	ZDB-GENE-040614-3	intraflagellar transport protein 52
446	ift57	2.9691	2.77083e-14	ZDB-GENE-040614-1	intraflagellar transport protein 57
447	ift81	2.74972	8.86578e-11	ZDB-GENE-040714-3	intraflagellar transport 81 homolog
448	ift88	2.38078	0	ZDB-GENE-030131-574	intraflagellar transport 88 homolog
449	inpp5e	2.06064	0.000410955	ZDB-GENE-050809-23	inositol polyphosphate-5-phosphatase
450	insl3	132.047	7.47038e-07	ZDB-GENE-050310-5	insulin-like 3 (Leydig cell)
451	iqca1	2.48852	0.026876	ZDB-GENE-050208-768	IQ motif containing with AAA domain 1
452	iqcd	3.56537	7.03306e-13
453	IQCG	4.61914	0
454	iqch	3.49939	1.93391e-10
455	IQCK	2.16648	0	ZDB-GENE-081022-109	IQ motif containing K
456	IQUB	3.84596	1.83597e-10
457	irak1bp1	2.4494	4.18195e-13	ZDB-GENE-050522-272	interleukin-1 receptor-associated kinase 1 binding protein 1
458	josd1 (12 19932455..19939359)	2.26201	5.3736e-06
459	kansl1l	2.75535	5.81202e-10	ZDB-GENE-081104-473	KAT8 regulatory NSL complex subunit 1-like
460	katnal2	2.8441	1.12104e-08	ZDB-GENE-051113-156	katanin p60 subunit A-like 2
461	kcnh6	2.05859	0.00165473	ZDB-GENE-040702-5	potassium voltage-gated channel, subfamily H (eag-related), member 6
462	kcnj13	2.27943	0.00269815	ZDB-GENE-070129-1	potassium inwardly-rectifying channel, subfamily J, member 13
463	kcnn1	2.65984	0.00185492
464	KCNN4 (1 of 2)	3.60924	5.22913e-08
465	KCNN4 (2 of 2)	3.45027	6.29006e-05
466	kif17	2.86805	4.64051e-10	ZDB-GENE-080724-12	kinesin family member 17
467	kif3b	2.01461	0.00127282	ZDB-GENE-050119-3	kinesin family member 3B
468	kif6	2.72826	1.94645e-07	ZDB-GENE-061027-130	kinesin family member 6
469	KIF9	3.8334	0
470	KLHL10 (1 of 2)	8.60609	0
471	KLHL10 (2 of 2)	3.6599	7.4208e-11
472	klhl24	2.18352	0.00290797	ZDB-GENE-061013-572	kelch-like 24 (Drosophila)
473	klhl26	2.69488	7.67665e-09
474	l3mbtl3	2.24879	2.48278e-05	ZDB-GENE-040724-127	l(3)mbt-like 3 (Drosophila)
475	lca5	2.53275	5.35861e-06
476	LEKR1	3.12185	1.78824e-05
477	LENG9	3.81664	2.77083e-14
478	letm1	2.00382	8.79378e-07	ZDB-GENE-050522-154	leucine zipper-EF-hand containing transmembrane protein 1
479	lhx2a	2.11407	6.03695e-05	ZDB-GENE-091118-109	LIM homeobox 2a
480	LRG1 (1 of 2)	2.33564	1.01989e-06
481	lrguk	2.97815	3.17888e-07
482	LRIF1 (2 of 2)	2.91206	0.00329178
483	lrmp	2.04883	7.80211e-06	ZDB-GENE-041210-152	lymphoid-restricted membrane protein
484	LRP2BP	3.21907	2.77083e-14	ZDB-GENE-070615-41	LRP2 binding protein
485	lrrc23	3.22022	0	ZDB-GENE-041010-153	leucine rich repeat containing 23
486	lrrc34	3.36624	3.85559e-06
487	lrrc48	2.71698	0	ZDB-GENE-061103-349	leucine rich repeat containing 48
488	LRRC56 (2 of 2)	2.13076	0.0171446
489	lrrc6	2.34492	5.17217e-10	ZDB-GENE-040827-2	leucine rich repeat containing 6
490	LRRC69	4.52173	1.69763e-07
491	LRRC71	3.26152	5.36573e-14
492	lrrc9	3.18878	1.82751e-07
493	lrriq1	2.4521	1.62185e-05
494	lrriq3	3.89982	1.30261e-07
495	lrtomt	5.23344	0	ZDB-GENE-060929-962	leucine rich transmembrane and 0-methyltransferase domain containing
496	MAATS1	4.36862	3.39324e-09
497	maf1	2.78111	0	ZDB-GENE-040426-2788	MAF1 homolog (S. cerevisiae)
498	mak	2.43469	2.77083e-14	ZDB-GENE-030131-7279	male germ cell-associated kinase
499	MAL (2 of 3)	3.75489	0
500	MAMDC4	2.65658	5.1527e-05
501	map9	2.51376	1.10198e-08	ZDB-GENE-080225-36	microtubule-associated protein 9
502	mapk15 (19 48348929..48389690)	2.8001	3.68587e-12
503	MAPKBP1	3.14627	8.78878e-09
504	mapre1a	2.44628	0	ZDB-GENE-030131-6067	microtubule-associated protein, RP/EB family, member 1a
505	MARCH4 (2 of 2)	3.05102	0
506	MASP1	2.86036	0.000229996	ZDB-GENE-110421-4	mannan-binding lectin serine peptidase 1
507	MCF2L2	2.54815	0.0353955
508	MDFIC (1 of 2)	2.22008	0.0223997
509	MDH1B	3.48808	5.09699e-11	ZDB-GENE-030131-7655	malate dehydrogenase 1b, NAD (soluble)
510	meig1	4.53945	0	ZDB-GENE-050320-33	meiosis expressed gene 1 homolog
511	MEIOB	2.29104	0
512	mier1b	2.17576	1.13726e-06	ZDB-GENE-070705-170	mesoderm induction early response 1b
513	mif4gdb	3.5668	9.68286e-12	ZDB-GENE-050227-7	MIF4G domain containing b
514	mks1	2.06151	6.51306e-10	ZDB-GENE-030131-3813	Meckel syndrome, type 1
515	MLF1	3.76649	0	ZDB-GENE-080917-7	myeloid leukemia factor 1
516	MMP19	2.99326	0.00267233
517	mns1	3.16637	5.36573e-14	ZDB-GENE-030521-42	meiosis-specific nuclear structural 1
518	morn2	4.20669	1.01666e-13	ZDB-GENE-060825-230	MORN repeat containing 2
519	morn3	2.73466	3.49055e-11	ZDB-GENE-050417-152	MORN repeat containing 3
520	morn5	2.87182	7.7279e-08	ZDB-GENE-050522-267	MORN repeat containing 5
521	mov10a	2.71022	4.56188e-11	ZDB-GENE-091230-8	Moloney leukemia virus 10, homolog, a
522	MSH4	2.07777	8.81942e-06
523	mtnr1ba	3.40097	0.00403583	ZDB-GENE-990415-157	melatonin receptor type 1B a
524	MXD4	2.37775	0.00602422	ZDB-GENE-050208-44	MAX dimerization protein 4
525	MYCBP	2.15317	0	ZDB-GENE-060331-97	c-myc binding protein
526	mycbpap	2.5489	2.16196e-09
527	ncs1a	2.10867	0.0277439	ZDB-GENE-021220-1	neuronal calcium sensor 1a
528	ndel1a	2.30649	0	ZDB-GENE-040115-2	nudE nuclear distribution gene E homolog like 1 (A. nidulans) A
529	NEK10	2.65724	0.00116404
530	nek2	2.32597	2.66884e-11	ZDB-GENE-040426-752	NIMA (never in mitosis gene a)-related kinase 2
531	nfe2l3	2.14042	1.69754e-07	ZDB-GENE-040426-2334	nuclear factor (erythroid-derived 2)-like 3
532	nitr9	3.04751	1.85416e-05	ZDB-GENE-041001-6	novel immune-type receptor 9
533	nkd3 (19 45485018..45487081)	3.42856	0.00118195
534	nkd3 (19 45493593..45495667)	3.45291	0.000521844
535	nkd3 (19 45502140..45504266)	3.77372	1.03155e-07
536	nkd3 (19 45510552..45512650)	4.61828	1.78978e-08
537	nkd3l	4.8697	2.35021e-06
538	nkx3-1	2.68394	1.03858e-06	ZDB-GENE-081104-238	NK3 homeobox 1
539	nme5	3.25253	0	ZDB-GENE-040718-221	non-metastatic cells 5, protein expressed in (nucleoside-diphosphate kinase)
540	nme8	2.37788	2.26832e-06	ZDB-GENE-070410-39	NME/NM23 family member 8
541	NOXRED1	3.22846	0.000695465
542	nphp1	2.72647	2.16299e-08	ZDB-GENE-060929-1234	nephronophthisis 1
543	nptx2a	3.78427	3.01859e-12
544	nudt4b	2.28299	1.55635e-07	ZDB-GENE-040912-79	nudix (nucleoside diphosphate linked moiety X)-type motif 4b
545	NUPL2	2.76937	0	ZDB-GENE-040426-2292	nucleoporin like 2
546	nxpe3	3.1659	1.81561e-11	ZDB-GENE-061013-214	neurexophilin and PC-esterase domain family, member 3
547	odf3b	4.51554	0	ZDB-GENE-030131-7464	outer dense fiber of sperm tails 3B
548	opn1sw2	2.43766	7.00416e-09	ZDB-GENE-990604-40	opsin 1 (cone pigments), short-wave-sensitive 2
549	OSCP1 (1 of 2)	2.3713	4.57337e-06
550	pacrg	3.15784	2.77083e-14	ZDB-GENE-041114-100	PARK2 co-regulated
551	papd4	2.91923	0.00723725	ZDB-GENE-050522-536	PAP associated domain containing 4
552	PAQR4 (1 of 2)	2.74353	9.5732e-08
553	parpbp	2.31616	1.16616e-07	ZDB-GENE-060421-5714	PARP1 binding protein
554	pcloa	3.61554	0.000642715	ZDB-GENE-030131-8115	piccolo (presynaptic cytomatrix protein) a
555	pcyt1ba	2.91961	2.88467e-06	ZDB-GENE-061220-4	phosphate cytidylyltransferase 1, choline, beta a
556	pdk3b	2.33721	0.0204211	ZDB-GENE-070112-1892	pyruvate dehydrogenase kinase, isozyme 3b
557	pdlim4	2.36957	0.0210003	ZDB-GENE-070308-5	PDZ and LIM domain 4
558	phyhiplb	2.87728	0.00410434	ZDB-GENE-040927-27	phytanoyl-CoA 2-hydroxylase interacting protein-like b
559	pias4b	2.43116	2.5881e-09	ZDB-GENE-040426-1298	protein inhibitor of activated STAT, 4b
560	pibf1	2.18084	4.5462e-07	ZDB-GENE-040801-94	progesterone immunomodulatory binding factor 1
561	pih1d2	3.20837	1.30956e-11	ZDB-GENE-041212-54	PIH1 domain containing 2
562	pih1d3	2.94748	0.000110686
563	PLCXD2	2.90584	7.41881e-05
564	PMVK	2.17162	0.0201751	ZDB-GENE-070410-91	phosphomevalonate kinase
565	pofut2	2.00822	4.83216e-05	ZDB-GENE-030131-3595	protein O-fucosyltransferase 2
566	poln	2.07758	5.33473e-07	ZDB-GENE-100917-1	polymerase (DNA directed) nu
567	POLQ	2.25054	0.000847289
568	pou2f2a	2.6363	1.88717e-05	ZDB-GENE-060310-2	POU domain, class 2, transcription factor 2a
569	pou2f2b	2.64057	0.000527074	ZDB-GENE-060310-1	POU domain, class 2, transcription factor 2b
570	pparaa	2.16219	0.00259169	ZDB-GENE-041210-169	peroxisome proliferator-activated receptor alpha a
571	ppil6	2.9809	2.05866e-09	ZDB-GENE-050522-70	peptidylprolyl isomerase (cyclophilin)-like 6
572	ppm1ba	3.22204	0	ZDB-GENE-991102-16	protein phosphatase, Mg2+/Mn2+ dependent, 1Ba
573	PPP1R32	4.09977	2.77083e-14
574	ppp1r42	4.45082	0	ZDB-GENE-040704-43	protein phosphatase 1, regulatory subunit 42
575	ppp6r2a	2.97858	3.34457e-13	ZDB-GENE-030131-5428	protein phosphatase 6, regulatory subunit 2a
576	prc1b	2.02277	1.49546e-11	ZDB-GENE-040426-777	protein regulator of cytokinesis 1b
577	prdm1c	3.92778	4.61489e-13	ZDB-GENE-080618-3	PR domain containing 1c, with ZNF domain
578	prelid1b	2.58534	7.09021e-06	ZDB-GENE-050522-169	PRELI domain containing 1b
579	prep	2.61326	1.84386e-11	ZDB-GENE-050522-14	prolyl endopeptidase
580	prkar1ab	2.54218	1.37822e-06	ZDB-GENE-050417-238	protein kinase, cAMP-dependent, regulatory, type I, alpha (tissue specific extinguisher 1) b
581	prkcea	2.70808	2.28638e-05	ZDB-GENE-030131-8191	protein kinase C, epsilon a
582	prkrirb	2.35171	1.28019e-10	ZDB-GENE-040718-429	protein-kinase, interferon-inducible double stranded RNA dependent inhibitor, repressor of (P58 repressor) b
583	PRODH (3 of 3)	2.3766	8.06266e-08
584	PSME4 (3 of 4)	2.83289	0.000830491
585	psme4a	2.49792	8.93663e-05
586	PTMS	2.01488	0
587	ptn	2.28213	0.0197319	ZDB-GENE-030624-1	pleiotrophin
588	pvalb6	4.09852	2.066e-11	ZDB-GENE-040912-95	parvalbumin 6
589	rab36	4.51631	0	ZDB-GENE-040910-5	RAB36, member RAS oncogene family
590	RABEPK	3.28278	2.77083e-14
591	rabgef1l	2.04999	0.0153042	ZDB-GENE-040426-813	RAB guanine nucleotide exchange factor (GEF) 1, like
592	rabl2	2.4116	1.60067e-11	ZDB-GENE-060503-464	RAB, member of RAS oncogene family-like 2
593	rabl5	2.35943	3.30992e-09	ZDB-GENE-050417-439	RAB, member RAS oncogene family-like 5
594	racgap1	2.00463	2.95286e-11	ZDB-GENE-030131-1917	Rac GTPase-activating protein 1
595	rad1	2.0421	0	ZDB-GENE-040426-1873	RAD1 homolog (S. pombe)
596	rad51ap1	2.06839	2.80862e-09	ZDB-GENE-050419-96	RAD51 associated protein 1
597	rag2	2.75646	3.86941e-09	ZDB-GENE-990415-235	recombination activating gene 2
598	ranbp3	2.61791	2.2547e-06	ZDB-GENE-040426-1132	RAN binding protein 3
599	rcan3	2.35006	4.62747e-05	ZDB-GENE-040718-445	regulator of calcineurin family member 3
600	rcor2	2.37153	8.35847e-12	ZDB-GENE-040426-1812	REST corepressor 2
601	REC8 (1 of 2)	2.85427	2.60031e-12
602	rfx1a	2.50406	1.57212e-10	ZDB-GENE-070424-94	regulatory factor X, 1a (influences HLA class II expression)
603	rfx3	3.17985	3.20704e-08	ZDB-GENE-061103-253	regulatory factor X, 3 (influences HLA class II expression)
604	RGS3	2.70092	1.23001e-05
605	ribc1	4.09497	0.000330936
606	RIBC2	2.91568	0
607	RIC3 (1 of 2)	2.55071	0.00116815
608	RIIAD1	3.75584	1.26134e-08
609	RNF224	3.05523	1.36864e-08
610	rnf32	3.14836	3.85752e-12	ZDB-GENE-061013-39	ring finger protein 32
611	ropn1l	4.22486	8.70204e-13	ZDB-GENE-040724-235	ropporin 1-like
612	rpgrip1l	2.08576	0.000157872	ZDB-GENE-081104-81	RPGRIP1-like
613	RRM2 (1 of 2)	3.24216	3.17428e-12
614	RSPH1	2.17372	4.82483e-07
615	RSPH10B2	3.13742	2.13843e-09
616	rsph3	3.4596	1.28139e-11
617	rsph4a	3.86786	0
618	rsph9	4.06625	2.43195e-13	ZDB-GENE-051120-129	radial spoke head 9 homolog
619	rtdr1	4.07356	0
620	s100z	2.10421	0.0291231	ZDB-GENE-050522-69	S100 calcium binding protein Z
621	sarm1	2.47163	1.27706e-05	ZDB-GENE-040219-1	sterile alpha and TIR motif containing 1
622	scara5	2.46431	0.000167367	ZDB-GENE-041210-258	scavenger receptor class A, member 5 (putative)
623	scg5	2.63834	7.89976e-07	ZDB-GENE-040426-1687	secretogranin V
624	scn4aa	2.34675	0.0158848	ZDB-GENE-051201-2	sodium channel, voltage-gated, type IV, alpha, a
625	sema4e	2.89852	1.18931e-10	ZDB-GENE-990715-7	semaphorin 4e
626	SEPT1	5.21607	0
627	sept3	2.26006	0.00532533	ZDB-GENE-050522-375	septin 3
628	sept8b	2.62641	4.04613e-06	ZDB-GENE-070424-3	septin 8b
629	SGOL1 (2 of 2)	2.35578	7.83106e-14
630	SH3GL2 (1 of 2)	2.91307	2.16766e-06
631	shisa4	2.34037	0.000154849	ZDB-GENE-050417-419	shisa homolog 4 (Xenopus laevis)
632	si:ch211-102c2.8	2.44479	0.00485429
633	si:ch211-10j20.4	2.28952	0.00149435
634	si:ch211-112b1.1	2.6852	2.92847e-05
635	si:ch211-113j14.2	5.80835	7.29613e-12	ZDB-GENE-120215-21	si:ch211-113j14.2
636	si:ch211-119d14.4	2.63471	0.0158966	ZDB-GENE-081104-101	si:ch211-119d14.4
637	si:ch211-119d14.5	3.33795	0.000746085
638	si:ch211-121a2.2	4.55178	0	ZDB-GENE-070705-21	si:ch211-121a2.2
639	si:ch211-122l24.6	5.5957	0
640	si:ch211-12h2.7	4.03632	0
641	si:ch211-130h14.3	3.9312	6.915e-08
642	si:ch211-130h14.4	3.97159	0
643	si:ch211-138g9.2	4.67079	3.3087e-11	ZDB-GENE-090311-41	si:ch211-138g9.2
644	si:ch211-138g9.3	4.96112	1.90793e-06	ZDB-GENE-090311-27	si:ch211-138g9.3
645	si:ch211-147d7.5	4.2427	2.77083e-14
646	si:ch211-147h1.4	5.01821	1.55141e-07	ZDB-GENE-040724-228	si:ch211-147h1.4
647	si:ch211-14a11.2	3.91048	0.00349737
648	si:ch211-151h10.1	3.37269	7.14438e-07	ZDB-GENE-050419-252	si:ch211-151h10.1
649	si:ch211-151h10.2	2.68612	2.06949e-11
650	si:ch211-153i8.2	2.22108	0.0445547
651	si:ch211-155k12.1	3.3578	3.05203e-05
652	si:ch211-158c3.1	2.269	4.33567e-11
653	si:ch211-158m24.12	3.04544	0.00287188
654	si:ch211-15l16.3	3.04545	7.8438e-08
655	si:ch211-15o14.2	4.02787	1.24916e-11
656	si:ch211-160d20.5	5.03903	4.58108e-10	ZDB-GENE-050420-242	si:ch211-160d20.5
657	si:ch211-165a10.1	5.52843	4.1574e-12
658	si:ch211-165a10.2	4.05114	5.23024e-06
659	si:ch211-165a10.4	4.08102	1.52374e-06	ZDB-GENE-090312-10	si:ch211-165a10.4
660	si:ch211-165a10.5 (1 44487601..44489839)	3.02459	0.00354107
661	si:ch211-165a10.5 (1 44490452..44493075)	4.77246	1.44657e-07
662	si:ch211-165b19.11	3.49888	0.00066568
663	si:ch211-165f21.1	2.85265	4.9549e-06
664	si:ch211-165f21.4	3.53239	0	ZDB-GENE-060503-200	si:ch211-165f21.4
665	si:ch211-166e11.1	3.01588	4.56784e-05
666	si:ch211-168m18.3	3.25427	0.0096544	ZDB-GENE-070705-80	si:ch211-168m18.3
667	si:ch211-171b20.3	3.59254	5.36573e-14
668	si:ch211-173b8.3	3.32361	6.96548e-07
669	si:ch211-176d9.3	3.00829	2.84269e-11
670	si:ch211-188i4.4	3.43622	5.0006e-12
671	si:ch211-190k17.19	6.3884	2.77083e-14
672	si:ch211-193e5.3	2.61092	0.00235689	ZDB-GENE-091116-7	si:ch211-193e5.3
673	si:ch211-193e5.4	2.40324	0.00994707	ZDB-GENE-091113-46	si:ch211-193e5.4
674	si:ch211-195h23.4	3.80078	0.00326663
675	si:ch211-196c10.6	2.305	5.36434e-05
676	si:ch211-196g2.7	6.1285	7.914e-13	ZDB-GENE-081104-161	si:ch211-196g2.7
677	si:ch211-196g2.8	4.66658	0	ZDB-GENE-081104-162	si:ch211-196g2.8
678	si:ch211-196n4.2	4.34237	0.00120797	ZDB-GENE-060503-582	si:ch211-196n4.2
679	si:ch211-196n4.3	3.29777	0.0271843	ZDB-GENE-060503-676	si:ch211-196n4.3
680	si:ch211-197g15.9	2.31133	1.06052e-11	ZDB-GENE-050208-616	si:ch211-197g15.9
681	si:ch211-198b3.1	2.77815	6.19012e-11
682	si:ch211-198j3.1	2.70163	0
683	si:ch211-198k9.6	2.01782	0	ZDB-GENE-090312-4	si:ch211-198k9.6
684	si:ch211-198o12.4	2.76414	0
685	si:ch211-199g17.9	3.13979	0
686	si:ch211-199m3.1	5.33952	4.68427e-09
687	si:ch211-202c21.7	3.496	2.30173e-06
688	si:ch211-202m22.1	5.5912	4.76088e-11	ZDB-GENE-060531-31	si:ch211-202m22.1
689	si:ch211-207c6.10	2.51596	1.43948e-07
690	si:ch211-207c6.11	2.80336	9.05085e-10
691	si:ch211-207c6.12	2.99889	0
692	si:ch211-207c6.8	4.36353	1.38834e-08	ZDB-GENE-060526-95	si:ch211-207c6.8
693	si:ch211-207c6.9	2.61008	0.0297557
694	si:ch211-207l22.1	2.87959	2.77083e-14
695	si:ch211-207l22.2	2.36515	2.09449e-07
696	si:ch211-208c9.1	2.59773	0.00230008
697	si:ch211-209a2.2	3.60734	6.74949e-11
698	si:ch211-209f23.3	10.4267	0
699	si:ch211-214c11.5	3.5657	0.000878285	ZDB-GENE-060503-306	si:ch211-214c11.5
700	si:ch211-214j8.15	3.10169	0.00275101
701	si:ch211-218d20.13	2.92705	0
702	si:ch211-220f16.1	2.91875	9.78181e-06
703	si:ch211-221n20.2	4.70132	0.000154735
704	si:ch211-221n20.7	4.38968	0.000722004
705	si:ch211-222n4.5	6.5741	2.77431e-09	ZDB-GENE-091118-122	si:ch211-222n4.5
706	si:ch211-223o1.2	6.44605	0.00115636
707	si:ch211-226m16.3	3.82308	0	ZDB-GENE-040724-8	si:ch211-226m16.3
708	si:ch211-229b6.2	3.33748	7.27603e-06
709	si:ch211-233b23.4	4.20312	2.44315e-06
710	si:ch211-237c9.3	2.90916	5.36573e-14
711	si:ch211-238e22.1	2.83898	0
712	si:ch211-238g23.1	4.96134	1.58366e-09	ZDB-GENE-050420-173	si:ch211-238g23.1
713	si:ch211-242f23.3	3.74718	7.37364e-12
714	si:ch211-243g18.3	2.03333	8.11296e-08
715	si:ch211-249h16.8	6.74798	7.83106e-14	ZDB-GENE-090311-36	si:ch211-249h16.8
716	si:ch211-250k18.4	2.72606	3.75601e-13
717	si:ch211-251f6.6	2.05129	0.0197319
718	si:ch211-254p10.3	3.90322	0.00147302	ZDB-GENE-100921-48	si:ch211-254p10.3
719	si:ch211-255a21.2	5.20279	3.20704e-08
720	si:ch211-255g12.5	2.17856	0
721	si:ch211-255i3.4	2.92201	0.00827805
722	si:ch211-255l14.1	4.13258	3.19246e-07	ZDB-GENE-060503-696	si:ch211-255l14.1
723	si:ch211-255l14.3	5.10628	0	ZDB-GENE-060503-885	si:ch211-255l14.3
724	si:ch211-255l14.5	6.00328	0	ZDB-GENE-060503-131	si:ch211-255l14.5
725	si:ch211-262h13.4	7.08378	0
726	si:ch211-262h13.6	2.73259	0.0164808
727	si:ch211-270n8.3	3.08798	8.53525e-13
728	si:ch211-270n8.4	3.04765	0
729	si:ch211-271e10.1	5.35738	0
730	si:ch211-281k12.4	3.84949	4.1574e-12
731	si:ch211-281k19.2	5.94841	0	ZDB-GENE-090311-35	si:ch211-281k19.2
732	si:ch211-286e11.3	2.20467	0.000742821
733	si:ch211-287c11.2	3.22188	0.000202588
734	si:ch211-57m13.1	4.52286	1.43275e-05	ZDB-GENE-090312-43	si:ch211-57m13.1
735	si:ch211-57m13.10	5.43829	7.35492e-10	ZDB-GENE-110411-264	si:ch211-57m13.10
736	si:ch211-57m13.5	5.02682	1.30721e-06	ZDB-GENE-110411-66	si:ch211-57m13.5
737	si:ch211-57m13.6	5.44598	7.35492e-10	ZDB-GENE-110411-143	si:ch211-57m13.6
738	si:ch211-57m13.7	5.72622	1.82544e-08	ZDB-GENE-110411-107	si:ch211-57m13.7
739	si:ch211-57m13.8	5.86268	8.21426e-09	ZDB-GENE-110411-238	si:ch211-57m13.8
740	si:ch211-57m13.9	5.51162	3.42138e-12	ZDB-GENE-110411-61	si:ch211-57m13.9
741	si:ch211-63o20.7	2.43281	6.53018e-09	ZDB-GENE-041001-194	si:ch211-63o20.7
742	si:ch211-73m21.1	3.54516	1.68003e-05
743	si:ch211-80h18.1	2.06009	1.88219e-05
744	si:ch211-9n13.3	6.09046	7.71661e-09
745	si:ch73-103b9.2	4.51348	9.00154e-12
746	si:ch73-110p20.1	2.49411	2.30441e-10
747	si:ch73-129a22.11 (2 22861057..22870500)	3.48621	2.49706e-08
748	si:ch73-129a22.11 (2 22929931..22931788)	3.65298	2.51671e-07
749	si:ch73-138i16.1	2.63399	0.0015917	ZDB-GENE-070705-208	si:ch73-138i16.1
750	si:ch73-144m15.3	4.03391	3.41096e-07
751	si:ch73-222f22.2	2.70531	0.00689408
752	si:ch73-222h13.1	3.26812	3.82888e-11
753	si:ch73-22b10.1	3.06644	1.78699e-07
754	si:ch73-265d7.2	2.11887	0.0204445	ZDB-GENE-100922-146	si:ch73-265d7.2
755	si:ch73-269m14.3	2.06821	0.0294488
756	si:ch73-272h16.1	4.8795	1.84972e-07	ZDB-GENE-120215-17	si:ch73-272h16.1
757	si:ch73-272h16.3	4.18547	1.53155e-05	ZDB-GENE-120215-19	si:ch73-272h16.3
758	si:ch73-272h24.1	2.65107	0.0161096
759	si:ch73-27e22.5	2.21946	0.0362894
760	si:ch73-366i20.1	2.65629	0.00266345
761	si:ch73-381f5.2	3.50987	0.00159648	ZDB-GENE-090311-25	si:ch73-381f5.2
762	si:ch73-52f15.5	2.06269	0.00918314	ZDB-GENE-091204-341	si:ch73-52f15.5
763	si:dkey-111e8.2	4.62966	1.72722e-13
764	si:dkey-111e8.4	2.87515	0.0160125
765	si:dkey-114b16.5	2.10497	1.08189e-10
766	si:dkey-114c15.5	2.23856	0.0276233
767	si:dkey-114c15.6	3.20384	0.00213724
768	si:dkey-11d20.5	2.27811	0
769	si:dkey-11e23.9	2.81509	0.000137081
770	si:dkey-11f7.5	2.31113	0.0448494	ZDB-GENE-110914-62	si:dkey-11f7.5
771	si:dkey-11o18.5	2.41727	4.3912e-05
772	si:dkey-13n15.2	2.37324	0.00865388
773	si:dkey-145c18.2	4.45834	6.27171e-07	ZDB-GENE-081031-55	si:dkey-145c18.2
774	si:dkey-148e22.3	2.06371	0.0312674
775	si:dkey-149i17.8	3.35809	0.000346647	ZDB-GENE-070912-375	si:dkey-149i17.8
776	si:dkey-149i17.9	2.70274	0.00122663	ZDB-GENE-070912-376	si:dkey-149i17.9
777	si:dkey-151m22.8	7.71497	0
778	si:dkey-153n9.5	2.61523	3.83604e-06
779	si:dkey-155d18.1	5.37718	4.03598e-08
780	si:dkey-156n14.6	3.29232	0.00162191
781	si:dkey-156n14.7	3.86421	0.000223751
782	si:dkey-156n14.8	6.35163	0
783	si:dkey-156n14.9	5.33047	7.62306e-12
784	si:dkey-165n16.1	2.65482	2.36524e-12	ZDB-GENE-100922-224	si:dkey-165n16.1
785	si:dkey-16p19.8	2.97925	0.0461966
786	si:dkey-174n20.3	2.06838	0.0237182	ZDB-GENE-060526-224	si:dkey-174n20.3
787	si:dkey-179a6.3	3.53187	0.00906406	ZDB-GENE-071003-2	si:dkey-179a6.3
788	si:dkey-183g16.1	3.0669	3.74806e-08	ZDB-GENE-070705-327	si:dkey-183g16.1
789	si:dkey-183g16.2	3.85473	1.7385e-12	ZDB-GENE-070705-328	si:dkey-183g16.2
790	si:dkey-194e6.2	3.76815	7.52928e-06	ZDB-GENE-100921-54	si:dkey-194e6.2
791	si:dkey-196h17.4	3.5618	0	ZDB-GENE-081107-57	si:dkey-196h17.4
792	si:dkey-199f5.3	3.95006	0
793	si:dkey-199f5.4	3.50699	1.05258e-05
794	si:dkey-199f5.6	2.15183	0.00748993
795	si:dkey-199f5.7	4.09968	1.38466e-07
796	si:dkey-1p9.2	2.67288	0.00320192	ZDB-GENE-070912-425	si:dkey-1p9.2
797	si:dkey-201i6.6	6.09631	2.73778e-11
798	si:dkey-201i6.8	6.01724	0
799	si:dkey-202b22.6	2.16459	0.000249299
800	si:dkey-205d4.2	5.30396	1.25654e-08	ZDB-GENE-081104-354	si:dkey-205d4.2
801	si:dkey-206f10.1	2.02205	0.000473338	ZDB-GENE-041014-154	si:dkey-206f10.1
802	si:dkey-207j16.8	2.24747	0.0461044
803	si:dkey-211e20.9	3.80024	0.00364377	ZDB-GENE-081104-373	si:dkey-211e20.9
804	si:dkey-219e20.2	4.54665	5.68973e-08
805	si:dkey-21o22.2	2.56027	0.00854706
806	si:dkey-222b8.4	2.61518	4.80225e-07
807	si:dkey-222o15.2	3.06568	1.63221e-07
808	si:dkey-22i16.10	6.26507	5.36573e-14	ZDB-GENE-090312-54	si:dkey-22i16.10
809	si:dkey-234d14.2	7.88259	0
810	si:dkey-234k7.1	2.02281	0.0207308
811	si:dkey-234n3.3	2.03203	0.0329264
812	si:dkey-235d18.6	3.50427	0.00614464
813	si:dkey-235d18.7	3.98065	0.00225491
814	si:dkey-236a14.10	2.77772	0.0164808
815	si:dkey-248f6.3	7.23337	0	ZDB-GENE-091112-6	si:dkey-248f6.3
816	si:dkey-250k15.4	2.20331	6.55778e-09
817	si:dkey-256e7.8	4.16942	4.88282e-09
818	si:dkey-25e12.3	2.37437	0.00116731	ZDB-GENE-041001-132	si:dkey-25e12.3
819	si:dkey-261j15.2	2.06369	2.07522e-05
820	si:dkey-263m6.1	2.20567	0
821	si:dkey-265c15.9	3.67659	0.00697125	ZDB-GENE-081028-10	si:dkey-265c15.9
822	si:dkey-265k11.2	2.62359	0.00015481
823	si:dkey-267j14.7	4.06153	1.06305e-08
824	si:dkey-26i13.8	3.92909	0	ZDB-GENE-090312-134	si:dkey-26i13.8
825	si:dkey-270e21.6	3.95602	3.89694e-09
826	si:dkey-273g3.1	2.17005	7.19778e-05
827	si:dkey-274m14.3	3.85421	9.56502e-12
828	si:dkey-278k10.5	2.66121	0.0375881
829	si:dkey-27b3.3	4.40662	1.03942e-08
830	si:dkey-287i17.4	3.14803	0.0218836
831	si:dkey-31b10.2	3.42012	0
832	si:dkey-31m5.2	3.48668	0.000181102
833	si:dkey-31m5.3	3.5789	0.0203544	ZDB-GENE-070912-515	si:dkey-31m5.3
834	si:dkey-31m5.5	3.02521	0.00952409	ZDB-GENE-070912-517	si:dkey-31m5.5
835	si:dkey-31m5.7	4.93983	4.95225e-09	ZDB-GENE-070912-519	si:dkey-31m5.7
836	si:dkey-34k9.4	5.12715	5.51399e-06
837	si:dkey-37g12.1	2.53178	0.0273814	ZDB-GENE-090312-145	si:dkey-37g12.1
838	si:dkey-37m8.13	3.04925	0.000467514	ZDB-GENE-120215-5	si:dkey-37m8.13
839	si:dkey-37m8.14	2.64897	0.0371321	ZDB-GENE-120215-1	si:dkey-37m8.14
840	si:dkey-38k9.3	4.20836	0
841	si:dkey-3b8.4	2.7341	0.000562311
842	si:dkey-3e9.2	3.03978	1.77702e-10
843	si:dkey-40j3.1	4.49019	4.76088e-11	ZDB-GENE-041210-63	si:dkey-40j3.1
844	si:dkey-40m6.11	3.53738	0.00438119
845	si:dkey-43k4.4	4.55521	2.94728e-07
846	si:dkey-44g23.9	3.64303	0.000691961	ZDB-GENE-050208-636	si:dkey-44g23.9
847	si:dkey-45j10.1	2.81186	0.0109116	ZDB-GENE-090312-19	si:dkey-45j10.1
848	si:dkey-58b18.3	3.71606	6.5335e-09	ZDB-GENE-070912-563	si:dkey-58b18.3
849	si:dkey-58b18.5	4.73019	3.53997e-09
850	si:dkey-58b18.8	3.56898	3.11032e-08
851	si:dkey-58b18.9	3.38169	4.54872e-05	ZDB-GENE-070912-569	si:dkey-58b18.9
852	si:dkey-65l23.2	3.62308	1.13166e-09
853	si:dkey-6f10.3	3.13653	2.55828e-07
854	si:dkey-80c24.1	3.42559	0.00564397	ZDB-GENE-061207-69	si:dkey-80c24.1
855	si:dkey-80c24.4	6.5965	0
856	si:dkey-80c24.5	5.30195	0	ZDB-GENE-061207-73	si:dkey-80c24.5
857	si:dkey-84o3.9	4.68583	0.000359528	ZDB-GENE-120214-16	si:dkey-84o3.9
858	si:dkey-88p24.10	2.61411	0.00875715
859	si:dkey-91i10.3	2.13199	0.0474125	ZDB-GENE-081105-124	si:dkey-91i10.3
860	si:dkey-93l1.4	3.32418	0.0125587	ZDB-GENE-090311-20	si:dkey-93l1.4
861	si:dkey-93l1.6	3.80954	2.2757e-05	ZDB-GENE-090311-33	si:dkey-93l1.6
862	si:dkey-98f17.5	3.1923	5.74177e-11	ZDB-GENE-060526-354	si:dkey-98f17.5
863	si:dkey-9i23.14	5.79134	0
864	si:dkey-9p24.5	3.48382	0	ZDB-GENE-090313-371	si:dkey-9p24.5
865	si:dkeyp-100a1.5	4.8689	3.21572e-11	ZDB-GENE-081104-447	si:dkeyp-100a1.5
866	si:dkeyp-104h9.7	6.20435	0	ZDB-GENE-081104-450	si:dkeyp-104h9.7
867	si:dkeyp-110e4.3	4.24454	0.000861705	ZDB-GENE-070424-268	si:dkeyp-110e4.3
868	si:dkeyp-110g5.4	3.08287	0
869	si:dkeyp-19e1.6	3.54695	2.92789e-05
870	si:dkeyp-1h4.8	2.65409	0.0178848
871	si:dkeyp-22c6.1	4.20529	4.03821e-09
872	si:dkeyp-25a3.1	2.82574	0.000818889
873	si:dkeyp-27c8.1 (23 41046105..41053576)	3.97601	2.45069e-08
874	si:dkeyp-27c8.1 (23 41084527..41092034)	4.47635	4.6787e-08
875	si:dkeyp-27e10.6	2.71109	0.0263605	ZDB-GENE-110914-190	si:dkeyp-27e10.6
876	si:dkeyp-35f12.3	2.75363	0.0496633	ZDB-GENE-090313-385	si:dkeyp-35f12.3
877	si:dkeyp-46h3.1	4.93728	0
878	si:dkeyp-55c8.4	2.36624	1.41116e-06
879	si:dkeyp-67e1.1	4.54406	0.000131941
880	si:dkeyp-67e1.2	4.90911	0.000110572	ZDB-GENE-061207-83	si:dkeyp-67e1.2
881	si:dkeyp-67e1.3	3.37645	0.0105615
882	si:dkeyp-67e1.4	3.61298	0.0142526	ZDB-GENE-061207-85	si:dkeyp-67e1.4
883	si:dkeyp-67e1.5	3.83642	0.000300613
884	si:dkeyp-67e1.6	6.17963	2.96444e-08	ZDB-GENE-061207-87	si:dkeyp-67e1.6
885	si:dkeyp-68b7.5	2.01444	0.0452092	ZDB-GENE-070912-670	si:dkeyp-68b7.5
886	si:dkeyp-73g8.6	2.76226	0.0039334
887	si:dkeyp-7a3.1	3.23294	5.04596e-07
888	si:dkeyp-87a6.2	3.39819	0.0245544
889	si:rp71-15d4.6	2.14311	9.56959e-05
890	si:rp71-40n14.1	2.27843	0.00123507	ZDB-GENE-030131-7503	si:rp71-40n14.1
891	si:rp71-45g20.10	2.13355	1.31411e-06
892	si:rp71-45g20.4	2.41296	3.05203e-05	ZDB-GENE-070912-709	si:rp71-45g20.4
893	si:zfos-223e1.2	2.60278	1.22472e-07
894	SLC16A7	2.80807	1.59656e-07	ZDB-GENE-051113-248	solute carrier family 16, member 7 (monocarboxylic acid transporter 2)
895	SLC24A2 (1 of 2)	2.9518	2.21699e-06
896	SLC25A22 (1 of 2)	2.62427	0.00041145
897	slc27a6	2.03896	0.00950593	ZDB-GENE-060825-27	solute carrier family 27 (fatty acid transporter), member 6
898	slc2a10	2.09581	4.92449e-07	ZDB-GENE-080204-6	solute carrier family 2 (facilitated glucose transporter), member 10
899	slc30a1b	2.06782	0.00476327	ZDB-GENE-070424-43	solute carrier family 30 (zinc transporter), member 1b
900	SLC4A8	2.52235	0.000696626
901	slc7a9	2.21344	0.0163287	ZDB-GENE-080116-2	solute carrier family 7 (cationic amino acid transporter, y+ system), member 9
902	SLC9A1	3.12766	2.05672e-09	ZDB-GENE-080225-42	solute carrier family 9 (sodium/hydrogen exchanger), member 1
903	SOWAHD	2.04579	0.000208208
904	sox5	2.29454	0.00153538
905	sox8	2.12774	1.61863e-09
906	SPA17	2.83302	6.51649e-05
907	SPAG16	3.55607	2.16262e-12
908	SPAG17	3.30512	1.24024e-06
909	spag6	3.68683	0
910	spata17	3.67745	9.58697e-10
911	spata18	2.29545	0.00095975	ZDB-GENE-050522-306	spermatogenesis associated 18
912	spata4	2.95399	1.01666e-13	ZDB-GENE-050417-153	spermatogenesis associated 4
913	spata6l	2.18237	1.01966e-12	ZDB-GENE-040426-1369	spermatogenesis associated 6-like
914	SPEF1	3.55394	3.57085e-13
915	spef2	3.61314	1.49136e-13	ZDB-GENE-060526-47	sperm flagellar 2
916	spns3	2.46359	0.000847667	ZDB-GENE-060531-7	spinster homolog 3 (Drosophila)
917	spo11	2.17017	3.28846e-11	ZDB-GENE-040426-1900	SPO11 meiotic protein covalently bound to DSB homolog (S. cerevisiae)
918	SSX2IP (2 of 2)	3.33517	0
919	stk33	2.13625	0.000104332	ZDB-GENE-040724-242	serine/threonine kinase 33
920	stk36	2.11838	0.000562311	ZDB-GENE-030912-6	serine/threonine kinase 36 (fused homolog, Drosophila)
921	STPG1	3.13406	2.21616e-08
922	STPG2	3.51626	0
923	styxl1	3.67701	2.77083e-14	ZDB-GENE-040912-45	serine/threonine/tyrosine interacting-like 1
924	sumo1	3.03156	1.4085e-12	ZDB-GENE-040426-2186	SMT3 suppressor of mif two 3 homolog 1 (yeast)
925	SUN2	2.65546	8.89581e-13
926	syce2	3.596	0	ZDB-GENE-050512-1	synaptonemal complex central element protein 2
927	sycp1	4.19184	0	ZDB-GENE-040910-6	synaptonemal complex protein 1
928	sycp2	2.11214	0
929	sycp3l	2.77977	0
930	tac3a	4.19534	0
931	tac4	2.60194	3.44708e-05
932	tchp	2.08211	0	ZDB-GENE-060421-3368	trichoplein, keratin filament binding
933	tcte1	4.11724	0
934	tctex1d1	5.07598	0	ZDB-GENE-040912-49	Tctex1 domain containing 1
935	tctex1d2	2.06189	4.4102e-10
936	TEKT1	4.90757	1.01666e-13	ZDB-GENE-041114-99	tektin 1
937	tekt2	3.14087	0.000661877	ZDB-GENE-040113-1	tektin 2 (testicular)
938	TEKT4	2.86415	9.66717e-11
939	TEX11	2.21001	3.75601e-13
940	tex9	3.30502	0
941	THEG	3.53926	3.75601e-13
942	tm7sf2	2.62148	7.7608e-09	ZDB-GENE-041212-19	transmembrane 7 superfamily member 2
943	tmem107l	2.15403	1.23101e-05
944	tmem123	2.27556	8.15132e-05
945	TMEM216	2.32804	2.06576e-09	ZDB-GENE-100818-1	transmembrane protein 216
946	tmem232	3.47687	1.34257e-07
947	tmem68 (2 27803370..27804687)	2.47647	0.00192725
948	TMEM81	4.09522	0
949	tmprss12	3.82182	0	ZDB-GENE-090313-370	transmembrane (C-terminal) protease, serine 12
950	TNFRSF9 (3 of 3)	2.80851	0.00968384
951	tpd52	2.77018	0
952	TPGS1 (2 of 2)	3.10547	2.48134e-11
953	tpgs2	2.04843	4.57525e-06	ZDB-GENE-040704-49	tubulin polyglutamylase complex subunit 2
954	traf3ip1	2.46192	1.01983e-08	ZDB-GENE-040426-1146	TNF receptor-associated factor 3 interacting protein 1
955	traf5	2.01626	0.0167154	ZDB-GENE-071120-3	Tnf receptor-associated factor 5
956	tsga10	2.71931	6.21936e-07	ZDB-GENE-061013-482	testis specific, 10
957	tsnaxip1	3.05861	0	ZDB-GENE-070424-39	translin-associated factor X interacting protein 1
958	TSSK6	6.63664	0	ZDB-GENE-060216-3	testis-specific serine kinase 6
959	ttc12	3.21242	2.77083e-14
960	TTC18	2.64628	1.01666e-13
961	ttc25	2.77228	0.000444754
962	ttc26	2.18469	0	ZDB-GENE-041212-41	tetratricopeptide repeat domain 26
963	TTC29	3.05671	2.77083e-14
964	TTC34	2.99474	9.42649e-06
965	TTC40	2.93517	1.42908e-07
966	ttc6	3.35305	8.93897e-10
967	ttll10	2.99583	0.000110091	ZDB-GENE-081104-350	tubulin tyrosine ligase-like family, member 10
968	ttll11	2.24546	0.0305182	ZDB-GENE-061013-747	tubulin tyrosine ligase-like family, member 11
969	ttll2	2.45346	2.38301e-05	ZDB-GENE-041014-297	tubulin tyrosine ligase-like family, member 2
970	ttll3	2.87277	4.29035e-10	ZDB-GENE-060616-182	tubulin tyrosine ligase-like family, member 3
971	TTLL5	2.68923	0.00167193
972	ttll5	2.6967	0.000364649
973	ttll6	2.93283	7.83106e-14	ZDB-GENE-080107-1	tubulin tyrosine ligase-like family, member 6
974	ttll9	2.50815	2.64898e-10	ZDB-GENE-030131-1582	tubulin tyrosine ligase-like family, member 9
975	tuba7l	2.66352	0	ZDB-GENE-040704-78	tubulin, alpha 7 like
976	tube1	2.23535	9.65283e-12	ZDB-GENE-040426-1174	tubulin, epsilon 1
977	ube2b	2.37178	1.40296e-08	ZDB-GENE-040718-247	ubiquitin-conjugating enzyme E2B (RAD6 homolog)
978	ube2j2	2.18121	0.000572805	ZDB-GENE-070410-28	ubiquitin-conjugating enzyme E2, J2 (UBC6 homolog, yeast)
979	ube2r2	3.15586	0	ZDB-GENE-040718-344	ubiquitin-conjugating enzyme E2R 2
980	ubxn10	2.87861	2.39321e-09	ZDB-GENE-060825-319	UBX domain protein 10
981	UBXN11	4.22767	2.66806e-10
982	ulk1a	2.33507	0.00012558	ZDB-GENE-080723-31	unc-51-like kinase 1a (C. elegans)
983	USO1 (2 of 2)	2.44652	0.0115814
984	USP21	2.58391	0.0314398	ZDB-GENE-100210-3	ubiquitin specific peptidase 21
985	usp2a	2.24256	2.28818e-09	ZDB-GENE-041212-59	ubiquitin specific peptidase 2a
986	VWDE (1 of 2)	2.28864	0.000663781
987	VWDE (2 of 2)	2.35317	4.16464e-05
988	WASF3 (2 of 2)	2.05119	0.0343052
989	wbscr27	2.0197	0.000774864	ZDB-GENE-060421-5918	Williams Beuren syndrome chromosome region 27
990	WDPCP	2.07226	5.12535e-10
991	wdr16	3.99971	1.68747e-11	ZDB-GENE-050522-296	WD repeat domain 16
992	wdr27 (13 35750198..35772010)	2.13798	0.00248038
993	WDR31	2.42875	0.034002
994	wdr35	2.07215	1.63157e-06	ZDB-GENE-060810-148	WD repeat domain 35
995	WDR52	2.79428	7.41127e-12
996	WDR60	2.24384	3.37684e-05
997	WDR63	3.11368	7.83106e-14
998	WDR65	5.06776	2.77083e-14
999	wdr66	3.31804	1.46484e-11	ZDB-GENE-060526-328	WD repeat domain 66
1000	wdr69	2.75831	1.21313e-09
1001	wdr78	2.70962	0.00195159	ZDB-GENE-050522-322	WD repeat domain 78
1002	WDR93	2.75419	1.19658e-05
1003	wdr96	3.18018	2.50401e-12
1004	wnt4b	3.05938	0.0396665	ZDB-GENE-000411-1	wingless-type MMTV integration site family, member 4b
1005	wu:fe36b12	2.00522	9.37042e-06
1006	wu:fi26e04	3.12863	1.30944e-11
1007	XCR1 (4 of 4)	4.23842	4.92933e-05
1008	xrra1	3.70602	0
1009	zbbx	3.18155	3.12778e-13	ZDB-GENE-061207-76	zinc finger, B-box domain containing
1010	ZC2HC1C	3.43906	2.8232e-10
1011	zfyve16	2.16957	6.54276e-06	ZDB-GENE-091116-62	zinc finger, FYVE domain containing 16
1012	zgc:109949	3.40163	5.98053e-08	ZDB-GENE-050522-166	zgc:109949
1013	zgc:112054	3.6635	0	ZDB-GENE-050417-150	zgc:112054
1014	zgc:112408	2.96162	4.32575e-06	ZDB-GENE-050417-63	zgc:112408
1015	zgc:112998	2.31805	0.0406309	ZDB-GENE-050320-134	zgc:112998
1016	zgc:113098	2.43132	7.2788e-05	ZDB-GENE-050306-52	zgc:113098
1017	zgc:113355	2.77079	4.06535e-08	ZDB-GENE-050410-11	zgc:113355
1018	zgc:153126	3.40554	0	ZDB-GENE-061103-76	zgc:153126
1019	zgc:153738	3.47772	0	ZDB-GENE-061013-622	zgc:153738
1020	zgc:158260 (5 56670875..56683246)	2.9342	0.00151268
1021	zgc:162576	2.67211	2.77083e-14	ZDB-GENE-070615-4	zgc:162576
1022	zgc:162824 (13 8908536..8911723)	4.44712	0.000170567
1023	zgc:171310 (Zv9_scaffold3510 13745..15095)	5.96234	0
1024	zgc:171310 (Zv9_scaffold3510 162676..164020)	4.92393	5.72841e-07
1025	zgc:174353 (11 12689939..12691673)	3.6299	0
1026	zgc:174353 (11 12705255..12707055)	2.75868	2.8729e-10
1027	zgc:174353 (11 12761823..12763540)	2.72248	0.000133669
1028	zgc:174354 (11 12520357..12521700)	2.71461	2.14598e-06
1029	zgc:174354 (11 12539175..12540510)	2.66596	3.75134e-05
1030	zgc:174354 (11 12674798..12676179)	2.89228	4.96266e-07
1031	zgc:174355 (11 11552100..11553447)	2.91348	3.13215e-06
1032	zgc:174355 (11 12632178..12633900)	3.04677	1.24136e-11
1033	zgc:174358 (11 12224468..12227569)	2.64024	6.06523e-11
1034	zgc:174358 (11 12237395..12239289)	2.43476	1.5513e-09
1035	zgc:175107	2.36738	0.000593776	ZDB-GENE-080220-38	zgc:175107
1036	zgc:193807	2.22512	2.98271e-06	ZDB-GENE-081022-42	zgc:193807
1037	zgc:193811	2.58053	6.58627e-09	ZDB-GENE-081022-43	zgc:193811
1038	zgc:194418	2.72531	0.0317913	ZDB-GENE-080723-5	zgc:194418
1039	zgc:194621	3.1996	1.11257e-06	ZDB-GENE-081022-130	zgc:194621
1040	zgc:77614 (8 35392541..35393744)	2.26713	0.0451848
1041	zgc:77614 (8 35397221..35398417)	2.44054	0.00144443
1042	zgc:77614 (8 35523066..35524262)	2.34298	8.44584e-05
1043	zgc:77614 (Zv9_scaffold3478 82010..83523)	2.16432	0.0243324
1044	zgc:91850 (11 12734771..12736670)	2.76738	0
1045	zgc:91850 (11 12746576..12763702)	2.89437	0
1046	zgc:92249	4.69678	0	ZDB-GENE-040718-368	zgc:92249
1047	ZMYND10	2.60636	8.29908e-10	ZDB-GENE-040426-1218	zinc finger, MYND-type containing 10
1048	ZNF793 (1 of 2)	2.1545	3.34457e-13
1049	ZNF793 (2 of 2)	2.23013	0.0369111
1050	ZSWIM2	3.55144	0
1051	zte25	2.977	2.77083e-14	ZDB-GENE-070719-6	zebrafish testis-expressed 25
1052	zte38	2.75662	0	ZDB-GENE-060312-39	zebrafish testis-expressed 38
1053	zymnd12	3.1524	2.72988e-09	ZDB-GENE-041114-133	zinc finger, MYND-type containing 12
