# Supplementary material for: Histological and transcriptomic effects of 17α-methyltestosterone on zebrafish gonad development
Source: BMC Genomics. 2017 Jul 24;18:557. doi: 10.1186/s12864-017-3915-z (PMC5523153; doi:10.1186/s12864-017-3915-z)
Supplement: Supplementary file 7 — Genes differentially expressed by 2-fold or more in MT-treated testes compared to ovaries. (XLS 3834kb) [file 12864_2017_3915_MOESM7_ESM.xls]

## Sheet: MT-biased 40 dpf
S/N	Gene symbol	Fold Change	P-value	Zfin ID	Description
1	h1f0	322.244	0	ZDB-GENE-030131-337	H1 histone family, member 0
2	TEKT1	296.475	0	ZDB-GENE-041114-99	tektin 1
3	rab36	296.208	0	ZDB-GENE-040910-5	RAB36, member RAS oncogene family
4	tuba7l	292.846	0	ZDB-GENE-040704-78	tubulin, alpha 7 like
5	SEPT1	264.708	0
6	pvalb6	241.268	0	ZDB-GENE-040912-95	parvalbumin 6
7	si:ch211-121a2.2	197.3	0	ZDB-GENE-070705-21	si:ch211-121a2.2
8	C5H4orf22	186.591	0
9	FANK1	172.322	0
10	si:ch211-242f23.3	161.779	0
11	si:ch211-209a2.2	157.428	0
12	wdr69	144.465	0
13	fam166b	126.251	1.67038e-10	ZDB-GENE-070209-41	family with sequence similarity 166, member B
14	FAM183B	125.702	0
15	C5H9orf171	125.009	0
16	DNAI1 (2 of 2)	117.88	0
17	nme5	115.368	0	ZDB-GENE-040718-221	non-metastatic cells 5, protein expressed in (nucleoside-diphosphate kinase)
18	gsdf	115.214	4.97989e-05	ZDB-GENE-101029-3	gonadal somatic cell derived factor
19	zgc:92249	115.179	0	ZDB-GENE-040718-368	zgc:92249
20	ccdc151	115.125	0	ZDB-GENE-061013-787	coiled-coil domain containing 151
21	rsph9	114.394	0	ZDB-GENE-051120-129	radial spoke head 9 homolog
22	spag6	111.952	0
23	rsph4a	106.102	0
24	C5H9orf9	105.264	0
25	CABZ01099880.1	104.13	1.51558e-11
26	hsf5	96.0596	0	ZDB-GENE-070410-42	heat shock transcription factor family member 5
27	efhc1	89.6319	5.70335e-09
28	zte38	88.8089	0	ZDB-GENE-060312-39	zebrafish testis-expressed 38
29	si:dkey-196h17.4	85.5183	0	ZDB-GENE-081107-57	si:dkey-196h17.4
30	hormad1	84.0379	0	ZDB-GENE-040718-49	HORMA domain containing 1
31	CR548630.2	81.3826	0
32	C21H11orf70	81.0318	0
33	DNAH9	79.9409	0	ZDB-GENE-020925-1	dynein, axonemal, heavy polypeptide 9
34	cox5b2	79.9256	1.61432e-07	ZDB-GENE-060825-71	cytochrome c oxidase subunit Vb 2
35	lrtomt	79.5005	0	ZDB-GENE-060929-962	leucine rich transmembrane and 0-methyltransferase domain containing
36	AK1	79.3214	1.95921e-13	ZDB-GENE-040822-37	adenylate kinase 1
37	ccdc113	75.7183	0	ZDB-GENE-041010-163	coiled-coil domain containing 113
38	si:dkeyp-80c12.8	73.4567	0.00711729
39	ccdc65	72.498	0
40	DNALI1 (1 of 2)	71.734	0.000214241
41	srgn	71.2409	1.71194e-09
42	C6H2orf62	69.4231	0
43	CT956064.3	68.987	0
44	fam154b	68.1424	1.29827e-09	ZDB-GENE-051127-27	family with sequence similarity 154, member B
45	ropn1l	67.9145	0	ZDB-GENE-040724-235	ropporin 1-like
46	amh	66.558	0.000737258	ZDB-GENE-050706-192	anti-Mullerian hormone
47	LRRC69	66.3958	0
48	lrrc23	66.3474	0	ZDB-GENE-041010-153	leucine rich repeat containing 23
49	ccdc147	66.009	0	ZDB-GENE-060929-128	coiled-coil domain containing 147
50	MDH1B	65.9719	0	ZDB-GENE-030131-7655	malate dehydrogenase 1b, NAD (soluble)
51	CCDC89	65.7847	0
52	zgc:112054	65.7694	0	ZDB-GENE-050417-150	zgc:112054
53	CCDC175	65.2053	0
54	nptx2a	63.6427	0
55	MLF1	63.0762	1.24288e-13	ZDB-GENE-080917-7	myeloid leukemia factor 1
56	BX296557.6	61.4938	0
57	ankar	60.7216	0	ZDB-GENE-030616-533	ankyrin and armadillo repeat containing
58	ckba	60.6287	0	ZDB-GENE-060929-902	creatine kinase, brain a
59	CCDC83	60.5544	0
60	dnajb13	60.2117	0	ZDB-GENE-040910-4	DnaJ (Hsp40) related, subfamily B, member 13
61	ccdc164	60.1624	0
62	si:dkey-9p24.5	59.9885	0	ZDB-GENE-090313-371	si:dkey-9p24.5
63	si:ch211-171b20.3	59.4398	0
64	wdr16	58.2475	0	ZDB-GENE-050522-296	WD repeat domain 16
65	sycp3l	57.8108	1.55966e-12
66	KIF9	57.6223	0
67	PPP1R32	57.5175	0
68	ENSDARG00000067710	56.8594	0
69	mapk15 (19 48348929..48389690)	56.4415	0
70	BX901973.2	56.3001	0
71	ccdc173	55.3978	0
72	dmc1	54.859	0	ZDB-GENE-060331-93	DMC1 dosage suppressor of mck1 homolog, meiosis-specific homologous recombination (yeast)
73	EFCAB10	54.1513	0
74	efhc2	53.3379	4.88815e-09	ZDB-GENE-031001-10	EF-hand domain (C-terminal) containing 2
75	CU138503.3	53.1066	0
76	dcst1	52.9556	0	ZDB-GENE-070809-5	DC-STAMP domain containing 1
77	si:ch211-199g17.9	52.9312	0
78	dnali1	52.0456	0.0117888	ZDB-GENE-080204-7	dynein, axonemal, light intermediate chain 1
79	tmprss12	51.4597	2.51997e-13	ZDB-GENE-090313-370	transmembrane (C-terminal) protease, serine 12
80	si:ch73-222h13.1	51.4033	0
81	ribc1	50.9878	0.0392132
82	CR932358.1	50.9464	0
83	si:ch73-103b9.2	50.945	0
84	C23H1orf192	50.4289	0
85	ak7a	49.9531	0	ZDB-GENE-040724-122	adenylate kinase 7a
86	si:ch211-9n13.3	49.934	0
87	CCDC88A	49.9309	0
88	C17H8orf74	49.367	0
89	DNAH8	49.133	0
90	axdnd1	49.0203	0
91	CABZ01084207.1	48.9858	0
92	si:ch211-270n8.4	48.884	0
93	CABZ01099881.1	48.5458	0
94	pabpc1b	47.6769	2.08801e-07	ZDB-GENE-050308-1	poly A binding protein, cytoplasmic 1 b
95	gas8	47.157	0	ZDB-GENE-030131-1980	growth arrest-specific 8
96	RIBC2	46.5073	0
97	ENO4	46.1892	0	ZDB-GENE-061013-677	enolase family member 4
98	fabp11a	45.7136	0.0461425	ZDB-GENE-040912-132	fatty acid binding protein 11a
99	stmn1b	45.4871	0	ZDB-GENE-050417-397	stathmin 1b
100	CCDC105	45.2458	0
101	si:ch211-207c6.12	45.2252	0
102	si:dkeyp-46h3.1	44.9399	0
103	cdkl1	44.5009	0	ZDB-GENE-040808-34	cyclin-dependent kinase-like 1 (CDC2-related kinase)
104	sycp1	43.4214	0	ZDB-GENE-040910-6	synaptonemal complex protein 1
105	enkur	42.7822	0
106	ccdc169	42.6754	0
107	hmgn2	42.5351	0	ZDB-GENE-051030-81	high-mobility group nucleosomal binding domain 2
108	EMB	41.2777	0
109	DNAL1	40.4087	0	ZDB-GENE-040801-178	dynein, axonemal, light chain 1
110	WDR65	40.2991	0
111	C5H3orf30	40.1074	0
112	ak8	39.8724	0	ZDB-GENE-050522-275	adenylate kinase 8
113	lrrc48	39.8504	0	ZDB-GENE-061103-349	leucine rich repeat containing 48
114	efcab2	39.528	0	ZDB-GENE-070521-5	EF-hand calcium binding domain 2
115	IQUB	39.4928	0
116	si:ch211-226m16.3	39.4205	0	ZDB-GENE-040724-8	si:ch211-226m16.3
117	ccdc103	39.4054	0	ZDB-GENE-040718-253	coiled-coil domain containing 103
118	si:ch211-209f23.3	39.049	0
119	meig1	38.955	0	ZDB-GENE-050320-33	meiosis expressed gene 1 homolog
120	ENSDARG00000004541	38.763	0
121	BX000473.3	38.4898	0
122	wdr96	38.4078	0
123	cetn4	37.7979	0	ZDB-GENE-030826-21	centrin 4
124	C8H1orf222	37.7534	0
125	CR318595.2	37.6964	0
126	C20H2orf70	37.4902	0
127	dcst2	37.366	0	ZDB-GENE-070809-6	DC-STAMP domain containing 2
128	CCDC135	37.1653	0
129	dynlt1	36.7914	0
130	casc1	36.7509	0
131	si:dkey-267j14.7	36.6355	0
132	rtdr1	36.5655	0
133	hmgb1a	36.483	0	ZDB-GENE-030131-341	high-mobility group box 1a
134	dnah9 (12 243755..245102)	35.9663	7.7522e-15
135	dyx1c1	35.8802	0	ZDB-GENE-040426-1892	dyslexia susceptibility 1 candidate 1
136	si:dkey-234d14.2	35.831	0
137	DYDC2	35.4571	6.63689e-09
138	G0S2	35.2344	0.0100539
139	REC8 (1 of 2)	34.5885	0
140	C5H11orf1	34.4203	0
141	ARMC3	34.4168	0
142	icn	34.3143	0	ZDB-GENE-030131-8599	ictacalcin
143	DYNLRB2	34.0467	0
144	si:dkey-248f6.3	33.9711	0	ZDB-GENE-091112-6	si:dkey-248f6.3
145	BX908796.1	33.6415	7.7522e-15
146	CU928063.3	33.3704	0
147	fbxo36a	33.2712	0	ZDB-GENE-060929-986	F-box protein 36a
148	CCDC39	33.1133	0	ZDB-GENE-110603-1	coiled-coil domain containing 39
149	CCDC13	32.9862	0
150	nme8	32.8766	0	ZDB-GENE-070410-39	NME/NM23 family member 8
151	dusp22b	32.8548	1.24804e-09	ZDB-GENE-050417-257	dual specificity phosphatase 22b
152	ENSDARG00000088011	32.8505	2.2149e-13
153	ENSDARG00000093367	32.588	0
154	morn2	32.5813	0	ZDB-GENE-060825-230	MORN repeat containing 2
155	KRT23 (9 of 15)	32.3473	0.0369438
156	iqcd	32.2701	0
157	C20H6orf165	32.2499	0
158	efcab1	31.9763	0	ZDB-GENE-040914-40	EF-hand calcium binding domain 1
159	pih1d2	31.9745	0	ZDB-GENE-041212-54	PIH1 domain containing 2
160	LRP2BP	31.8399	7.7522e-15	ZDB-GENE-070615-41	LRP2 binding protein
161	ARMC4	31.6199	0
162	LRRC71	31.585	0
163	ankrd5b	31.5365	0
164	PTMS	31.4104	0
165	spata17	31.0327	0
166	si:ch211-188i4.4	30.7805	0
167	si:ch211-271e10.1	30.7556	0
168	tm7sf2	30.5392	0	ZDB-GENE-041212-19	transmembrane 7 superfamily member 2
169	dnaaf1	30.4734	0	ZDB-GENE-031114-4	dynein, axonemal, assembly factor 1
170	SUN2	30.3982	0
171	dnah9 (12 227140..235068)	30.3766	1.37047e-13
172	si:ch211-122l24.6	30.2162	0
173	dnah1	30.1246	0	ZDB-GENE-081015-3	dynein, axonemal, heavy chain 1
174	pacrg	30.1189	0	ZDB-GENE-041114-100	PARK2 co-regulated
175	MAATS1	30.0872	0
176	ZC2HC1C	30.0094	0
177	KLHL10 (1 of 2)	29.9612	0
178	lrguk	29.8931	4.52131e-13
179	BX629350.2	29.8713	1.82924e-13
180	pcyt1ba	29.7881	5.03294e-12	ZDB-GENE-061220-4	phosphate cytidylyltransferase 1, choline, beta a
181	si:dkey-9i23.14	29.7518	0
182	morn3	29.6129	0	ZDB-GENE-050417-152	MORN repeat containing 3
183	lrriq3	29.5275	5.57653e-12
184	si:dkey-111e8.2	29.3806	7.46252e-12
185	ak7b	29.3775	0	ZDB-GENE-050309-170	adenylate kinase 7b
186	si:ch211-10a23.2	29.3689	1.50981e-14	ZDB-GENE-090313-9	si:ch211-10a23.2
187	calm2a	29.1995	0
188	zte25	29.014	0	ZDB-GENE-070719-6	zebrafish testis-expressed 25
189	syce2	28.9311	0	ZDB-GENE-050512-1	synaptonemal complex central element protein 2
190	dre-mir-2185-3 (17 39944058..39946763)	28.9167	0
191	HEATR4	28.8233	7.78364e-11
192	pcp4l1	28.7563	0
193	si:ch211-198o12.4	28.6057	0
194	si:dkey-256e7.8	28.5285	6.83471e-12
195	si:ch211-151h10.2	28.5015	7.7522e-15
196	CCDC176 (1 of 2)	28.4952	5.05136e-14
197	pvalb2	28.4727	0.01894	ZDB-GENE-000322-4	parvalbumin 2
198	ppil6	28.0936	0	ZDB-GENE-050522-70	peptidylprolyl isomerase (cyclophilin)-like 6
199	TMEM81	28.0039	7.7522e-15
200	tcte1	27.8825	0
201	C5H11orf88	27.8079	0
202	si:dkey-238c7.12	27.802	3.07942e-07
203	CCDC114	27.6801	0
204	CCDC176 (2 of 2)	27.6167	0
205	fam102ba	27.5417	0	ZDB-GENE-060616-312	family with sequence similarity 102, member B, a
206	C18H15orf26	26.8591	0
207	foxj1a	26.7581	3.65203e-14	ZDB-GENE-060929-1178	forkhead box J1a
208	ubxn10	26.5071	1.17496e-13	ZDB-GENE-060825-319	UBX domain protein 10
209	si:ch211-255l14.3	26.4535	7.7904e-12	ZDB-GENE-060503-885	si:ch211-255l14.3
210	SMC1B	26.3749	4.81694e-11
211	si:ch211-270n8.3	26.3556	2.33391e-13
212	capslb	26.1776	0	ZDB-GENE-050417-298	calcyphosine-like b
213	fam228a	26.1241	4.01431e-12
214	ZMYND10	26.0522	7.7522e-15	ZDB-GENE-040426-1218	zinc finger, MYND-type containing 10
215	si:ch211-218d20.13	25.8309	0
216	dnaaf2	25.6928	0	ZDB-GENE-050809-128	dynein, axonemal, assembly factor 2
217	si:ch211-15o14.2	25.4206	0
218	zgc:193811	25.3542	0	ZDB-GENE-081022-43	zgc:193811
219	CCDC19	25.3419	0	ZDB-GENE-070209-143	coiled-coil domain containing 19
220	zgc:77614 (8 35305987..35312699)	25.3318	0
221	CZv9_scaffold3516HXorf58	25.1726	7.7522e-15
222	C8H1orf173	25.1571	0
223	si:dkey-40j3.1	24.8671	3.99583e-11	ZDB-GENE-041210-63	si:dkey-40j3.1
224	TPGS1 (1 of 2)	24.7804	0.00024343
225	DNAI1 (1 of 2)	24.6307	3.40448e-13
226	rbp7b	24.41	0.000971394	ZDB-GENE-081022-134	retinol binding protein 7b, cellular
227	tctex1d1	24.3832	1.37058e-12	ZDB-GENE-040912-49	Tctex1 domain containing 1
228	CT033790.2	24.3215	3.44646e-11
229	si:ch211-281k19.2	24.0586	2.29373e-10	ZDB-GENE-090311-35	si:ch211-281k19.2
230	zgc:171310 (Zv9_scaffold3510 13745..15095)	24.0016	9.92918e-13
231	C6H22orf23	23.9442	0
232	TMSB15A	23.8084	0
233	CABZ01020188.2	23.7464	0
234	capsla	23.7201	0	ZDB-GENE-030131-7291	calcyphosine-like a
235	BX510309.1	23.7037	0
236	dre-mir-2185-3 (17 39938449..39939604)	23.6285	2.70893e-13
237	C24H11orf65	23.6215	0
238	IQCG	23.5401	0
239	ndel1a	23.5269	0	ZDB-GENE-040115-2	nudE nuclear distribution gene E homolog like 1 (A. nidulans) A
240	lim2.2	23.418	0	ZDB-GENE-060124-1	lens intrinsic membrane protein 2.2
241	maf1	23.3971	0	ZDB-GENE-040426-2788	MAF1 homolog (S. cerevisiae)
242	ENSDARG00000054572	23.0473	3.78013e-13
243	RABEPK	22.948	0
244	hsp90aa1.2	22.9296	5.46672e-08	ZDB-GENE-031001-3	heat shock protein 90, alpha (cytosolic), class A member 1, tandem duplicate 2
245	krt8	22.8428	0.0103662	ZDB-GENE-030411-5	keratin 8
246	C7H15orf43	22.7995	0
247	si:dkey-80c24.4	22.6841	3.02736e-09
248	s100a10b	22.599	3.48231e-07	ZDB-GENE-040426-1937	S100 calcium binding protein A10b
249	sycp2	22.5693	0
250	MEIOB	22.4769	0
251	C6H3orf67	22.3705	1.24152e-10
252	si:dkey-156n14.8	22.3686	2.49876e-10
253	si:ch211-198j3.1	22.3023	0
254	akd1	22.2602	0
255	star	22.1713	0	ZDB-GENE-001120-3	steroidogenic acute regulatory protein
256	si:busm1-37i06.3 (8 35264282..35265416)	21.9338	0
257	sumo1	21.8638	0	ZDB-GENE-040426-2186	SMT3 suppressor of mif two 3 homolog 1 (yeast)
258	CABZ01043952.1	21.7785	3.71832e-13
259	si:dkeyp-104h9.7	21.7179	1.13691e-09	ZDB-GENE-081104-450	si:dkeyp-104h9.7
260	ERICH2	21.7123	0
261	si:ch211-217k17.3	21.648	2.94853e-14
262	krt18	21.5671	0.00140742	ZDB-GENE-030411-6	keratin 18
263	C1H19orf67	21.5597	2.39395e-13
264	zgc:91850 (11 12734771..12736670)	21.5256	0
265	si:dkey-151m22.8	21.5041	1.33013e-10
266	krt4	21.4962	0.0132275	ZDB-GENE-000607-83	keratin 4
267	inhbb	21.4587	0.000708692	ZDB-GENE-990415-2	inhibin, beta B
268	ccdc40	21.3508	0	ZDB-GENE-060503-723	coiled-coil domain containing 40
269	ENSDARG00000094627	21.2202	0
270	dync2li1	21.2128	0	ZDB-GENE-040426-1230	dynein, cytoplasmic 2, light intermediate chain 1
271	irak1bp1	21.0145	0	ZDB-GENE-050522-272	interleukin-1 receptor-associated kinase 1 binding protein 1
272	si:ch211-207c6.10	20.944	7.74387e-14
273	pvalb1	20.9373	0.00150585	ZDB-GENE-040625-57	parvalbumin 1
274	EFCAB6	20.9312	0	ZDB-GENE-070828-2	EF-hand calcium binding domain 6
275	zymnd12	20.8985	6.27068e-11	ZDB-GENE-041114-133	zinc finger, MYND-type containing 12
276	zbbx	20.7332	6.24973e-11	ZDB-GENE-061207-76	zinc finger, B-box domain containing
277	BX324177.3	20.6476	3.07335e-10
278	CCDC11	20.5645	7.7522e-15
279	ANKMY1	20.5605	3.39319e-11	ZDB-GENE-050208-740	ankyrin repeat and MYND domain containing 1
280	dnal4b	20.5532	0	ZDB-GENE-050208-510	dynein, axonemal, light chain 4b
281	MFAP4 (11 of 13)	20.432	0.0254622
282	C12H10orf107	20.3617	0
283	PLA2G10	20.342	0.00957809
284	rsph3	20.3186	0
285	si:ch211-255l14.5	20.3135	2.19376e-09	ZDB-GENE-060503-131	si:ch211-255l14.5
286	AL929220.1	20.2241	0.000941484
287	hmgb1b	20.2212	0	ZDB-GENE-030131-8480	high-mobility group box 1b
288	zgc:77375	20.1784	1.32305e-11	ZDB-GENE-040426-1827	zgc:77375
289	si:ch211-196g2.7	20.0724	0.00498243	ZDB-GENE-081104-161	si:ch211-196g2.7
290	rnf32	20.001	0	ZDB-GENE-061013-39	ring finger protein 32
291	C8H9orf116	19.9866	0
292	ptmaa	19.9548	0.000896091	ZDB-GENE-030131-7647	prothymosin, alpha a
293	si:ch211-249h16.8	19.9115	3.65566e-09	ZDB-GENE-090311-36	si:ch211-249h16.8
294	si:ch211-207c6.11	19.8144	0
295	ccl25b	19.7729	0	ZDB-GENE-110222-2	chemokine (C-C motif) ligand 25b
296	si:ch211-190k17.19	19.7165	7.58761e-08
297	TSSK6	19.7134	7.03228e-10	ZDB-GENE-060216-3	testis-specific serine kinase 6
298	ift46	19.7009	6.92519e-05	ZDB-GENE-080102-3	intraflagellar transport protein 46
299	rbp4	19.6692	2.54514e-10	ZDB-GENE-000210-19	retinol binding protein 4, plasma
300	zgc:113355	19.5263	8.05221e-10	ZDB-GENE-050410-11	zgc:113355
301	SSX2IP (2 of 2)	19.4014	7.7522e-15
302	CABZ01008086.1	19.326	1.26284e-09
303	si:dkey-201i6.8	19.2687	4.22902e-10
304	cldn11a	19.0135	0.00559537	ZDB-GENE-040718-369	claudin 11a
305	si:dkey-26i13.8	18.906	9.15215e-13	ZDB-GENE-090312-134	si:dkey-26i13.8
306	CU571064.1	18.853	1.75069e-07
307	BX000700.7	18.8325	7.08838e-14
308	FP017194.1	18.8035	0
309	C8H1orf194	18.7746	0
310	si:ch211-238e22.1	18.6511	0
311	zgc:91850 (11 12746576..12763702)	18.6466	0
312	CU467888.1	18.5956	0
313	iqch	18.4575	2.5915e-08
314	zgc:153738	18.4341	0	ZDB-GENE-061013-622	zgc:153738
315	sparc	18.4244	0.00706882	ZDB-GENE-030131-9	secreted acidic cysteine rich glycoprotein
316	CCDC79	18.3762	0	ZDB-GENE-060503-732	coiled-coil domain containing 79
317	si:ch211-223o1.2	18.3576	2.81841e-07
318	id1	18.2238	0.0011183	ZDB-GENE-990415-96	inhibitor of DNA binding 1
319	txnipa	18.2119	1.34836e-10
320	h1fx	18.1792	0	ZDB-GENE-030131-1228	H1 histone family, member X
321	ttc12	18.0539	2.32223e-11
322	ZNF793 (1 of 2)	18.0017	0
323	zgc:174355 (11 12632178..12633900)	17.9473	4.24583e-12
324	adgb	17.9282	2.74276e-10	ZDB-GENE-041001-205	androglobin
325	CABZ01086639.4	17.8992	3.62773e-07
326	cldnc	17.8982	2.55332e-06	ZDB-GENE-010328-3	claudin c
327	rfx1a	17.8944	1.07274e-12	ZDB-GENE-070424-94	regulatory factor X, 1a (influences HLA class II expression)
328	si:ch73-308b14.1	17.8585	0
329	si:ch211-196g2.8	17.8538	0	ZDB-GENE-081104-162	si:ch211-196g2.8
330	b2m	17.8479	0.000909879	ZDB-GENE-980526-88	beta-2-microglobulin
331	aldh1a2	17.8166	0.00577737	ZDB-GENE-011010-3	aldehyde dehydrogenase 1 family, member A2
332	tex9	17.7905	0
333	AL953865.1	17.772	4.47764e-07
334	si:ch211-176d9.3	17.7443	5.54034e-10
335	TTC18	17.7121	0
336	zgc:174353 (11 12705255..12707055)	17.7104	7.7522e-15
337	cfdl	17.6901	1.98212e-05
338	clgn	17.6513	0	ZDB-GENE-060929-708	calmegin
339	ttll3	17.5301	0	ZDB-GENE-060616-182	tubulin tyrosine ligase-like family, member 3
340	si:dkey-103i16.2 (18 15045356..15053405)	17.4387	1.04273e-13
341	atp1a1b	17.4356	0	ZDB-GENE-001212-5	ATPase, Na+/K+ transporting, alpha 1b polypeptide
342	prok2	17.4147	3.82194e-05
343	SPAG16	17.3809	2.21512e-09
344	si:ch211-262h13.4	17.2469	1.86508e-12
345	anxa2a	17.2136	0.000296331	ZDB-GENE-030131-4282	annexin A2a
346	si:dkey-27b3.3	17.1925	3.60138e-08
347	si:dkey-80c24.5	17.0705	1.14318e-08	ZDB-GENE-061207-73	si:dkey-80c24.5
348	ift81	17.0647	0	ZDB-GENE-040714-3	intraflagellar transport 81 homolog
349	zgc:174353 (11 12689939..12691673)	17.0591	7.74387e-14
350	si:dkeyp-100a1.5	17.0126	1.39332e-08	ZDB-GENE-081104-447	si:dkeyp-100a1.5
351	mylpfa	16.915	0.0176511	ZDB-GENE-990712-15	myosin light chain, phosphorylatable, fast skeletal muscle a
352	TEX14	16.9121	0
353	si:ch211-80h18.1	16.8516	1.70401e-08
354	mcm6	16.7382	0	ZDB-GENE-030909-6	MCM6 minichromosome maintenance deficient 6, mitotin (S. cerevisiae)
355	si:dkey-156n14.9	16.7298	1.20223e-07
356	BX649415.3	16.7283	1.79573e-07
357	CR388046.1	16.6112	4.87672e-08
358	si:ch211-199m3.1	16.6105	0.0155649
359	sema4e	16.5903	3.34205e-13	ZDB-GENE-990715-7	semaphorin 4e
360	KLHL10 (2 of 2)	16.514	3.01587e-10
361	STPG1	16.4672	1.44062e-08
362	PAQR4 (1 of 2)	16.4655	1.82751e-08
363	CR774199.1	16.4568	4.29032e-08
364	TEX11	16.4513	3.6564e-13
365	RIIAD1	16.4204	0
366	si:dkeyp-1h4.9	16.3904	0.0172848
367	si:ch211-106h4.12	16.3039	0
368	BX005109.1	16.2448	2.23658e-14
369	col1a1b	16.0957	1.77649e-09	ZDB-GENE-030131-4400	collagen, type I, alpha 1b
370	zgc:174358 (11 12237395..12239289)	16.0033	0
371	ttc6	15.9051	5.83641e-08
372	emd	15.9005	6.41744e-14
373	ENSDARG00000036304	15.8042	7.7522e-15
374	si:ch211-197g15.9	15.8006	0	ZDB-GENE-050208-616	si:ch211-197g15.9
375	cdk20	15.7617	2.5226e-08	ZDB-GENE-041212-84	cyclin-dependent kinase 20
376	si:ch211-12h2.7	15.6136	0
377	si:ch211-173b8.3	15.4863	0.000146699
378	zgc:158463 (20 55786254..55787467)	15.431	0
379	ENSDARG00000087059	15.2723	0.000383846
380	ift88	15.2601	0	ZDB-GENE-030131-574	intraflagellar transport 88 homolog
381	cdc14aa	15.2379	1.37289e-11	ZDB-GENE-040426-1214	CDC14 cell division cycle 14 homolog A, a
382	nkd3 (19 45510552..45512650)	15.1467	1.32446e-07
383	C5H9orf174	15.1452	2.09653e-09
384	dgat2	15.082	0.039729	ZDB-GENE-050913-15	diacylglycerol O-acyltransferase 2
385	TPGS1 (2 of 2)	15.0616	0
386	b3gat1	15.0601	3.99709e-06	ZDB-GENE-050419-21	beta-1,3-glucuronyltransferase 1 (glucuronosyltransferase P)
387	BX323876.4	15.0435	8.3749e-08
388	ttll9	15.0235	1.63368e-13	ZDB-GENE-030131-1582	tubulin tyrosine ligase-like family, member 9
389	TTC29	14.9773	4.22488e-13
390	ctsf	14.9588	0	ZDB-GENE-030131-9831	cathepsin F
391	phf13	14.9438	4.77944e-10
392	BX322605.1	14.8944	2.46615e-06
393	BX296549.5	14.8879	1.9266e-07
394	si:ch211-191j22.7	14.814	2.25703e-07
395	BX005001.2	14.771	5.47744e-07
396	CU695006.1	14.7638	6.43283e-07
397	ubtd2	14.6376	2.76739e-13	ZDB-GENE-040718-473	ubiquitin domain containing 2
398	si:dkey-43k4.4	14.6111	8.66654e-06
399	si:ch211-165f21.4	14.5196	0	ZDB-GENE-060503-200	si:ch211-165f21.4
400	odf3b	14.5182	0	ZDB-GENE-030131-7464	outer dense fiber of sperm tails 3B
401	C19H16orf80	14.4973	0
402	cd63	14.4958	0.000749351	ZDB-GENE-030131-180	Cd63 antigen
403	nrgna	14.4654	2.69189e-11
404	si:ch211-237c9.3	14.4328	1.55525e-11
405	C14HXorf65	14.4245	1.1101e-13
406	si:ch211-57m13.9	14.4167	3.52324e-06	ZDB-GENE-110411-61	si:ch211-57m13.9
407	CABZ01043952.3	14.4025	7.08652e-08
408	dnah7l	14.3859	3.06345e-08	ZDB-GENE-030616-623	dynein, axonemal, heavy polypeptide 7 like
409	TEKT4	14.317	1.23888e-12
410	CR388046.2	14.2502	3.09654e-10
411	ccdc78	14.2351	5.74699e-06	ZDB-GENE-060301-1	coiled-coil domain containing 78
412	ttc25	14.2077	1.52037e-06
413	ankrd31	14.1723	0	ZDB-GENE-050417-473	ankyrin repeat domain 31
414	CR762480.4	14.1467	7.25365e-06
415	UBXN11	14.14	4.06409e-08
416	spata4	14.1367	0	ZDB-GENE-050417-153	spermatogenesis associated 4
417	si:ch211-117c9.5	13.965	0	ZDB-GENE-110408-2	si:ch211-117c9.5
418	gpib	13.9572	1.02118e-07	ZDB-GENE-020513-3	glucose phosphate isomerase b
419	gstm3	13.9479	0	ZDB-GENE-050309-24	glutathione S-transferase M3 (brain)
420	ripply2	13.9089	2.11818e-10	ZDB-GENE-060113-2	ripply2
421	tagln2	13.8978	1.35605e-09	ZDB-GENE-020802-2	transgelin 2
422	rad9b	13.8739	0	ZDB-GENE-040910-3	RAD9 homolog B
423	faima	13.8448	0	ZDB-GENE-040718-323	Fas apoptotic inhibitory molecule a
424	ift57	13.7561	0	ZDB-GENE-040614-1	intraflagellar transport protein 57
425	zgc:112408	13.7285	2.59323e-06	ZDB-GENE-050417-63	zgc:112408
426	crybb1	13.7246	8.81107e-09
427	socs3a	13.7114	6.72768e-05	ZDB-GENE-030131-7349	suppressor of cytokine signaling 3a
428	morn5	13.6881	3.20197e-09	ZDB-GENE-050522-267	MORN repeat containing 5
429	cyb5d1	13.6753	3.06393e-10	ZDB-GENE-050417-173	cytochrome b5 domain containing 1
430	nkd3 (19 45502140..45504266)	13.6486	1.49984e-08
431	si:dkey-71b5.9	13.6472	0
432	ccdc104	13.584	0	ZDB-GENE-060421-8162	coiled-coil domain containing 104
433	kif17	13.5593	0	ZDB-GENE-080724-12	kinesin family member 17
434	si:dkey-38k9.3	13.5504	1.50322e-13
435	spef2	13.5442	5.27648e-09	ZDB-GENE-060526-47	sperm flagellar 2
436	tsnaxip1	13.5352	0	ZDB-GENE-070424-39	translin-associated factor X interacting protein 1
437	si:dkey-202b22.6	13.5255	1.56594e-07
438	CABZ01076275.1	13.4994	4.90932e-10
439	h3f3c	13.4903	0
440	alcamb	13.4827	3.55443e-05	ZDB-GENE-030131-1768	activated leukocyte cell adhesion molecule b
441	KRT23 (3 of 15)	13.4708	3.65203e-14
442	wu:fj30f06	13.4493	4.33976e-07
443	polr3glb	13.4126	0	ZDB-GENE-041010-32	polymerase (RNA) III (DNA directed) polypeptide G like b
444	LENG9	13.3813	2.14889e-11
445	ENSDARG00000091568	13.3772	3.38475e-05
446	si:ch211-250k18.4	13.3688	2.27778e-13
447	CR384085.1	13.323	9.6606e-09
448	H2AFY2 (1 of 2)	13.2992	4.24972e-05
449	zgc:109949	13.2966	4.19694e-06	ZDB-GENE-050522-166	zgc:109949
450	scg5	13.2898	1.14394e-06	ZDB-GENE-040426-1687	secretogranin V
451	wdr66	13.2405	0	ZDB-GENE-060526-328	WD repeat domain 66
452	si:ch211-198b3.1	13.2132	2.86907e-10
453	si:dkey-201i6.6	13.1535	4.77182e-06
454	golga7ba	13.1342	3.93424e-09	ZDB-GENE-050417-14	golgin A7 family, member Ba
455	si:dkeyp-67e1.6	13.0985	2.41695e-05	ZDB-GENE-061207-87	si:dkeyp-67e1.6
456	MEI1	13.0549	5.40238e-08
457	si:ch211-255a21.2	13.0098	2.09147e-05
458	si:dkey-219e20.2	12.9936	1.51509e-05
459	CR925804.1	12.9497	1.72279e-09
460	BX000700.2	12.945	2.34608e-06
461	PCOLCE (1 of 2)	12.9288	3.70326e-09
462	si:dkey-222b8.4	12.9095	7.57325e-08
463	zgc:162356	12.8875	1.50981e-14	ZDB-GENE-090507-1	zgc:162356
464	pcloa	12.887	5.38207e-05	ZDB-GENE-030131-8115	piccolo (presynaptic cytomatrix protein) a
465	fhla	12.8808	2.32223e-11
466	si:ch211-198k9.6	12.866	0	ZDB-GENE-090312-4	si:ch211-198k9.6
467	SLC16A7	12.797	2.17e-07	ZDB-GENE-051113-248	solute carrier family 16, member 7 (monocarboxylic acid transporter 2)
468	si:zfos-223e1.2	12.7922	1.59992e-08
469	lrrc6	12.7754	4.70382e-12	ZDB-GENE-040827-2	leucine rich repeat containing 6
470	mdm1	12.7752	3.47342e-08	ZDB-GENE-041210-117	transformed 3T3 cell double minute 1 homolog (mouse)
471	CR848728.2	12.7382	2.0319e-07
472	si:ch211-130h14.3	12.6922	9.90855e-06
473	si:ch211-138g9.3	12.639	3.07125e-05	ZDB-GENE-090311-27	si:ch211-138g9.3
474	C18H15orf60 (1 of 2)	12.6014	3.07102e-05
475	apoeb	12.4655	0	ZDB-GENE-980526-368	apolipoprotein Eb
476	HIST2H2AB (28 of 30)	12.4575	1.58315e-12
477	igfbp5b	12.45	9.60483e-08	ZDB-GENE-040319-2	insulin-like growth factor binding protein 5b
478	si:dkey-22i16.10	12.4379	1.7244e-06	ZDB-GENE-090312-54	si:dkey-22i16.10
479	tagln	12.4316	0.0104365	ZDB-GENE-070912-1	transgelin
480	gabrr2b	12.4301	2.0687e-08	ZDB-GENE-041014-174	gamma-aminobutyric acid (GABA) A receptor, rho 2b
481	kif6	12.3994	1.35378e-07	ZDB-GENE-061027-130	kinesin family member 6
482	C2H14orf164	12.3757	7.7522e-15
483	cetn2	12.3533	2.27112e-07	ZDB-GENE-091118-94	centrin, EF-hand protein, 2
484	map7d1b	12.3531	2.86503e-07	ZDB-GENE-080215-23	microtubule-associated protein 7 domain containing 1b
485	C3H22orf32	12.2707	6.49817e-07
486	cd74a	12.2404	0.0190417	ZDB-GENE-000901-1	CD74 molecule, major histocompatibility complex, class II invariant chain a
487	hspa8l	12.2268	5.05136e-14	ZDB-GENE-031217-2	heat shock protein 8-like
488	si:ch211-113j14.2	12.2016	1.64487e-06	ZDB-GENE-120215-21	si:ch211-113j14.2
489	CABZ01021063.1	12.1827	3.37404e-11
490	cep19	12.1806	1.29504e-10	ZDB-GENE-050913-81	centrosomal protein 19
491	dzip1	12.1702	2.39997e-09	ZDB-GENE-040526-1	DAZ interacting protein 1
492	si:ch211-138g9.2	12.1688	1.45862e-06	ZDB-GENE-090311-41	si:ch211-138g9.2
493	GAS2L2	12.1624	7.23825e-06
494	si:ch211-222n4.5	12.1423	0.000128576	ZDB-GENE-091118-122	si:ch211-222n4.5
495	ppp1r42	12.1334	0	ZDB-GENE-040704-43	protein phosphatase 1, regulatory subunit 42
496	h2afy2	12.1082	1.71036e-07	ZDB-GENE-050913-114	H2A histone family, member Y2
497	BX324132.2	12.101	2.68733e-05
498	cdkn2d	12.0922	0
499	ccdc24	12.0488	1.63337e-05	ZDB-GENE-050327-18	coiled-coil domain containing 24
500	si:dkey-111b14.4 (16 16188277..16189273)	12.0409	0.00011772
501	APOD (1 of 3)	12.0143	4.85089e-11
502	tcf23	12.0139	0	ZDB-GENE-090806-5	transcription factor 23
503	si:rp71-26b20.1	12.0044	0
504	TSTA3 (3 of 3)	12.0021	4.06811e-06
505	FP565451.1	12.0002	6.15107e-05
506	cers4a	11.9991	1.17595e-07	ZDB-GENE-020808-1	ceramide synthase 4a
507	si:dkey-11d20.5	11.993	0
508	ahi1	11.9676	0	ZDB-GENE-060803-1	Abelson helper integration site 1
509	bida	11.9437	0	ZDB-GENE-050419-35	BH3 interacting domain death agonist
510	CABZ01071224.1	11.9225	1.01137e-08
511	sept8b	11.9212	3.49677e-07	ZDB-GENE-070424-3	septin 8b
512	KCTD20	11.9106	1.24112e-07
513	pih1d3	11.8543	0
514	ENSDARG00000088340	11.8241	0
515	si:ch211-202m22.1	11.8172	9.1237e-06	ZDB-GENE-060531-31	si:ch211-202m22.1
516	lyz	11.8029	0.00184817	ZDB-GENE-020515-2	lysozyme
517	casp7	11.7943	1.71106e-10	ZDB-GENE-050522-506	caspase 7, apoptosis-related cysteine peptidase
518	ENSDARG00000071389	11.79	0.00208944
519	CR847986.1	11.7762	8.2395e-05
520	anxa1a	11.7745	2.31606e-08	ZDB-GENE-030131-6664	annexin A1a
521	eef2l2	11.7703	1.26259e-07	ZDB-GENE-030131-8112	eukaryotic translation elongation factor 2, like 2
522	isg15	11.7699	0.0001699
523	SLC4A8	11.7659	2.2633e-05
524	si:ch73-129a22.11 (2 22861057..22870500)	11.7566	2.84326e-06
525	CABZ01086642.1	11.7553	9.75711e-09
526	foxj1b	11.7373	3.57881e-05	ZDB-GENE-041212-76	forkhead box J1b
527	BX000993.1	11.7359	8.24468e-05
528	ccdc170	11.7239	0.00269982	ZDB-GENE-070112-162	coiled-coil domain containing 170
529	si:ch211-112b1.1	11.7168	0.000470337
530	slc16a9b	11.715	1.01873e-05	ZDB-GENE-040801-69	solute carrier family 16 (monocarboxylic acid transporters), member 9b
531	si:ch73-217n20.1	11.6726	4.40002e-13
532	si:ch211-57m13.10	11.6563	3.86243e-05	ZDB-GENE-110411-264	si:ch211-57m13.10
533	mei4	11.6534	0	ZDB-GENE-040724-211	meiosis-specific, MEI4 homolog (S. cerevisiae)
534	ctgfa	11.6012	4.29627e-10	ZDB-GENE-030131-102	connective tissue growth factor a
535	si:ch1073-139a18.1	11.5024	8.8855e-06	ZDB-GENE-091204-5	si:ch1073-139a18.1
536	oc90	11.4793	0.000134358	ZDB-GENE-070912-300	otoconin 90
537	plp2	11.4651	1.56709e-13	ZDB-GENE-030710-11	proteolipid protein 2
538	BX323556.1	11.4641	3.81638e-09
539	EFEMP1 (1 of 2)	11.4624	2.32981e-07
540	gapdhs	11.4605	0.00136573	ZDB-GENE-020913-1	glyceraldehyde-3-phosphate dehydrogenase, spermatogenic
541	si:ch73-52f15.5	11.4324	6.24602e-06	ZDB-GENE-091204-341	si:ch73-52f15.5
542	wu:fb59d01	11.418	5.08816e-12	ZDB-GENE-030131-1098	wu:fb59d01
543	CR936967.1	11.4065	0
544	si:ch73-272h16.1	11.3681	0.000335649	ZDB-GENE-120215-17	si:ch73-272h16.1
545	mov10a	11.3499	0	ZDB-GENE-091230-8	Moloney leukemia virus 10, homolog, a
546	sarm1	11.3412	3.6565e-07	ZDB-GENE-040219-1	sterile alpha and TIR motif containing 1
547	CT826375.4	11.2999	3.9223e-05
548	si:ch211-165a10.1	11.2733	0.00201914
549	BX323876.1	11.2297	1.73643e-08
550	PLEKHG4	11.2284	0
551	eps8l1	11.2252	1.00474e-06	ZDB-GENE-050306-14	eps8-like1
552	nme2a	11.2187	1.50981e-14	ZDB-GENE-030131-7656	NME/NM23 nucleoside diphosphate kinase 2a
553	yaf2	11.2078	4.33393e-05	ZDB-GENE-041210-115	YY1 associated factor 2
554	arpc1b	11.176	0.000612957	ZDB-GENE-030131-7414	actin related protein 2/3 complex, subunit 1B
555	bcat1	11.1329	2.1269e-10	ZDB-GENE-030131-9358	branched chain aminotransferase 1, cytosolic
556	CT826375.2	11.1217	0.000151555
557	si:dkeyp-27c8.1 (23 41046105..41053576)	11.0883	2.79817e-05
558	CR762480.3	11.0622	0.000146699
559	angptl5	11.0136	4.86855e-05
560	LRG1 (1 of 2)	11.0045	1.08667e-09
561	kcnh6	10.9918	2.14314e-06	ZDB-GENE-040702-5	potassium voltage-gated channel, subfamily H (eag-related), member 6
562	fosl1b	10.9624	6.57826e-06	ZDB-GENE-091204-259	FOS-like antigen 1b
563	CR762480.1	10.958	4.38517e-05
564	ywhaqb	10.9539	2.23658e-14	ZDB-GENE-030131-7135	tyrosine 3-monooxygenase/tryptophan 5-monooxygenase activation protein, theta polypeptide b
565	sccpdha	10.9413	0	ZDB-GENE-040718-51	saccharopine dehydrogenase a
566	mt-co2	10.9409	0	ZDB-GENE-011205-15	cytochrome c oxidase II, mitochondrial
567	hnrnpa3	10.9287	7.7522e-15	ZDB-GENE-060224-1	heterogeneous nuclear ribonucleoprotein A3
568	WDR63	10.916	2.08845e-13
569	ENKD1	10.8844	1.62079e-09
570	si:ch211-255g12.5	10.8768	0
571	rcan3	10.8749	6.61619e-06	ZDB-GENE-040718-445	regulator of calcineurin family member 3
572	C7H2orf65	10.8584	6.07807e-08
573	xrra1	10.8582	2.58137e-10
574	lrrc34	10.8001	0.000106531
575	BX629350.1	10.7994	0.000388996
576	zgc:77614 (8 35477636..35479142)	10.7917	2.33208e-07
577	SMARCA1	10.7877	0
578	BX000700.1	10.7068	1.009e-05
579	zgc:174354 (11 12520357..12521700)	10.6469	4.6589e-05
580	si:ch211-214p16.1	10.6354	0.0204716
581	si:dkey-157g16.7	10.5905	0
582	si:dkey-222o15.2	10.5498	1.48419e-05
583	cst3	10.5411	6.68131e-11	ZDB-GENE-030131-373	cystatin C (amyloid angiopathy and cerebral hemorrhage)
584	dbf4	10.5225	0	ZDB-GENE-091020-13	DBF4 homolog (S. cerevisiae)
585	dnah7	10.513	1.52222e-06	ZDB-GENE-070912-282	dynein, axonemal, heavy chain 7
586	RIC3 (1 of 2)	10.4979	5.36934e-05
587	hspb8	10.4915	5.35751e-05	ZDB-GENE-030131-2480	heat shock protein, alpha-crystallin-related, b8
588	si:dkey-263m6.1	10.4913	0
589	SLC24A2 (1 of 2)	10.476	7.58698e-07
590	p4ha2	10.4511	8.23654e-08	ZDB-GENE-030827-1	procollagen-proline, 2-oxoglutarate 4-dioxygenase (proline 4-hydroxylase), alpha polypeptide 2
591	tmem123	10.4474	1.31884e-06
592	ccl-c5a	10.4429	1.3886e-10	ZDB-GENE-060526-181	chemokine CCL-C5a
593	si:dkey-206f10.1	10.4392	3.04962e-06	ZDB-GENE-041014-154	si:dkey-206f10.1
594	TMEM150B	10.4189	5.61352e-09
595	si:ch211-202c21.7	10.417	6.84016e-05
596	ZSWIM2	10.4091	0
597	morc3a	10.3914	0	ZDB-GENE-030131-1502	MORC family CW-type zinc finger 3a
598	FP016238.1	10.3908	0.000105523
599	TTC34	10.3708	0.000288276
600	si:dkey-199f5.3	10.3559	0
601	ENSDARG00000069499	10.3494	1.02858e-06
602	ccng2	10.3489	1.17496e-13
603	PLCXD2	10.3486	0.000212171
604	krt5	10.2889	0	ZDB-GENE-991110-23	keratin 5
605	dlec1	10.2873	6.24586e-12
606	EIF4G3 (2 of 2)	10.2742	0
607	sepp1a	10.2682	0	ZDB-GENE-030311-1	selenoprotein P, plasma, 1a
608	fam221a	10.2459	2.25434e-10	ZDB-GENE-050320-27	family with sequence similarity 221, member A
609	rfx3	10.2275	0	ZDB-GENE-061103-253	regulatory factor X, 3 (influences HLA class II expression)
610	nkx3-1	10.2079	1.67057e-07	ZDB-GENE-081104-238	NK3 homeobox 1
611	hfm1	10.179	7.85708e-07	ZDB-GENE-061207-43	HFM1, ATP-dependent DNA helicase homolog (S. cerevisiae)
612	si:dkey-31m5.7	10.1774	0.000116002	ZDB-GENE-070912-519	si:dkey-31m5.7
613	ZNF541	10.1745	0
614	si:ch211-105c13.3	10.1626	0.00070785	ZDB-GENE-030131-4483	si:ch211-105c13.3
615	ccni	10.1236	1.46774e-08	ZDB-GENE-040426-2898	cyclin I
616	tspan9b	10.1084	5.81461e-07	ZDB-GENE-040704-25	tetraspanin 9b
617	si:ch73-129a22.11 (2 22929931..22931788)	10.1054	2.42683e-05
618	si:dkeyp-118h3.7	10.1015	0
619	col5a3b	10.0967	3.00924e-06	ZDB-GENE-110728-4	collagen, type V, alpha 3b
620	C6H7orf57	10.0879	3.59596e-08
621	CR942805.3	10.0416	8.91118e-05
622	dcdc2b	10.0337	4.07185e-11	ZDB-GENE-051113-124	doublecortin domain containing 2B
623	BX324177.2	10.0248	0.00026208
624	ENSDARG00000090715	10.0016	0.00125145
625	SPAG17	10.0016	6.60416e-05
626	cep41	10.001	6.41744e-14	ZDB-GENE-040704-35	centrosomal protein 41
627	dmrt1	9.99669	0	ZDB-GENE-050511-1	doublesex and mab-3 related transcription factor 1
628	si:ch211-281k12.4	9.99536	7.37052e-07
629	si:dkey-156n14.6	9.99029	0.00162725
630	cks2	9.98295	0	ZDB-GENE-050208-508	CDC28 protein kinase regulatory subunit 2
631	WDR93	9.96313	5.61692e-05
632	CCDC96	9.92993	0
633	CABZ01068106.1	9.92979	3.37011e-06
634	si:ch73-272h16.3	9.92457	0.000875476	ZDB-GENE-120215-19	si:ch73-272h16.3
635	zgc:194621	9.92456	2.05449e-05	ZDB-GENE-081022-130	zgc:194621
636	MCM3 (2 of 2)	9.91048	8.04422e-13
637	DEK	9.9056	0	ZDB-GENE-060512-191	DEK oncogene
638	si:ch211-57m13.6	9.90388	0.00022961	ZDB-GENE-110411-143	si:ch211-57m13.6
639	CABZ01086639.3	9.90106	2.89283e-07
640	mt-atp6	9.86571	0	ZDB-GENE-011205-18	ATP synthase 6, mitochondrial
641	postnb	9.85505	0	ZDB-GENE-030131-9120	periostin, osteoblast specific factor b
642	WDR52	9.85269	4.40002e-13
643	si:dkey-25e12.3	9.84794	9.68111e-05	ZDB-GENE-041001-132	si:dkey-25e12.3
644	si:ch211-165a10.2	9.8359	0.000705696
645	btbd16	9.8192	0
646	tpd52	9.79057	0
647	ANPEP (1 of 5)	9.78685	0.000470151
648	CABZ01054023.1	9.77217	0.00045203
649	CR759882.1	9.76698	2.50434e-06
650	si:dkey-274m14.3	9.76511	0
651	wu:fi26e04	9.74612	0
652	psme1	9.74084	0	ZDB-GENE-991110-17	proteasome activator subunit 1
653	ttll2	9.7393	8.03648e-06	ZDB-GENE-041014-297	tubulin tyrosine ligase-like family, member 2
654	si:dkeyp-44a8.2	9.72966	0
655	CU929391.1	9.72378	1.24027e-07
656	col1a2	9.70338	0.000965126	ZDB-GENE-030131-8415	collagen, type I, alpha 2
657	si:dkey-183g16.1	9.69943	9.16109e-09	ZDB-GENE-070705-327	si:dkey-183g16.1
658	poln	9.67878	9.70121e-10	ZDB-GENE-100917-1	polymerase (DNA directed) nu
659	actc1b	9.63882	2.14339e-12	ZDB-GENE-000322-1	actin, alpha, cardiac muscle 1b
660	CABZ01063868.1	9.63596	1.29995e-05
661	gnai1	9.61481	2.23816e-09	ZDB-GENE-040426-1310	guanine nucleotide binding protein (G protein), alpha inhibiting activity polypeptide 1
662	zgc:162576	9.61396	0	ZDB-GENE-070615-4	zgc:162576
663	si:dkey-273g3.3	9.60487	0
664	tpma	9.58513	0.00240959	ZDB-GENE-990415-269	alpha-tropomyosin
665	cyp1c2	9.55873	0.00248259	ZDB-GENE-050705-1	cytochrome P450, family 1, subfamily C, polypeptide 2
666	pank2	9.54643	0	ZDB-GENE-070112-1952	pantothenate kinase 2
667	si:ch211-165a10.5 (1 44490452..44493075)	9.52779	0.00053515
668	WBP1	9.5266	0.000118884
669	si:dkey-58b18.8	9.51928	2.87296e-05
670	si:dkey-149i17.9	9.49027	0.00043287	ZDB-GENE-070912-376	si:dkey-149i17.9
671	si:ch1073-221c23.2	9.48952	0.00908537	ZDB-GENE-081104-78	si:ch1073-221c23.2
672	si:ch211-119d14.4	9.48159	0.000548797	ZDB-GENE-081104-101	si:ch211-119d14.4
673	mt-co3	9.4366	0	ZDB-GENE-011205-16	cytochrome c oxidase III, mitochondrial
674	histh1l	9.43578	0	ZDB-GENE-050417-145	histone H1 like
675	si:ch211-165a10.4	9.43531	0.000339073	ZDB-GENE-090312-10	si:ch211-165a10.4
676	grk5	9.42793	7.69501e-05	ZDB-GENE-091204-274	G protein-coupled receptor kinase 5
677	si:dkeyp-86f7.3	9.41535	3.19626e-06	ZDB-GENE-030131-1005	si:dkeyp-86f7.3
678	parp3	9.41048	2.94853e-14	ZDB-GENE-030131-7435	poly (ADP-ribose) polymerase family, member 3
679	synm	9.40727	5.76671e-05	ZDB-GENE-050419-81	synemin, intermediate filament protein
680	BX000700.3	9.40553	1.19788e-05
681	cldn7a	9.38482	8.15243e-12	ZDB-GENE-040718-29	claudin 7a
682	CU467982.1	9.37045	0.000985881
683	zgc:73324	9.36489	1.93591e-08	ZDB-GENE-040426-1760	zgc:73324
684	CT033790.3	9.35435	0.000750548
685	BX000700.4	9.34944	3.40289e-05
686	dab1b	9.33237	0.00096192	ZDB-GENE-060421-7958	disabled homolog 1b (Drosophila)
687	CACNA1I (2 of 2)	9.28725	1.56709e-13
688	mycbpap	9.28297	1.22322e-10
689	SLC7A8 (1 of 2)	9.28284	1.79188e-05
690	rabl2	9.28155	0	ZDB-GENE-060503-464	RAB, member of RAS oncogene family-like 2
691	BX000700.5	9.26629	0.000108924
692	b2ml	9.25516	3.21148e-09
693	si:ch211-15l16.3	9.25232	3.82896e-08
694	shisa4	9.23403	7.89426e-06	ZDB-GENE-050417-419	shisa homolog 4 (Xenopus laevis)
695	si:ch211-57m13.7	9.22096	0.00118289	ZDB-GENE-110411-107	si:ch211-57m13.7
696	cdr2l	9.21667	0	ZDB-GENE-030131-8171	cerebellar degeneration-related protein 2-like
697	dclre1c	9.17782	1.50981e-14	ZDB-GENE-041210-72	DNA cross-link repair 1C, PSO2 homolog (S. cerevisiae)
698	BX571981.1	9.15669	7.71577e-05
699	COL5A2 (1 of 2)	9.12598	1.63847e-06
700	CR848663.1	9.12258	0.000449394
701	dzank1	9.1009	2.39533e-05	ZDB-GENE-051113-296	double zinc ribbon and ankyrin repeat domains 1
702	DZIP1L	9.08132	6.84016e-05
703	CR388164.2	9.07986	9.85028e-05
704	si:ch211-255l14.1	9.07448	0.000162926	ZDB-GENE-060503-696	si:ch211-255l14.1
705	si:ch211-160d20.5	9.0357	4.97989e-05	ZDB-GENE-050420-242	si:ch211-160d20.5
706	ankrd29	9.01927	1.29449e-08	ZDB-GENE-050208-655	ankyrin repeat domain 29
707	myl9b	9.01888	1.9048e-07	ZDB-GENE-040426-2296	myosin, light chain 9b, regulatory
708	bpgm	9.01836	2.1518e-13	ZDB-GENE-040718-375	2,3-bisphosphoglycerate mutase
709	BX000700.6	8.99705	0.000101329
710	CR855338.2	8.98953	3.65203e-14
711	ppp3r1b	8.97314	3.02265e-13	ZDB-GENE-040912-18	protein phosphatase 3 (formerly 2B), regulatory s1ubunit B, alpha isoform, b
712	prdx5	8.97164	0.000354999	ZDB-GENE-050522-159	peroxiredoxin 5
713	si:ch73-110p20.1	8.96432	5.55776e-10
714	si:ch211-150d5.3	8.95701	1.19732e-05
715	zgc:123068	8.95014	9.41252e-10	ZDB-GENE-051030-98	zgc:123068
716	si:ch211-147h1.4	8.93844	0.000945348	ZDB-GENE-040724-228	si:ch211-147h1.4
717	tpm4a	8.93674	1.31802e-08	ZDB-GENE-040426-2185	tropomyosin 4a
718	BX324132.4	8.90821	0.000480269
719	si:ch211-207c6.7	8.90623	1.02477e-10
720	mylz3	8.88489	0	ZDB-GENE-000322-6	myosin, light polypeptide 3, skeletal muscle
721	kpna1	8.8597	6.52846e-12	ZDB-GENE-091116-39	karyopherin alpha 1 (importin alpha 5)
722	CCDC74A	8.83266	0.00247086
723	si:ch211-165a10.5 (1 44487601..44489839)	8.80726	0.00253097
724	tnnc2	8.80304	0.00476177	ZDB-GENE-000322-2	troponin C type 2 (fast)
725	cyp11c1	8.79636	0.000258909	ZDB-GENE-070828-1	cytochrome P450, family 11, subfamily C, polypeptide 1
726	gadd45ab	8.7935	2.23658e-14	ZDB-GENE-040704-60	growth arrest and DNA-damage-inducible, alpha, b
727	mt-atp8	8.7638	0	ZDB-GENE-011205-19	ATP synthase 8, mitochondrial
728	degs1	8.75221	2.92553e-08	ZDB-GENE-030131-5283	degenerative spermatocyte homolog 1, lipid desaturase (Drosophila)
729	lgals2a	8.74074	2.33391e-13	ZDB-GENE-050318-2	lectin, galactoside-binding, soluble, 2a
730	mt-nd1	8.72998	9.11423e-12	ZDB-GENE-011205-7	NADH dehydrogenase 1, mitochondrial
731	zgc:174358 (11 12224468..12227569)	8.71922	1.41341e-09
732	KCNN4 (2 of 2)	8.71285	0.00132191
733	ddhd1b	8.70015	1.6106e-11	ZDB-GENE-040724-18	DDHD domain containing 1b
734	CACNA1H (1 of 2)	8.68218	1.36689e-05
735	cd276	8.66871	3.69841e-08	ZDB-GENE-070112-452	CD276 molecule
736	si:dkey-165n16.1	8.64007	0	ZDB-GENE-100922-224	si:dkey-165n16.1
737	zgc:64115	8.63202	1.56709e-13
738	si:dkeyp-22c6.1	8.61793	2.35395e-11
739	ENSDARG00000091821	8.57443	5.96836e-09
740	si:ch211-57m13.8	8.5713	0.00188305	ZDB-GENE-110411-238	si:ch211-57m13.8
741	si:dkey-93l1.6	8.56278	0.00169893	ZDB-GENE-090311-33	si:dkey-93l1.6
742	si:ch211-155k12.1	8.55766	5.6591e-05
743	rhoab	8.55385	0.00375286	ZDB-GENE-040322-2	ras homolog gene family, member Ab
744	si:dkey-6f10.3	8.54875	4.27892e-07
745	mbnl2	8.50381	1.36556e-05	ZDB-GENE-030131-9582	muscleblind-like 2 (Drosophila)
746	zgc:77614 (Zv9_NA166 9944..11457)	8.48091	2.27168e-08
747	atp1b1a	8.478	0	ZDB-GENE-001127-3	ATPase, Na+/K+ transporting, beta 1a polypeptide
748	si:ch211-57m13.5	8.47724	0.00201914	ZDB-GENE-110411-66	si:ch211-57m13.5
749	krt15	8.46761	0	ZDB-GENE-040426-2931	keratin 15
750	si:dkeyp-27c8.1 (23 41084527..41092034)	8.45009	0.000302875
751	b3gat2	8.44985	0.00139675	ZDB-GENE-040801-191	beta-1,3-glucuronyltransferase 2 (glucuronosyltransferase S)
752	lpl	8.44786	2.83706e-05	ZDB-GENE-990415-139	lipoprotein lipase
753	BX908796.2	8.44682	0.00138336
754	CCDC87	8.43881	2.20529e-08
755	THEG	8.43565	3.65203e-14
756	opn1sw2	8.42077	2.79366e-09	ZDB-GENE-990604-40	opsin 1 (cone pigments), short-wave-sensitive 2
757	carm1l	8.40355	7.07704e-06	ZDB-GENE-090312-219	coactivator-associated arginine methyltransferase 1, like
758	si:ch211-152c8.3	8.38485	0.000320468
759	FP016152.1	8.38276	0.000586003
760	DNAH10	8.38002	4.51553e-05
761	usp2a	8.36452	7.24629e-13	ZDB-GENE-041212-59	ubiquitin specific peptidase 2a
762	si:ch211-158c3.1	8.36429	5.53624e-10
763	zgc:171310 (Zv9_scaffold3510 162676..164020)	8.36391	0.00102318
764	si:dkey-98f17.5	8.35589	2.38258e-10	ZDB-GENE-060526-354	si:dkey-98f17.5
765	arl6	8.35071	0	ZDB-GENE-041219-2	ADP-ribosylation factor-like 6
766	si:dkey-145c18.2	8.34647	0.00214859	ZDB-GENE-081031-55	si:dkey-145c18.2
767	dnah12	8.34258	1.28728e-05	ZDB-GENE-090311-9	dynein, axonemal, heavy chain 12
768	CU695006.2	8.33895	0.00392218
769	si:dkey-31b10.2	8.33717	0
770	cnn2	8.32498	2.94853e-14	ZDB-GENE-030131-542	calponin 2
771	BX537120.2	8.31751	0.00255133
772	si:dkey-155d18.1	8.30831	0.00227041
773	dytn	8.2613	0.000990496	ZDB-GENE-070124-2	dystrotelin
774	scn1ba	8.25582	0.000294284	ZDB-GENE-060503-604	sodium channel, voltage-gated, type I, beta a
775	smyd1a	8.22163	1.72847e-05	ZDB-GENE-030131-9825	SET and MYND domain containing 1a
776	si:ch211-10h8.1	8.21996	0
777	slc16a10	8.21574	1.68294e-07	ZDB-GENE-040724-214	solute carrier family 16, member 10 (aromatic amino acid transporter)
778	zgc:174354 (11 12674798..12676179)	8.20516	1.23636e-05
779	zgc:193706	8.20335	6.38898e-09	ZDB-GENE-081022-33	zgc:193706
780	BX324177.1	8.20264	0.000310802
781	ephx1	8.19876	0	ZDB-GENE-040426-913	epoxide hydrolase 1, microsomal (xenobiotic)
782	CT033790.1	8.17078	0.00198666
783	si:dkeyp-2h4.2	8.14791	7.00192e-10
784	SPA17	8.14782	0.000462316
785	zgc:174354 (11 12539175..12540510)	8.13144	0.00027376
786	ppm1ba	8.12558	0	ZDB-GENE-991102-16	protein phosphatase, Mg2+/Mn2+ dependent, 1Ba
787	stx11b.1	8.12122	0.00328337	ZDB-GENE-040426-1893	syntaxin 11b.1
788	si:ch73-22b10.1	8.11089	4.00111e-05
789	acy3.2	8.10698	0.000339816	ZDB-GENE-040718-37	aspartoacylase (aminocyclase) 3.2
790	map9	8.08912	8.31657e-11	ZDB-GENE-080225-36	microtubule-associated protein 9
791	sypb	8.08482	7.09261e-08	ZDB-GENE-040718-205	synaptophysin b
792	tsga10	8.06839	0	ZDB-GENE-061013-482	testis specific, 10
793	zgc:92606	8.04669	0	ZDB-GENE-040718-462	zgc:92606
794	dnm3	8.04585	6.74629e-05	ZDB-GENE-040724-76	dynamin 3
795	dnajc12	8.04073	2.56469e-12
796	si:dkey-183g16.2	8.03923	5.58104e-08	ZDB-GENE-070705-328	si:dkey-183g16.2
797	mbd3b	8.03807	8.97853e-13	ZDB-GENE-030131-9792	methyl-CpG binding domain protein 3b
798	gmppab	8.03704	2.56578e-10	ZDB-GENE-040426-1550	GDP-mannose pyrophosphorylase Ab
799	tmem106bb	8.03532	3.64264e-05	ZDB-GENE-050913-37	transmembrane protein 106Bb
800	rag2	8.03211	1.10941e-12	ZDB-GENE-990415-235	recombination activating gene 2
801	mak	8.01877	0	ZDB-GENE-030131-7279	male germ cell-associated kinase
802	zswim5	7.98773	0
803	si:dkey-11e23.9	7.97595	7.10084e-05
804	calua	7.97283	0	ZDB-GENE-040625-166	calumenin a
805	sgce	7.96973	2.32788e-07	ZDB-GENE-030724-1	sarcoglycan, epsilon
806	anxa3b	7.96966	0.000117947	ZDB-GENE-041114-128	annexin A3b
807	CR392006.2	7.941	3.81393e-06
808	AOC2	7.92841	0.00128308
809	si:dkey-58b18.5	7.91883	0.00139842
810	si:dkey-184d2.3	7.91588	0
811	tnnt3b	7.88993	1.32566e-05	ZDB-GENE-030520-2	troponin T3b, skeletal, fast
812	ttll6	7.88103	2.08845e-13	ZDB-GENE-080107-1	tubulin tyrosine ligase-like family, member 6
813	cby1	7.88012	1.34676e-10
814	lrriq1	7.87931	0.000264073
815	si:dkeyp-67e1.2	7.87627	0.00535287	ZDB-GENE-061207-83	si:dkeyp-67e1.2
816	C6 (1 of 2)	7.8562	1.50981e-14
817	ATP8B4	7.85542	0.00275225
818	rassf7b	7.84619	0.00103673	ZDB-GENE-030429-1	Ras association (RalGDS/AF-6) domain family (N-terminal) member 7b
819	CR450827.4	7.83641	0.00143576
820	MAL (2 of 3)	7.83404	0
821	C4H12orf55	7.81585	0.00118774
822	NELL2 (3 of 3)	7.80241	0.000618676
823	CR854846.1	7.775	0.00661005
824	RSPH10B2	7.77464	1.95845e-05
825	stk17a	7.75435	7.7522e-15	ZDB-GENE-030131-5556	serine/threonine kinase 17a
826	zgc:113208	7.74907	1.80046e-05	ZDB-GENE-050417-450	zgc:113208
827	eef1a1a	7.74272	0.000742991	ZDB-GENE-030131-8278	eukaryotic translation elongation factor 1 alpha 1a
828	MDP1	7.74008	0
829	olfml3b	7.73291	7.72094e-07	ZDB-GENE-050302-161	olfactomedin-like 3b
830	hip1r	7.7272	0	ZDB-GENE-040718-71	huntingtin interacting protein 1 related
831	mhc2dab	7.69285	7.7522e-15	ZDB-GENE-980526-200	major histocompatibility complex class II DAB gene
832	CT025771.1	7.65422	4.24856e-05
833	katnal2	7.64759	7.68225e-07	ZDB-GENE-051113-156	katanin p60 subunit A-like 2
834	mfge8b	7.64147	2.16925e-06	ZDB-GENE-070209-137	milk fat globule-EGF factor 8 protein b
835	SYPL2	7.64105	4.99439e-05
836	apoea	7.63485	0.0462081	ZDB-GENE-010724-18	apolipoprotein Ea
837	si:dkey-37m8.13	7.62639	0.00396161	ZDB-GENE-120215-5	si:dkey-37m8.13
838	si:ch211-198k9.7	7.61305	0
839	ttc26	7.60314	0	ZDB-GENE-041212-41	tetratricopeptide repeat domain 26
840	zgc:64085	7.57678	1.60522e-12	ZDB-GENE-040426-1362	zgc:64085
841	arl13b	7.57624	4.51311e-05	ZDB-GENE-021217-3	ADP-ribosylation factor-like 13b
842	BRPF3 (2 of 2)	7.57496	9.2933e-11
843	trappc3	7.57003	0
844	ube2r2	7.56648	0	ZDB-GENE-040718-344	ubiquitin-conjugating enzyme E2R 2
845	hsbp1a	7.56435	0	ZDB-GENE-050320-136	heat shock factor binding protein 1a
846	si:dkey-114b16.5	7.56162	6.84112e-12
847	mdka	7.54647	0.0273938	ZDB-GENE-990621-1	midkine-related growth factor
848	ift172	7.54382	0	ZDB-GENE-040827-1	intraflagellar transport 172
849	dgcr6	7.52838	0	ZDB-GENE-040912-125	DiGeorge syndrome critical region gene 6
850	si:ch211-39k3.2	7.52616	8.31657e-11
851	si:dkey-270e21.6	7.51626	0.000337048
852	coro1a	7.51349	1.62229e-06	ZDB-GENE-030131-9512	coronin, actin binding protein, 1A
853	ANKRD40	7.50107	3.65203e-14
854	si:ch211-149o7.4	7.49663	0.016153	ZDB-GENE-081104-131	si:ch211-149o7.4
855	gpd1b	7.49561	0.00177628	ZDB-GENE-030131-3906	glycerol-3-phosphate dehydrogenase 1b
856	BX537120.1	7.49162	0.00326741
857	prdm1c	7.47844	0	ZDB-GENE-080618-3	PR domain containing 1c, with ZNF domain
858	dnaaf3	7.47796	0.0051173	ZDB-GENE-091204-296	dynein, axonemal, assembly factor 3
859	cd81	7.45987	3.12429e-06	ZDB-GENE-000831-5	CD81 antigen
860	e2f7	7.42216	0.00195912	ZDB-GENE-030131-3527	E2F transcription factor 7
861	hsd11b2	7.4047	0	ZDB-GENE-030131-6030	hydroxysteroid 11-beta dehydrogenase 2
862	cebpd	7.3926	4.06803e-05	ZDB-GENE-020111-4	CCAAT/enhancer binding protein (C/EBP), delta
863	lxn	7.35504	1.44229e-05	ZDB-GENE-041212-18	latexin
864	MAPKBP1	7.35239	2.20306e-09
865	dpcd	7.35123	0	ZDB-GENE-060825-166	deleted in a mouse model of primary ciliary dyskinesia
866	rpl24	7.32999	0	ZDB-GENE-020419-25	ribosomal protein L24
867	fbxo36b	7.32817	1.04273e-13	ZDB-GENE-060825-271	F-box protein 36b
868	si:ch211-214c11.5	7.31774	0.00672868	ZDB-GENE-060503-306	si:ch211-214c11.5
869	zgc:175107	7.31554	8.21683e-05	ZDB-GENE-080220-38	zgc:175107
870	ntd5	7.30213	0.00818403	ZDB-GENE-031030-7	ntl-dependent gene 5
871	mt-nd2	7.28396	0.0134396	ZDB-GENE-011205-8	NADH dehydrogenase 2, mitochondrial
872	chchd7	7.27786	7.42677e-10	ZDB-GENE-080204-55	coiled-coil-helix-coiled-coil-helix domain containing 7
873	esr2b	7.24721	5.34885e-05	ZDB-GENE-030116-1	estrogen receptor 2b
874	si:ch211-10j20.4	7.23534	0.00055405
875	si:dkey-111e8.4	7.23087	0.00593435
876	ppp6r2a	7.22473	0	ZDB-GENE-030131-5428	protein phosphatase 6, regulatory subunit 2a
877	mt-cyb	7.22192	0	ZDB-GENE-011205-17	cytochrome b, mitochondrial
878	KRT18 (2 of 3)	7.21895	1.04273e-13
879	si:ch211-57m13.1	7.21546	0.00483876	ZDB-GENE-090312-43	si:ch211-57m13.1
880	rgs16	7.20565	0.000181244	ZDB-GENE-050417-393	regulator of G-protein signaling 16
881	fkbp5	7.1648	7.74387e-14	ZDB-GENE-030616-630	FK506 binding protein 5
882	TOR4A (4 of 4)	7.14464	5.41509e-05
883	ttll1	7.13774	1.69431e-09	ZDB-GENE-040426-1326	tubulin tyrosine ligase-like family, member 1
884	grn1	7.13601	0.0046295	ZDB-GENE-060103-1	granulin 1
885	sirt2	7.1334	2.72855e-08	ZDB-GENE-030131-1028	sirtuin 2 (silent mating type information regulation 2, homolog) 2 (S. cerevisiae)
886	si:dkey-58b18.3	7.12414	8.91897e-05	ZDB-GENE-070912-563	si:dkey-58b18.3
887	tmem35	7.1241	0.0018516	ZDB-GENE-030815-1	transmembrane protein 35
888	si:rp71-36a1.2	7.12334	1.1459e-06
889	si:dkey-156n14.7	7.11091	0.0121211
890	pvalb4	7.0986	0.0434026	ZDB-GENE-040625-48	parvalbumin 4
891	ifi35	7.09478	1.7989e-05
892	uba52	7.09236	0	ZDB-GENE-051023-7	ubiquitin A-52 residue ribosomal protein fusion product 1
893	tmem232	7.09178	5.7411e-06
894	tchp	7.08979	0	ZDB-GENE-060421-3368	trichoplein, keratin filament binding
895	zgc:174355 (11 11552100..11553447)	7.07439	0.000651536
896	NELL2 (2 of 3)	7.06886	0.00102337
897	CCDC108	7.05839	1.95276e-08
898	si:dkeyp-110g5.4	7.05715	0
899	rps15	7.04231	0	ZDB-GENE-030131-9092	ribosomal protein S15
900	nucb2a	6.99527	1.05316e-05	ZDB-GENE-030826-14	nucleobindin 2a
901	CR848663.2	6.98056	0.00652942
902	CR450827.1	6.96041	0.00247086
903	stk33	6.947	8.03342e-06	ZDB-GENE-040724-242	serine/threonine kinase 33
904	traf5	6.94117	0.00422097	ZDB-GENE-071120-3	Tnf receptor-associated factor 5
905	lhx2a	6.93521	6.7999e-05	ZDB-GENE-091118-109	LIM homeobox 2a
906	ATF5 (2 of 2)	6.93077	9.93631e-07
907	RNF169	6.9212	6.34238e-06
908	si:ch211-238g23.1	6.91279	0.000298514	ZDB-GENE-050420-173	si:ch211-238g23.1
909	CR936408.1	6.90949	6.27903e-10
910	jun	6.90742	0.000351295	ZDB-GENE-030131-7859	jun proto-oncogene
911	cav1	6.90119	1.23439e-07	ZDB-GENE-030131-2415	caveolin 1
912	si:ch211-151h10.1	6.89426	8.12899e-05	ZDB-GENE-050419-252	si:ch211-151h10.1
913	si:dkey-40h17.6	6.89205	0.0140215	ZDB-GENE-090312-160	si:dkey-40h17.6
914	si:dkeyp-7a3.1	6.88727	0.000288276
915	si:ch211-253d24.2	6.8836	2.42231e-05
916	ccdc73	6.87875	0.00144876
917	fsip1	6.86725	0	ZDB-GENE-050417-428	fibrous sheath interacting protein 1
918	zgc:162824 (13 8908536..8911723)	6.8606	0.00995064
919	si:ch211-220f16.1	6.85048	0.000299651
920	CU856207.1	6.84926	0.00427122
921	zfp36l1b	6.83932	2.65282e-10	ZDB-GENE-030131-2391	zinc finger protein 36, C3H type-like 1b
922	cep89	6.83425	7.56702e-05	ZDB-GENE-040426-1210	centrosomal protein 89
923	C8H1orf228	6.81337	6.71891e-09
924	gmppaa	6.81283	0	ZDB-GENE-040704-37	GDP-mannose pyrophosphorylase Aa
925	nkd3 (19 45493593..45495667)	6.81267	0.00523003
926	si:dkey-78o7.3	6.80399	0.0103702
927	si:ch211-119d14.5	6.80289	0.00701962
928	LRRC56 (2 of 2)	6.80147	0.0102733
929	vamp2	6.79831	0.00474959	ZDB-GENE-030131-8225	vesicle-associated membrane protein 2
930	prc1b	6.78252	0	ZDB-GENE-040426-777	protein regulator of cytokinesis 1b
931	TP53INP2	6.77923	0.00156468
932	hmgn3	6.76902	1.16708e-06	ZDB-GENE-041114-180	high mobility group nucleosomal binding domain 3
933	cebpb	6.76376	9.90812e-08	ZDB-GENE-020111-3	CCAAT/enhancer binding protein (C/EBP), beta
934	gata3	6.76315	0.00119292	ZDB-GENE-990415-82	GATA-binding protein 3
935	junba	6.76045	2.92311e-08	ZDB-GENE-040426-2172	jun B proto-oncogene a
936	cc2d2a	6.75904	4.47764e-07	ZDB-GENE-030131-2291	coiled-coil and C2 domain containing 2A
937	clrn1	6.74265	0.00360303	ZDB-GENE-040718-420	clarin 1
938	pou2f2a	6.74217	0.000804905	ZDB-GENE-060310-2	POU domain, class 2, transcription factor 2a
939	nfya	6.73565	1.76648e-13	ZDB-GENE-010501-1	nuclear transcription factor Y, alpha
940	h2afvl	6.73401	0
941	prss35	6.72804	0.02662	ZDB-GENE-040704-55	protease, serine, 35
942	CU469544.2	6.7279	0.000181041
943	smad7	6.7156	7.05087e-06	ZDB-GENE-030128-3	MAD, mothers against decapentaplegic homolog 7 (Drosophila)
944	P4HTM (1 of 2)	6.69681	0.0102801
945	col1a1a	6.69569	0.00986185	ZDB-GENE-030131-9102	collagen, type I, alpha 1a
946	si:dkey-205d4.2	6.69027	0.00027991	ZDB-GENE-081104-354	si:dkey-205d4.2
947	MSH4	6.68815	1.92795e-06
948	BX324177.4	6.68709	0.0181488
949	col6a2	6.68679	2.2993e-06
950	abcb3l1	6.66523	0.00126782	ZDB-GENE-030616-245	ATP-binding cassette, sub-family B (MDR/TAP), member 3 like 1
951	CECR2	6.64999	0
952	spra	6.64758	1.02357e-06	ZDB-GENE-050522-412	sepiapterin reductase a
953	si:ch211-130h14.4	6.64717	1.12989e-10
954	si:dkey-32e6.6	6.63572	0.000624488
955	SOWAHD	6.63446	4.60589e-09
956	zgc:193690	6.62714	1.14687e-07	ZDB-GENE-080721-12	zgc:193690
957	zgc:193807	6.61494	3.63323e-08	ZDB-GENE-081022-42	zgc:193807
958	si:rp71-45g20.10	6.58916	1.88542e-10
959	zgc:113098	6.58858	5.43862e-06	ZDB-GENE-050306-52	zgc:113098
960	CT737209.2	6.58144	4.60734e-06
961	CR762480.5	6.57486	0.0103951
962	CU104716.2	6.57471	0.00337617
963	larp4b	6.57365	0	ZDB-GENE-061027-39	La ribonucleoprotein domain family, member 4B
964	si:dkey-44g23.9	6.55552	0.0107613	ZDB-GENE-050208-636	si:dkey-44g23.9
965	c6	6.55122	1.87106e-06	ZDB-GENE-040426-1358	complement component 6
966	CR936484.2	6.53835	0.00725718
967	pkd2	6.53667	0.00264393	ZDB-GENE-040827-4	polycystic kidney disease 2
968	dhrs9	6.53285	2.18504e-09	ZDB-GENE-030131-1249	dehydrogenase/reductase (SDR family) member 9
969	atp2a1	6.52783	0.00341648	ZDB-GENE-020905-1	ATPase, Ca++ transporting, cardiac muscle, fast twitch 1
970	si:dkey-180p18.9	6.5095	3.28591e-07	ZDB-GENE-041210-132	si:dkey-180p18.9
971	VWDE (1 of 2)	6.49887	0.00136451
972	rabl5	6.49514	1.50981e-14	ZDB-GENE-050417-439	RAB, member RAS oncogene family-like 5
973	PFKP (1 of 2)	6.48663	0.0107008
974	aqp12	6.48075	8.70666e-06	ZDB-GENE-040718-310	aquaporin 12
975	si:dkey-261h17.1	6.46523	0.000466714
976	agpat9	6.46128	4.06811e-06	ZDB-GENE-040718-436	1-acylglycerol-3-phosphate O-acyltransferase 9
977	cox6b1	6.45999	3.59191e-08	ZDB-GENE-040718-448	cytochrome c oxidase subunit VIb polypeptide 1
978	inha	6.45645	6.42649e-08	ZDB-GENE-060503-554	inhibin, alpha
979	cd74b	6.45511	0.00236067	ZDB-GENE-990910-10	CD74 molecule, major histocompatibility complex, class II invariant chain b
980	si:dkeyp-55c8.4	6.44673	8.5275e-05
981	CD58 (1 of 2)	6.44078	0.00204341
982	zgc:172244	6.43777	2.70453e-05	ZDB-GENE-080219-24	zgc:172244
983	acap1	6.43731	4.01704e-06	ZDB-GENE-070112-1242	ArfGAP with coiled-coil, ankyrin repeat and PH domains 1
984	flot2b	6.43695	4.7196e-08	ZDB-GENE-040426-1368	flotillin 2b
985	zgc:77614 (8 35749465..35750978)	6.43609	1.58333e-10
986	si:dkey-97i18.5	6.43538	0.000584392
987	dync2i1	6.43203	0	ZDB-GENE-070928-9	dynein, cytoplasmic 2, intermediate chain 1
988	efhb	6.42242	0	ZDB-GENE-091001-1	EF-hand domain family, member B
989	CABZ01016332.1	6.42217	0.00523502
990	SLC25A22 (1 of 2)	6.39343	0.00464305
991	kirrel3l	6.38838	0.0118201	ZDB-GENE-070831-1	kin of IRRE like 3 like
992	cenpj	6.3857	4.92521e-08
993	kidins220b	6.38458	0.00139246	ZDB-GENE-030131-7824	kinase D-interacting substrate of 220b
994	mll3a	6.3822	6.56492e-07
995	lmbr1	6.3731	2.35238e-07
996	abcc5	6.37198	2.00394e-09	ZDB-GENE-050517-17	ATP-binding cassette, sub-family C (CFTR/MRP), member 5
997	hmgb2b	6.36574	0
998	CKAP2L	6.34835	1.32379e-10
999	BAD (2 of 2)	6.32949	1.83367e-07
1000	wdr35	6.32528	9.0632e-08	ZDB-GENE-060810-148	WD repeat domain 35
1001	tac4	6.31837	1.32961e-05
1002	ccnb3	6.31589	0	ZDB-GENE-060929-684	cyclin B3
1003	tmem120a	6.31276	3.03356e-06	ZDB-GENE-070424-21	transmembrane protein 120A
1004	cluap1	6.31236	7.7522e-15	ZDB-GENE-040426-1943	clusterin associated protein 1
1005	flr	6.30843	9.15215e-13	ZDB-GENE-070117-2066	fleer
1006	armc2	6.3079	0.000305987
1007	acta2	6.30152	0.000293712	ZDB-GENE-030131-1229	actin, alpha 2, smooth muscle, aorta
1008	si:dkey-234n3.3	6.297	0.0144573
1009	nuak2	6.29678	1.57036e-06	ZDB-GENE-050208-563	NUAK family, SNF1-like kinase, 2
1010	flot1b	6.2949	3.05942e-07
1011	rpl5a	6.27722	0	ZDB-GENE-030131-5161	ribosomal protein L5a
1012	sdhda	6.27628	0.000220979	ZDB-GENE-040718-192	succinate dehydrogenase complex, subunit D, integral membrane protein a
1013	kctd7	6.27105	0.000195825	ZDB-GENE-060804-2	potassium channel tetramerisation domain containing 7
1014	mks1	6.26467	0	ZDB-GENE-030131-3813	Meckel syndrome, type 1
1015	efnb2a	6.26169	0.00336854	ZDB-GENE-990415-67	ephrin B2a
1016	gpx3	6.25906	0.0156522	ZDB-GENE-070222-3	glutathione peroxidase 3 (plasma)
1017	si:ch211-102b16.4	6.25879	7.74594e-08
1018	si:ch211-197h24.9	6.25841	7.43701e-09
1019	si:dkeyp-67e1.1	6.25471	0.0117977
1020	prkar1b	6.25339	2.89387e-13	ZDB-GENE-060929-580	protein kinase, cAMP-dependent, regulatory, type I, beta
1021	CABZ01074994.1	6.2523	0.0118001
1022	zgc:174353 (11 12761823..12763540)	6.24254	0.00470377
1023	myl1	6.24224	6.71782e-05	ZDB-GENE-030131-8109	myosin, light chain 1, alkali; skeletal, fast
1024	hmox1	6.23745	0.000464537	ZDB-GENE-030131-3102	heme oxygenase (decycling) 1
1025	GRINA (1 of 2)	6.22774	2.38838e-12
1026	si:ch211-198c19.3	6.22025	0.000168192
1027	FBF1	6.21882	0.00343411
1028	si:ch211-102c2.4	6.20329	0.000201745
1029	zgc:77614 (8 35854374..35855887)	6.19748	4.31262e-10
1030	tnni2b.2	6.18078	0.000636698	ZDB-GENE-040801-9	troponin I, skeletal, fast 2b.2
1031	HIST1H1T	6.16907	2.74951e-05
1032	UNC13D	6.16561	3.63134e-05
1033	TNIP2	6.16279	0.000573589
1034	itm2bb	6.15557	1.0909e-05
1035	zgc:65894	6.15552	1.97523e-09	ZDB-GENE-030131-7741	zgc:65894
1036	desi1a	6.1547	1.21727e-06	ZDB-GENE-040426-1657	desumoylating isopeptidase 1a
1037	PDE4B (1 of 3)	6.15015	2.21351e-07
1038	mt-nd4	6.14955	0.000577534	ZDB-GENE-011205-10	NADH dehydrogenase 4, mitochondrial
1039	si:dkey-265k11.2	6.14593	9.02151e-05
1040	rps26l	6.1431	2.22862e-10	ZDB-GENE-040426-1706	ribosomal protein S26, like
1041	DNAJA4	6.11663	1.41315e-07
1042	sox5	6.1159	0.00191925
1043	phlda2	6.11495	5.51407e-10	ZDB-GENE-050522-73	pleckstrin homology-like domain, family A, member 2
1044	wfdc2	6.11085	0.0062903	ZDB-GENE-090313-47	WAP four-disulfide core domain 2
1045	TMEM200B	6.10355	0.000513796
1046	pofut2	6.09064	4.24786e-07	ZDB-GENE-030131-3595	protein O-fucosyltransferase 2
1047	mt-nd3	6.07451	2.35362e-05	ZDB-GENE-011205-9	NADH dehydrogenase 3, mitochondrial
1048	si:ch211-243g18.3	6.07282	1.77653e-08
1049	si:ch211-254p10.3	6.07164	0.0254382	ZDB-GENE-100921-48	si:ch211-254p10.3
1050	CECR5	6.06677	0.00582122
1051	si:dkey-28b4.8	6.06401	7.74866e-07	ZDB-GENE-090501-2	si:dkey-28b4.8
1052	ift80	6.06392	1.62581e-12	ZDB-GENE-041212-50	intraflagellar transport 80 homolog (Chlamydomonas)
1053	kansl1l	6.04688	8.58019e-07	ZDB-GENE-081104-473	KAT8 regulatory NSL complex subunit 1-like
1054	si:dkey-236a14.5	6.04422	0.00156475	ZDB-GENE-070912-464	si:dkey-236a14.5
1055	cxcr4b	6.04249	4.67475e-05	ZDB-GENE-010614-1	chemokine (C-X-C motif), receptor 4b
1056	dync1i2b	6.03112	0.00126782	ZDB-GENE-090121-1	dynein, cytoplasmic 1, intermediate chain 2b
1057	csrp1b	6.02806	3.3908e-05	ZDB-GENE-070112-252	cysteine and glycine-rich protein 1b
1058	nt5c2a	6.01253	2.11889e-11	ZDB-GENE-030131-3566	5'-nucleotidase, cytosolic IIa
1059	ier5	5.99695	1.62102e-12	ZDB-GENE-030616-127	immediate early response 5
1060	fbln1	5.9948	0.0153366	ZDB-GENE-990415-73	fibulin 1
1061	KLHL3	5.99181	0.00892237
1062	MYCBP	5.99163	6.13904e-07	ZDB-GENE-060331-97	c-myc binding protein
1063	gatad1	5.98412	1.76737e-07	ZDB-GENE-050629-1	GATA zinc finger domain containing 1
1064	st3gal4	5.96995	0.00335205	ZDB-GENE-050309-174	ST3 beta-galactoside alpha-2,3-sialyltransferase 4
1065	phospho1	5.96887	0.000801271	ZDB-GENE-040801-198	phosphatase, orphan 1
1066	zgc:77614 (8 35278028..35279541)	5.96642	1.63263e-09
1067	fabp7a	5.9664	4.28601e-13	ZDB-GENE-000627-1	fatty acid binding protein 7, brain, a
1068	nkd3 (19 45485018..45487081)	5.95243	0.00298927
1069	nkd3l	5.94761	0.00427082
1070	ANKRD30B	5.94398	1.00611e-07
1071	hmgb3a	5.94339	1.63861e-09
1072	ube2b	5.94215	6.74658e-12	ZDB-GENE-040718-247	ubiquitin-conjugating enzyme E2B (RAD6 homolog)
1073	C10H21orf59	5.93849	0
1074	si:dkey-31m5.2	5.93779	0.0146272
1075	eif4a1b	5.9288	1.2589e-08	ZDB-GENE-040120-6	eukaryotic translation initiation factor 4A, isoform 1B
1076	gpm6ab	5.92742	0.00673671	ZDB-GENE-030710-8	glycoprotein M6Ab
1077	fn1b	5.92357	7.09088e-11	ZDB-GENE-030131-6545	fibronectin 1b
1078	actn1	5.91112	0.00140027	ZDB-GENE-081113-4	actinin, alpha 1
1079	ENSDARG00000096230	5.90493	0.00644627
1080	BX296549.2	5.8925	0.00895033
1081	sept3	5.89086	0.0158588	ZDB-GENE-050522-375	septin 3
1082	GLOD5	5.88625	1.37776e-05
1083	pdk3a	5.88525	0.00331992	ZDB-GENE-061220-3	pyruvate dehydrogenase kinase, isozyme 3a
1084	C6H1orf146	5.88221	1.16788e-07
1085	nfkbiaa	5.87091	0.000108964	ZDB-GENE-040426-2227	nuclear factor of kappa light polypeptide gene enhancer in B-cells inhibitor, alpha a
1086	C25HXorf38 (1 of 2)	5.86734	8.86993e-08
1087	si:dkey-81p22.12	5.86565	0.0210332
1088	RGS3	5.86265	0.00257342
1089	si:dkey-1p9.2	5.84713	0.0125287	ZDB-GENE-070912-425	si:dkey-1p9.2
1090	CR388046.4	5.84106	0.0173767
1091	rasl11a	5.83669	0.00190024	ZDB-GENE-050417-384	RAS-like, family 11, member A
1092	zgc:77614 (Zv9_scaffold3478 21391..22903)	5.83395	0
1093	angptl4	5.82432	9.51702e-05	ZDB-GENE-041111-222	angiopoietin-like 4
1094	nkx3.3	5.82417	0.0225099	ZDB-GENE-050306-27	NK3 homeobox 3
1095	si:dkey-149i17.8	5.81133	0.0102142	ZDB-GENE-070912-375	si:dkey-149i17.8
1096	psme2	5.81109	4.71628e-05	ZDB-GENE-991110-16	proteasome activator subunit 2
1097	inhbab	5.80947	0.0404276	ZDB-GENE-050525-2	inhibin, beta Ab
1098	ENSDARG00000068288	5.8023	1.57181e-05
1099	si:ch211-212o2.6	5.80171	0.000354737
1100	pld6	5.80083	1.45243e-08	ZDB-GENE-030131-3825	phospholipase D family, member 6
1101	pmp22a	5.80005	0.000436214	ZDB-GENE-030131-6757	peripheral myelin protein 22a
1102	dcaf12	5.79961	2.94853e-14	ZDB-GENE-061013-363	DDB1 and CUL4 associated factor 12
1103	mt-nd6	5.79551	0.000128516	ZDB-GENE-011205-13	NADH dehydrogenase 6, mitochondrial
1104	tctex1d2	5.78879	1.17496e-13
1105	SGPP1 (1 of 2)	5.78092	0.00222093
1106	DNAH2	5.77963	1.96374e-05
1107	vip	5.77608	0.0181034	ZDB-GENE-080204-3	vasoactive intestinal peptide
1108	rpl30	5.75439	0	ZDB-GENE-030131-8657	ribosomal protein L30
1109	ccnd3	5.75	0	ZDB-GENE-041010-110	cyclin D3
1110	rps27.1	5.7477	0	ZDB-GENE-050522-549	ribosomal protein S27, isoform 1
1111	rplp1	5.73575	0	ZDB-GENE-030131-8663	ribosomal protein, large, P1
1112	mns1	5.72906	0	ZDB-GENE-030521-42	meiosis-specific nuclear structural 1
1113	cox8a	5.72804	0.0149072	ZDB-GENE-030131-9136	cytochrome c oxidase subunit 8a
1114	hnrnph1	5.7279	1.61864e-07	ZDB-GENE-040426-1856	heterogeneous nuclear ribonucleoprotein H1
1115	ENSDARG00000052417	5.72585	0.000744906
1116	marcksl1a	5.72332	0.00877839	ZDB-GENE-040426-2146	MARCKS-like 1a
1117	gmpr2	5.72269	8.50878e-06	ZDB-GENE-030131-1238	guanosine monophosphate reductase 2
1118	CABZ01020207.1	5.71509	0.00179032
1119	BX119909.1	5.70944	0.0355291
1120	RAB39B (1 of 2)	5.70853	0.030472
1121	pip4k2aa	5.70746	5.71288e-09	ZDB-GENE-080721-18	phosphatidylinositol-5-phosphate 4-kinase, type II, alpha a
1122	wdr78	5.70323	0.0218804	ZDB-GENE-050522-322	WD repeat domain 78
1123	podxl	5.69272	1.82924e-13
1124	C25H12orf5 (1 of 2)	5.68223	0.00156544
1125	CR391995.1	5.67368	1.13263e-09
1126	rab34a	5.67347	0.00483734	ZDB-GENE-041010-197	RAB34, member RAS oncogene family a
1127	sorbs2b	5.67316	0.0116473
1128	dcn	5.66475	7.32484e-05	ZDB-GENE-010102-1	decorin
1129	psmb8	5.66315	6.56664e-05	ZDB-GENE-990415-141	proteasome (prosome, macropain) subunit, beta type, 8
1130	si:ch73-144m15.3	5.66094	6.14583e-06
1131	cox6a2	5.66076	0.0246482	ZDB-GENE-040912-129	cytochrome c oxidase subunit VIa polypeptide 2
1132	nkx3.2	5.65446	0.00133335	ZDB-GENE-030127-1	NK3 homeobox 2
1133	ophn1	5.64961	0.000323042	ZDB-GENE-040718-464	oligophrenin 1
1134	marcksl1b	5.64052	0.00276607	ZDB-GENE-040426-2315	MARCKS-like 1b
1135	si:dkey-34o23.3	5.639	0
1136	C3 (2 of 6)	5.63556	0.00121997
1137	calm3a (21 26120531..26125572)	5.61644	1.55655e-10
1138	scara5	5.6095	0.000314216	ZDB-GENE-041210-258	scavenger receptor class A, member 5 (putative)
1139	nr1d2b	5.60584	4.93702e-07	ZDB-GENE-990415-244	nuclear receptor subfamily 1, group D, member 2b
1140	dyrk4	5.60098	0.0258769	ZDB-GENE-091015-3	dual-specificity tyrosine-(Y)-phosphorylation regulated kinase 4
1141	FAM83E	5.59351	5.47999e-05
1142	zgc:77614 (8 35316214..35317727)	5.58798	4.10291e-09
1143	trpc1	5.58209	0.0311787	ZDB-GENE-070830-1	transient receptor potential cation channel, subfamily C, member 1
1144	HNRNPH3	5.58157	7.76264e-05
1145	smtnb	5.57255	1.21043e-05
1146	si:ch211-212d10.2	5.56772	3.32391e-11	ZDB-GENE-050208-516	si:ch211-212d10.2
1147	lygl1	5.56769	4.72616e-06	ZDB-GENE-040718-461	lysozyme g-like 1
1148	ANKRD39	5.56053	1.50981e-14
1149	si:dkeyp-67e1.5	5.55886	0.0473167
1150	rad21b	5.55752	0.0116292	ZDB-GENE-060503-223	RAD21 homolog (S. pombe) b
1151	FAM150A	5.55608	0.040494
1152	rps5	5.55453	0	ZDB-GENE-020419-12	ribosomal protein S5
1153	mt-co1	5.54563	0	ZDB-GENE-011205-14	cytochrome c oxidase I, mitochondrial
1154	BX572630.2	5.54214	0.000305218
1155	rplp2	5.53255	0.000744925	ZDB-GENE-031018-2	ribosomal protein, large P2
1156	smc3	5.53188	7.55502e-07	ZDB-GENE-030131-3196	structural maintenance of chromosomes 3
1157	ift52	5.52901	0	ZDB-GENE-040614-3	intraflagellar transport protein 52
1158	HEATR2 (1 of 2)	5.50739	2.81888e-12
1159	SH3GL2 (1 of 2)	5.501	0.00102207
1160	TMEM116	5.50063	0.00641876
1161	NFATC2 (2 of 2)	5.4952	0.0311852
1162	si:ch73-381f5.2	5.49255	0.0371553	ZDB-GENE-090311-25	si:ch73-381f5.2
1163	rps21	5.48681	0	ZDB-GENE-040426-1102	ribosomal protein S21
1164	fam213a	5.48165	2.03022e-10
1165	ewsr1a	5.46953	5.32535e-13	ZDB-GENE-030131-2317	Ewing sarcoma breakpoint region 1a
1166	si:dkeyp-4f2.6	5.46501	0
1167	cpn1	5.46188	0.000255479	ZDB-GENE-030131-9116	carboxypeptidase N, polypeptide 1
1168	btg1	5.45618	1.55219e-10
1169	crtap	5.45371	0.00237626	ZDB-GENE-040426-2619	cartilage associated protein
1170	pde6d	5.4514	0	ZDB-GENE-040718-463	phosphodiesterase 6D, cGMP-specific, rod, delta
1171	mfap2	5.4512	0.00279538	ZDB-GENE-030131-6710	microfibrillar-associated protein 2
1172	wwtr1	5.43684	0.00248445	ZDB-GENE-051101-1	WW domain containing transcription regulator 1
1173	ndufa4	5.42864	0.00432911	ZDB-GENE-040426-1962	NADH dehydrogenase (ubiquinone) 1 alpha subcomplex, 4
1174	si:dkey-273g3.1	5.4281	0.000721812
1175	ppp4r4	5.42663	6.29974e-10
1176	cebpa	5.42268	0.0120433	ZDB-GENE-020111-2	CCAAT/enhancer binding protein (C/EBP), alpha
1177	rps2	5.4219	0	ZDB-GENE-040426-2454	ribosomal protein S2
1178	ZFP36	5.4081	3.37582e-09
1179	tube1	5.40403	8.35316e-12	ZDB-GENE-040426-1174	tubulin, epsilon 1
1180	mmp2	5.40312	0.000162954	ZDB-GENE-030131-9123	matrix metalloproteinase 2
1181	ccnl1a	5.4021	9.45647e-09	ZDB-GENE-050419-206	cyclin L1a
1182	nfe2l3	5.39515	0	ZDB-GENE-040426-2334	nuclear factor (erythroid-derived 2)-like 3
1183	cadm3	5.38907	0.0380118	ZDB-GENE-060512-196	cell adhesion molecule 3
1184	rhoaa	5.38773	3.67564e-09	ZDB-GENE-040426-2150	ras homolog gene family, member Aa
1185	si:ch73-234b20.5	5.38258	1.41137e-05	ZDB-GENE-041008-183	si:ch73-234b20.5
1186	txn	5.37547	0.00111825	ZDB-GENE-040718-162	thioredoxin
1187	tmem107l	5.37396	8.31622e-07
1188	rpz5	5.37192	0.000109299
1189	slc25a22	5.36107	0	ZDB-GENE-040426-2745	solute carrier family 25 (mitochondrial carrier: glutamate), member 22
1190	si:dkey-3e9.2	5.35979	0.000230823
1191	si:dkeyp-67e1.3	5.34813	0.0498309
1192	ing1	5.34464	0	ZDB-GENE-060421-4388	inhibitor of growth family, member 1
1193	fam177a1	5.34429	1.0216e-10	ZDB-GENE-070928-21	family with sequence similarity 177, member A1
1194	RFX7 (2 of 2)	5.34188	0.000923142
1195	RPAP3 (2 of 2)	5.32983	9.77935e-14
1196	enosf1	5.32646	0.00012098	ZDB-GENE-060929-780	enolase superfamily member 1
1197	ptgdsb	5.32051	0.00199703	ZDB-GENE-030131-8436	prostaglandin D2 synthase b
1198	SLC27A5 (1 of 4)	5.3195	0.0191369
1199	tpgs2	5.3187	4.98173e-09	ZDB-GENE-040704-49	tubulin polyglutamylase complex subunit 2
1200	gnai3	5.31426	0.00357415	ZDB-GENE-070713-6	guanine nucleotide binding protein (G protein), alpha inhibiting activity polypeptide 3
1201	trappc1	5.31307	0	ZDB-GENE-040718-242	trafficking protein particle complex 1
1202	zgc:173994	5.30698	3.13909e-12	ZDB-GENE-080218-30	zgc:173994
1203	alkbh3	5.30503	4.46072e-13	ZDB-GENE-040801-254	alkB, alkylation repair homolog 3 (E. coli)
1204	gng12a	5.30265	1.24299e-10	ZDB-GENE-040426-2555	guanine nucleotide binding protein (G protein), gamma 12a
1205	RPS17	5.29929	9.23911e-08	ZDB-GENE-040426-1852	ribosomal protein S17
1206	si:dkey-194e6.2	5.29381	0.0108628	ZDB-GENE-100921-54	si:dkey-194e6.2
1207	CABZ01084846.1	5.29306	3.04456e-05
1208	si:ch211-196c10.6	5.28681	0.00078993
1209	si:ch211-62a1.1	5.27949	0.00110067
1210	st6galnac (12 37829728..37846338)	5.27415	0.00323639
1211	ikbkb	5.27036	0.0110211	ZDB-GENE-071115-2	inhibitor of kappa light polypeptide gene enhancer in B-cells, kinase beta
1212	ypel5	5.26856	0	ZDB-GENE-040426-1220	yippee-like 5
1213	CU655961.6	5.26043	1.0787e-05
1214	map1lc3b	5.25901	0	ZDB-GENE-030131-1145	microtubule-associated protein 1 light chain 3 beta
1215	rpl35	5.25296	0	ZDB-GENE-020419-2	ribosomal protein L35
1216	BX649415.2	5.25258	0.0208809
1217	wnk1b	5.24474	1.05661e-07	ZDB-GENE-030131-2656	WNK lysine deficient protein kinase 1b
1218	si:dkey-157o17.2	5.24314	2.97058e-05
1219	hist2h2l	5.23973	2.45279e-07	ZDB-GENE-031118-36	histone 2, H2, like
1220	STPG2	5.23402	2.71945e-10
1221	myeov2	5.23063	2.431e-09	ZDB-GENE-040426-1883	myeloma overexpressed 2
1222	mtif3	5.22885	0	ZDB-GENE-060228-1	mitochondrial translational initiation factor 3
1223	cenpw	5.22437	0	ZDB-GENE-100922-200	centromere protein W
1224	actr2b	5.21879	1.43537e-06	ZDB-GENE-050410-4	ARP2 actin-related protein 2b homolog (yeast)
1225	rab8b	5.21259	9.23855e-06	ZDB-GENE-070620-16	RAB8B, member RAS oncogene family
1226	CCPG1	5.21123	0.00215574	ZDB-GENE-041114-136	cell cycle progression 1
1227	calrl	5.20253	3.10338e-10	ZDB-GENE-030131-9907	calreticulin like
1228	mthfd1l	5.20215	0.00396781	ZDB-GENE-041001-133	methylenetetrahydrofolate dehydrogenase (NADP+ dependent) 1-like
1229	si:ch211-71m22.1	5.1946	4.35592e-14
1230	prelid1b	5.19368	0.000107898	ZDB-GENE-050522-169	PRELI domain containing 1b
1231	tfpi2	5.19182	0.00323376	ZDB-GENE-060503-38	tissue factor pathway inhibitor 2
1232	bckdhbl	5.18957	1.92678e-08
1233	si:dkey-43b14.6	5.18297	0.0279789	ZDB-GENE-070912-536	si:dkey-43b14.6
1234	SGOL1 (2 of 2)	5.17879	0
1235	si:dkey-47k16.1	5.17616	0.00465825
1236	creg2	5.17282	1.63823e-05	ZDB-GENE-041114-173	cellular repressor of E1A-stimulated genes 2
1237	rit1	5.17164	0.00796708	ZDB-GENE-070912-329	Ras-like without CAAX 1
1238	LECT2 (3 of 3)	5.16504	3.55646e-05
1239	rps14	5.16173	0	ZDB-GENE-030131-8631	ribosomal protein S14
1240	si:dkey-98l9.2	5.16123	0.00756569
1241	slc7a3a	5.16093	9.26391e-07	ZDB-GENE-041114-206	solute carrier family 7 (cationic amino acid transporter, y+ system), member 3a
1242	si:ch211-207c6.8	5.16065	0.00516976	ZDB-GENE-060526-95	si:ch211-207c6.8
1243	cyb5r1	5.15644	2.94853e-14	ZDB-GENE-030131-8497	cytochrome b5 reductase 1
1244	si:ch211-196c10.5	5.15141	4.65507e-05
1245	lztfl1	5.15063	2.54199e-06
1246	CU633910.1	5.14683	0.0451651
1247	MASP1	5.14018	0.0315235	ZDB-GENE-110421-4	mannan-binding lectin serine peptidase 1
1248	SNTB2	5.13658	2.55505e-06
1249	dpysl5a	5.13189	0.000258365	ZDB-GENE-030131-3136	dihydropyrimidinase-like 5a
1250	si:ch211-287c11.2	5.12856	0.00715096
1251	CABZ01078767.1	5.12281	1.75082e-05
1252	rnaset2	5.11993	3.53096e-09	ZDB-GENE-030131-2513	ribonuclease T2
1253	si:dkeyp-19e1.6	5.11621	0.0168387
1254	clic2	5.11062	0.000530985	ZDB-GENE-040718-299	chloride intracellular channel 2
1255	tsc22d3	5.10893	0	ZDB-GENE-040426-1433	TSC22 domain family, member 3
1256	parvab	5.10701	0.00537465	ZDB-GENE-070424-60	parvin, alpha b
1257	fuca2	5.09997	8.85137e-12	ZDB-GENE-040822-39	fucosidase, alpha-L- 2, plasma
1258	tac3a	5.09486	4.72069e-08
1259	icn2	5.09402	0.00164692	ZDB-GENE-070822-9	ictacalcin 2
1260	c2cd2l	5.09021	9.0607e-09	ZDB-GENE-041019-1	c2cd2-like
1261	CEP164	5.08916	0.0012528	ZDB-GENE-120821-1	centrosomal protein 164
1262	CR524823.2	5.08597	5.29589e-06
1263	stat1a	5.07497	3.59753e-06	ZDB-GENE-980526-499	signal transduction and activation of transcription 1a
1264	ccdc42b	5.07088	0.0240631
1265	vcam1	5.06906	9.55393e-05	ZDB-GENE-070209-238	vascular cell adhesion molecule 1
1266	ppp1cb	5.06025	0	ZDB-GENE-030616-609	protein phosphatase 1, catalytic subunit, beta isoform
1267	TSTD1	5.05857	4.31223e-08
1268	BX571981.3	5.05339	0.00311956
1269	smad6b	5.03759	0.0198065	ZDB-GENE-050419-198	SMAD family member 6b
1270	RALA (2 of 2)	5.03665	5.0719e-06
1271	sumo2b	5.03296	1.62045e-05	ZDB-GENE-040801-7	SMT3 suppressor of mif two 3 homolog 2b
1272	RPAP3 (1 of 2)	5.02997	2.94853e-14
1273	serinc1	5.02305	0	ZDB-GENE-030131-4415	serine incorporator 1
1274	CR352229.3	5.02124	0.00512247
1275	bicc2 (14 3331097..3375095)	5.02091	0.0256977
1276	RPL38	5.01482	0	ZDB-GENE-030131-8752	ribosomal protein L38
1277	si:dkey-15g22.2	5.01449	1.90344e-05
1278	ddx39b	5.01285	0	ZDB-GENE-040426-1259	DEAD (Asp-Glu-Ala-Asp) box polypeptide 39B
1279	C13H1orf63	4.99704	2.51738e-08
1280	ndufs7	4.99097	1.12829e-09	ZDB-GENE-041111-261	NADH dehydrogenase (ubiquinone) Fe-S protein 7, (NADH-coenzyme Q reductase)
1281	C8H1orf114	4.98863	0.00241933
1282	TULP3	4.98765	2.68722e-06
1283	ccne2	4.98693	5.86714e-11	ZDB-GENE-030131-9689	cyclin E2
1284	hug	4.9846	1.47349e-10	ZDB-GENE-000210-17	HuG
1285	nap1l4b	4.98334	0	ZDB-GENE-041114-168	nucleosome assembly protein 1-like 4b
1286	mt-nd5	4.98116	0.00175005	ZDB-GENE-011205-12	NADH dehydrogenase 5, mitochondrial
1287	rpl11	4.98019	0	ZDB-GENE-040625-147	ribosomal protein L11
1288	iqce	4.96114	1.80687e-07
1289	FAM161A	4.95924	0.0355834
1290	BX897747.2	4.95774	0.0142366
1291	wdr76	4.95399	5.05136e-14	ZDB-GENE-030131-4513	WD repeat domain 76
1292	ENSDARG00000079857	4.95324	1.009e-05
1293	gng2 (13 11799790..11842829)	4.94839	0.00827793
1294	rpl26	4.94324	0	ZDB-GENE-040426-2117	ribosomal protein L26
1295	cd99l2	4.94261	0.000577534	ZDB-GENE-030131-1986	CD99 antigen-like 2
1296	agtr1a	4.94169	0.0234524	ZDB-GENE-070912-546	angiotensin II receptor, type 1a
1297	hexb	4.94051	0.00014229	ZDB-GENE-030131-2333	hexosaminidase B (beta polypeptide)
1298	si:dkey-95p16.2	4.93781	8.45195e-07
1299	samd13	4.93341	1.22278e-11	ZDB-GENE-060929-676	sterile alpha motif domain containing 13
1300	s100v2	4.93244	0.000195623	ZDB-GENE-030131-8909	S100 calcium binding protein V2
1301	parp16	4.93189	4.74056e-06	ZDB-GENE-040426-2289	poly (ADP-ribose) polymerase family, member 16
1302	ehd2	4.93099	0.00172629	ZDB-GENE-030131-9347	EH-domain containing 2
1303	C18H15orf60 (2 of 2)	4.92836	0.00600588
1304	zgc:77614 (8 35820267..35820911)	4.92164	0.00188305
1305	sesn1	4.91699	0.00156083	ZDB-GENE-040718-408	sestrin 1
1306	chmp5b	4.90939	1.04629e-11	ZDB-GENE-040426-1374	charged multivesicular body protein 5b
1307	fkbp7	4.90242	0.00920904	ZDB-GENE-030616-182	FK506 binding protein 7
1308	si:dkey-43b14.7	4.9022	0.00742961	ZDB-GENE-070912-537	si:dkey-43b14.7
1309	dkk3b	4.89454	0.000312907	ZDB-GENE-061207-74	dickkopf homolog 3b (Xenopus laevis)
1310	CR450805.1	4.89328	0.0192925
1311	PRODH (3 of 3)	4.89277	1.28659e-07
1312	si:ch211-106h4.4	4.88505	0.00259997	ZDB-GENE-070705-14	si:ch211-106h4.4
1313	RNF224	4.88376	8.52669e-06
1314	cmyb	4.88044	0.0395635	ZDB-GENE-991110-14	transcription factor cmyb
1315	HSPB11	4.87737	9.8121e-13	ZDB-GENE-030131-5148	heat shock protein, alpha-crystallin-related, b11
1316	jam3a	4.87352	0.000584547
1317	tuba2	4.86782	0.048361	ZDB-GENE-040426-1970	tubulin, alpha 2
1318	si:ch211-22i13.2	4.86573	2.83069e-13	ZDB-GENE-041014-143	si:ch211-22i13.2
1319	DHRS13 (2 of 5)	4.86439	0.00183627
1320	tfpia	4.86377	0.0142175	ZDB-GENE-030711-1	tissue factor pathway inhibitor a
1321	klf2a	4.86278	5.41985e-06	ZDB-GENE-011109-1	Kruppel-like factor 2a
1322	foxm1	4.86272	0	ZDB-GENE-040426-1275	forkhead box M1
1323	idi1	4.8627	3.235e-09	ZDB-GENE-050913-44	isopentenyl-diphosphate delta isomerase 1
1324	rpl36a	4.86019	0	ZDB-GENE-020423-1	ribosomal protein L36A
1325	MIIP	4.85672	1.27756e-08
1326	ehd1b	4.84945	0	ZDB-GENE-030131-2069	EH-domain containing 1b
1327	CDKN1C (2 of 2)	4.84759	0.00103296
1328	CREBZF	4.84253	2.92935e-11
1329	ppdpfa	4.83453	1.76902e-08	ZDB-GENE-030219-204	pancreatic progenitor cell differentiation and proliferation factor a
1330	serpinf1	4.82417	0.00162809	ZDB-GENE-040912-2	serine (or cysteine) peptidase inhibitor, clade F, member 1
1331	arl6ip6	4.82282	7.06626e-06	ZDB-GENE-070410-117	ADP-ribosylation-like factor 6 interacting protein 6
1332	stat2	4.82029	0.000180212	ZDB-GENE-080321-1	signal transducer and activator of transcription 2
1333	CU638692.2	4.81278	6.60977e-06
1334	ENSDARG00000090725	4.79697	8.00171e-06
1335	ccdc153	4.78745	0.0092562	ZDB-GENE-080204-16	coiled-coil domain containing 153
1336	nxpe3	4.78306	1.65666e-09	ZDB-GENE-061013-214	neurexophilin and PC-esterase domain family, member 3
1337	rpl14	4.78287	0	ZDB-GENE-030131-2085	ribosomal protein L14
1338	arpp19a	4.78227	0.000186591	ZDB-GENE-040426-1281	cAMP-regulated phosphoprotein 19a
1339	asb6	4.77938	0.000103316	ZDB-GENE-050522-338	ankyrin repeat and SOCS box containing 6
1340	sema3bl	4.77769	0.0296088	ZDB-GENE-030131-2956	sema domain, immunoglobulin domain (Ig), short basic domain, secreted, (semaphorin) 3bl
1341	si:dkey-199f5.4	4.77638	0.00131387
1342	WBP2	4.76031	4.55494e-05
1343	dpysl3	4.75538	0.00364982	ZDB-GENE-050720-2	dihydropyrimidinase-like 3
1344	id2b	4.75019	3.23087e-05	ZDB-GENE-030131-15	inhibitor of DNA binding 2, dominant negative helix-loop-helix protein, b
1345	mif4gdb	4.74885	0	ZDB-GENE-050227-7	MIF4G domain containing b
1346	ENSDARG00000092255	4.73729	0.0306242
1347	c7a	4.73021	0.000286665	ZDB-GENE-081104-392	complement component 7a
1348	si:ch211-286e11.3	4.72942	0.00697483
1349	lcat	4.72526	0.0351076	ZDB-GENE-010716-3	lecithin-cholesterol acyltransferase
1350	KCNN4 (1 of 2)	4.70994	2.34608e-06
1351	wdr37	4.7095	0.0124173	ZDB-GENE-030131-8101	WD repeat domain 37
1352	RPS27L	4.70741	7.17093e-10
1353	arf6b	4.70576	0	ZDB-GENE-030131-9056	ADP-ribosylation factor 6b
1354	RBM47	4.70555	0.0246482
1355	cnrip1a	4.70414	0.0318815	ZDB-GENE-040801-126	cannabinoid receptor interacting protein 1a
1356	RPL31	4.70303	0.000175173	ZDB-GENE-060331-121	ribosomal protein L31
1357	zgc:153215	4.69723	1.1986e-11	ZDB-GENE-061103-58	zgc:153215
1358	faua	4.68756	8.53682e-09	ZDB-GENE-040426-1700	Finkel-Biskis-Reilly murine sarcoma virus (FBR-MuSV) ubiquitously expressed a
1359	iqcb1	4.67846	0.00270747	ZDB-GENE-041212-47	IQ motif containing B1
1360	eps15l1a	4.67843	0.00385956	ZDB-GENE-060503-274	epidermal growth factor receptor pathway substrate 15-like 1a
1361	BX296549.4	4.65803	0.0454167
1362	gdi1	4.65536	0.00654439	ZDB-GENE-050522-504	GDP dissociation inhibitor 1
1363	CABZ01102039.1	4.65499	0.00470106
1364	SBNO2 (2 of 3)	4.65271	0.00530225
1365	nfe2l2a	4.64955	0.00296297	ZDB-GENE-030723-2	nuclear factor (erythroid-derived 2)-like 2a
1366	slc16a6b	4.64673	0.0467598	ZDB-GENE-110208-3	solute carrier family 16 (monocarboxylic acid transporters), member 6b
1367	mapre1a	4.64669	0	ZDB-GENE-030131-6067	microtubule-associated protein, RP/EB family, member 1a
1368	CD9	4.64639	0.0269995
1369	BX511013.1	4.64511	0.0115263
1370	ckmb	4.64255	1.99547e-06	ZDB-GENE-040426-2128	creatine kinase, muscle b
1371	si:ch211-207c6.4	4.63881	4.47454e-07	ZDB-GENE-060526-91	si:ch211-207c6.4
1372	CLN6 (2 of 2)	4.63753	0.00466375
1373	cxcl-c1c	4.63513	0.00239487	ZDB-GENE-090313-165	chemokine (C-X-C motif) ligand C1c
1374	cd151	4.62934	0.00449884	ZDB-GENE-041010-137	CD151 molecule
1375	si:ch211-193e5.3	4.62899	0.0243944	ZDB-GENE-091116-7	si:ch211-193e5.3
1376	timp2a	4.61629	0.00412683	ZDB-GENE-030612-1	tissue inhibitor of metalloproteinase 2a
1377	mical3a	4.61118	0.000652966	ZDB-GENE-050126-2	microtubule associated monooxygenase, calponin and LIM domain containing 3a
1378	b9d1	4.61094	2.81439e-08	ZDB-GENE-050522-467	B9 protein domain 1
1379	ugt5g1	4.60534	0.0175034	ZDB-GENE-080305-10	UDP glucuronosyltransferase 5 family, polypeptide G1
1380	si:dkey-188i13.7	4.5957	3.53207e-07	ZDB-GENE-090312-190	si:dkey-188i13.7
1381	rgs13	4.59236	0.00200498	ZDB-GENE-070410-138	regulator of G-protein signaling 13
1382	AZI1 (2 of 2)	4.58655	7.54356e-05
1383	zgc:154125	4.58283	0.000584971	ZDB-GENE-061013-717	zgc:154125
1384	ubtf	4.58114	5.8738e-13
1385	SYCE3	4.57959	0
1386	arpc5a	4.57622	0.000220979	ZDB-GENE-030131-8448	actin related protein 2/3 complex, subunit 5A
1387	RPL37A	4.57617	0
1388	psmd5	4.5753	4.47551e-08	ZDB-GENE-050417-28	proteasome (prosome, macropain) 26S subunit, non-ATPase, 5
1389	dusp6	4.57502	0.000575588	ZDB-GENE-030613-1	dual specificity phosphatase 6
1390	ogfr	4.57438	0.0206581	ZDB-GENE-030131-377	opioid growth factor receptor
1391	si:dkey-121a11.3	4.56862	0.0116473
1392	rpl37	4.56502	0	ZDB-GENE-040625-39	ribosomal protein L37
1393	slc25a36a	4.55935	0.00310266	ZDB-GENE-040718-415	solute carrier family 25, member 36a
1394	traf3ip1	4.55878	1.39002e-09	ZDB-GENE-040426-1146	TNF receptor-associated factor 3 interacting protein 1
1395	WDPCP	4.55349	8.06208e-10
1396	slco2b1	4.55217	0.00690441	ZDB-GENE-051023-6	solute carrier organic anion transporter family, member 2B1
1397	ccdc85ca	4.54887	0.0428717	ZDB-GENE-060825-198	coiled-coil domain containing 85C, a
1398	rps25	4.54886	0	ZDB-GENE-040426-1788	ribosomal protein S25
1399	calm3a (20 16783664..16815721)	4.54168	0.0189321
1400	C24H18orf63	4.53951	0.0119339
1401	echdc2	4.53898	2.49051e-09	ZDB-GENE-030219-147	enoyl CoA hydratase domain containing 2
1402	pknox1.2	4.5384	0.00227026	ZDB-GENE-020123-1	pbx/knotted 1 homeobox 1.2
1403	CABZ01081148.1	4.53449	0.00439328
1404	c1qb	4.53242	0.00177535	ZDB-GENE-040801-223	complement component 1, q subcomponent, B chain
1405	ctdsp2	4.52307	0.000854752	ZDB-GENE-030131-184	CTD (carboxy-terminal domain, RNA polymerase II, polypeptide A) small phosphatase 2
1406	arl6ip5b	4.52145	0	ZDB-GENE-040718-223	ADP-ribosylation factor-like 6 interacting protein 5b
1407	si:dkey-34o23.2	4.514	4.46308e-12	ZDB-GENE-050809-71	si:dkey-34o23.2
1408	lrrc9	4.51351	0.00384331
1409	si:ch211-207c6.5	4.51138	0.000178278
1410	KDM4A (2 of 2)	4.50228	0.0149199
1411	myl9a	4.50098	0.00807398	ZDB-GENE-041010-120	myosin, light chain 9a, regulatory
1412	rbm8a	4.48979	7.7522e-15	ZDB-GENE-050306-51	RNA binding motif protein 8A
1413	CU137681.8	4.48644	0.00159066
1414	tsku	4.47808	0.000932543	ZDB-GENE-030131-4683	tsukushi small leucine rich proteoglycan homolog (Xenopus laevis)
1415	peli1b	4.47373	1.73719e-05	ZDB-GENE-061027-372	pellino homolog 1b (Drosophila)
1416	prkar1ab	4.46968	1.2318e-06	ZDB-GENE-050417-238	protein kinase, cAMP-dependent, regulatory, type I, alpha (tissue specific extinguisher 1) b
1417	si:dkey-250k15.4	4.46732	5.35319e-11
1418	CR936442.1	4.46634	8.72986e-05
1419	hnrnpd	4.46575	8.03697e-09	ZDB-GENE-070424-97	heterogeneous nuclear ribonucleoprotein D
1420	stx6	4.46517	6.6327e-09	ZDB-GENE-030131-858	syntaxin 6
1421	ip6k2	4.46439	4.3819e-11	ZDB-GENE-030131-760	inositol hexaphosphate kinase 2
1422	TTC40	4.45628	0.0013379
1423	fam92a1	4.45251	1.76026e-09	ZDB-GENE-040801-123	family with sequence similarity 92, member A1
1424	s100a10a	4.45062	0.00315799	ZDB-GENE-041010-35	S100 calcium binding protein A10a
1425	ccdc146	4.44936	5.30533e-08	ZDB-GENE-041210-217	coiled-coil domain containing 146
1426	col8a1b	4.44854	0.0296094	ZDB-GENE-060503-140	collagen, type VIII, alpha 1b
1427	si:dkey-25o1.6	4.44794	0.00205318	ZDB-GENE-091204-276	si:dkey-25o1.6
1428	gdpd1	4.44117	0.000149108	ZDB-GENE-040822-22	glycerophosphodiester phosphodiesterase domain containing 1
1429	ibtk	4.43816	2.13167e-10
1430	bbs12	4.43779	0.0070003	ZDB-GENE-070626-3	Bardet-Biedl syndrome 12
1431	si:rp71-3c13.3	4.43728	0.0212551
1432	si:rp71-45g20.4	4.43359	0.000547754	ZDB-GENE-070912-709	si:rp71-45g20.4
1433	si:ch211-145o7.3	4.43254	0.0314584	ZDB-GENE-061207-6	si:ch211-145o7.3
1434	nek8	4.4257	0.000815078	ZDB-GENE-020509-1	NIMA (never in mitosis gene a)-related kinase 8
1435	brf1b	4.42194	0.0368197	ZDB-GENE-030131-6248	BRF1 homolog, subunit of RNA polymerase III transcription initiation factor IIIBb
1436	akr1b1	4.42089	0.0476719	ZDB-GENE-040625-7	aldo-keto reductase family 1, member B1 (aldose reductase)
1437	CABZ01005649.2	4.42013	0.00626586
1438	fgf12b	4.41358	0.00333402	ZDB-GENE-060825-134	fibroblast growth factor 12b
1439	rpl23a	4.40881	0	ZDB-GENE-030131-7479	ribosomal protein L23a
1440	zgc:194659	4.40585	8.04111e-05	ZDB-GENE-081022-139	zgc:194659
1441	DHRS4	4.39925	0.000128431
1442	rps10	4.38948	0.000813013	ZDB-GENE-040426-1481	ribosomal protein S10
1443	hnrnpul1	4.38948	4.69058e-10	ZDB-GENE-040426-2432	heterogeneous nuclear ribonucleoprotein U-like 1
1444	gpr137	4.38901	0.00241097	ZDB-GENE-040718-443	G protein-coupled receptor 137
1445	CNTD1	4.38758	2.45142e-12
1446	si:dkey-273g3.2	4.38572	0.00367042
1447	rpl27	4.38028	0	ZDB-GENE-030131-4343	ribosomal protein L27
1448	NUPL2	4.3791	0	ZDB-GENE-040426-2292	nucleoporin like 2
1449	bbs7	4.37782	3.49578e-12	ZDB-GENE-030219-90	Bardet-Biedl syndrome 7
1450	sox4a (19 29272128..29275079)	4.36957	0.00198799
1451	C5H8orf4 (1 of 2)	4.36875	1.60373e-05
1452	fbxo25	4.36309	0	ZDB-GENE-040801-19	F-box protein 25
1453	ada	4.35856	0.00266312	ZDB-GENE-040718-393	adenosine deaminase
1454	ACOT12	4.35465	0.00347475
1455	ift20	4.3542	3.1921e-07	ZDB-GENE-040614-2	intraflagellar transport protein 20
1456	C13H10orf54	4.35102	0.00532178
1457	rps27a	4.34774	0	ZDB-GENE-030131-10018	ribosomal protein S27a
1458	cercam	4.34599	0.00803832	ZDB-GENE-030131-9787	cerebral endothelial cell adhesion molecule
1459	wt1a	4.34497	7.82702e-05	ZDB-GENE-980526-558	wilms tumor 1a
1460	si:ch211-239j9.1	4.34057	0.00237311
1461	GPR161 (2 of 2)	4.33103	0.0284482
1462	nrarpa	4.32946	0.00037083	ZDB-GENE-030515-6	notch-regulated ankyrin repeat protein a
1463	dram2b	4.32528	0.006141	ZDB-GENE-040625-141	DNA-damage regulated autophagy modulator 2b
1464	itm2ba	4.31701	0.0147234
1465	POLD4	4.31408	1.61227e-06
1466	zgc:86725	4.30092	0.00787652	ZDB-GENE-040625-46	zgc:86725
1467	ABCC3	4.29919	0.0379254
1468	slc7a10	4.29587	0.000861926
1469	nms	4.28886	0.000253939
1470	si:ch73-341p18.5	4.28724	0.0301011	ZDB-GENE-090313-150	si:ch73-341p18.5
1471	VWDE (2 of 2)	4.28135	0.0179906
1472	im:7136729	4.28065	1.01337e-06	ZDB-GENE-041111-14	im:7136729
1473	rpl7	4.27758	0	ZDB-GENE-030131-8654	ribosomal protein L7
1474	abcc4	4.27315	1.72493e-05	ZDB-GENE-030616-511	ATP-binding cassette, sub-family C (CFTR/MRP), member 4
1475	SYNE3	4.27211	1.25391e-05	ZDB-GENE-070209-271	spectrin repeat containing, nuclear envelope family member 3
1476	si:dkey-9i23.4	4.27006	2.43748e-05	ZDB-GENE-090313-363	si:dkey-9i23.4
1477	cry1a	4.26893	0.00607801	ZDB-GENE-010426-2	cryptochrome 1a
1478	ddit3	4.26569	0.022253	ZDB-GENE-070410-90	DNA-damage-inducible transcript 3
1479	ahnak	4.26197	0.00018016	ZDB-GENE-030131-8719	AHNAK nucleoprotein
1480	CABZ01067098.1	4.26188	1.85472e-05
1481	DIAPH2 (1 of 2)	4.25937	0.0190282
1482	rpl28	4.25809	0	ZDB-GENE-040930-10	ribosomal protein L28
1483	AL935186.6	4.25385	0
1484	lin52	4.24788	2.65489e-07	ZDB-GENE-061110-82	lin-52 homolog (C. elegans)
1485	dpagt1	4.24606	0	ZDB-GENE-060526-18	dolichyl-phosphate (UDP-N-acetylglucosamine) N-acetylglucosaminephosphotransferase 1 (GlcNAc-1-P transferase)
1486	tmem176	4.23309	7.54356e-05	ZDB-GENE-080902-2	transmembrane protein 176
1487	sox4a (19 29219712..29274131)	4.23218	0.00785918
1488	letm1	4.22823	0.000141214	ZDB-GENE-050522-154	leucine zipper-EF-hand containing transmembrane protein 1
1489	perp	4.21957	0.000241991	ZDB-GENE-050104-1	PERP, TP53 apoptosis effector
1490	si:ch211-274f20.4	4.21423	0.00562821
1491	CABZ01086292.1	4.21234	0.000104077
1492	pde6h	4.20786	0.0457627	ZDB-GENE-040426-1754	phosphodiesterase 6H, cGMP-specific, cone, gamma
1493	gtf2f2a	4.20017	1.40852e-08	ZDB-GENE-040625-131	general transcription factor IIF, polypeptide 2a
1494	C5H12orf49	4.198	5.15713e-06
1495	AKNA (3 of 3)	4.18234	0.000461467
1496	ttc8	4.1812	1.37047e-13	ZDB-GENE-030131-8846	tetratricopeptide repeat domain 8
1497	slc30a1a	4.18062	0.000475912	ZDB-GENE-040426-1840	solute carrier family 30 (zinc transporter), member 1a
1498	RPL29	4.18033	0
1499	si:ch211-156j16.1	4.17811	0.0143268	ZDB-GENE-030131-4106	si:ch211-156j16.1
1500	ptges3a	4.17484	1.58648e-09
1501	spon1b	4.17392	0.00736253	ZDB-GENE-000427-10	spondin 1b
1502	si:ch211-242l1.1	4.15457	0.012376
1503	rpsa	4.15047	0	ZDB-GENE-040426-811	ribosomal protein SA
1504	lgals3l	4.1476	0.00196738	ZDB-GENE-030131-4324	lectin, galactoside-binding, soluble, 3 (galectin 3)-like
1505	CABZ01038708.1	4.1442	0.0120209
1506	arl2	4.14187	0	ZDB-GENE-041010-19	ADP-ribosylation factor-like 2
1507	XPR1 (2 of 2)	4.14018	4.12579e-06
1508	ARHGAP32 (1 of 2)	4.13893	0.00185468
1509	rplp2l	4.13763	0	ZDB-GENE-070327-2	ribosomal protein, large P2, like
1510	ftr82	4.13427	4.92033e-05	ZDB-GENE-030219-207	finTRIM family, member 82
1511	P4HTM (2 of 2)	4.13084	0.0043302
1512	CT009619.1	4.12922	0.0264958
1513	thbs1b	4.12922	0.0149446	ZDB-GENE-020708-1	thrombospondin 1b
1514	fam208b	4.12713	0.00109323	ZDB-GENE-041111-225	family with sequence similarity 208, member B
1515	SPTLC2 (2 of 2)	4.12251	0.00176379
1516	gnpda1	4.11415	1.50981e-14	ZDB-GENE-050417-417	glucosamine-6-phosphate deaminase 1
1517	rplp0	4.11253	0	ZDB-GENE-000629-1	ribosomal protein, large, P0
1518	eef2k	4.11105	0.00289539	ZDB-GENE-020916-2	elongation factor-2 kinase
1519	rpl10a	4.10732	0	ZDB-GENE-030131-2025	ribosomal protein L10a
1520	ctsh	4.10664	0.00055373	ZDB-GENE-030131-3539	cathepsin H
1521	rpl22	4.10492	0	ZDB-GENE-051113-276	ribosomal protein L22
1522	XAF1	4.10068	2.46209e-09
1523	dyrk1ab	4.09688	2.92424e-07	ZDB-GENE-030131-5677	dual-specificity tyrosine-(Y)-phosphorylation regulated kinase 1A, b
1524	rabif	4.09684	3.08471e-09	ZDB-GENE-040718-216	RAB interacting factor
1525	si:rp71-15d4.6	4.09393	0.0021027
1526	srsf1b	4.09247	8.43315e-11	ZDB-GENE-040426-1467	serine/arginine-rich splicing factor 1b
1527	c1qc	4.08987	0.00723838	ZDB-GENE-041010-51	complement component 1, q subcomponent, C chain
1528	cacnb1	4.08862	0.00606695	ZDB-GENE-040718-399	calcium channel, voltage-dependent, beta 1 subunit
1529	nrm	4.08483	0.0130695	ZDB-GENE-060503-445	nurim (nuclear envelope membrane protein
1530	dusp7	4.08232	0.000268361	ZDB-GENE-030131-5457	dual specificity phosphatase 7
1531	myl12.1	4.08069	0.0222719	ZDB-GENE-030131-4918	myosin, light chain 12, genome duplicate 1
1532	C14H4orf47	4.07223	0.0227711
1533	bbip1	4.06861	3.28402e-11	ZDB-GENE-050208-445	BBSome interacting protein 1
1534	si:dkey-27i16.2	4.0643	0.00362042
1535	smarcd2	4.0636	9.31967e-05
1536	pm20d1.1	4.05988	1.62973e-06	ZDB-GENE-051120-102	peptidase M20 domain containing 1, tandem duplicate 1
1537	RSPH1	4.05905	1.6415e-07
1538	lipin2	4.05852	4.46405e-08	ZDB-GENE-060503-153	lipin 2
1539	C11H3orf14	4.04768	1.05889e-07
1540	ulk1a	4.03939	0.00147861	ZDB-GENE-080723-31	unc-51-like kinase 1a (C. elegans)
1541	ODF2 (1 of 2)	4.03631	0.00045769
1542	ctssb.2	4.03046	6.64693e-05	ZDB-GENE-050626-55	cathepsin S, b.2
1543	prkag1	4.02908	0.000744375	ZDB-GENE-040426-2188	protein kinase, AMP-activated, gamma 1 non-catalytic subunit
1544	tmcc3	4.02814	0.000118976	ZDB-GENE-030131-1811	transmembrane and coiled-coil domain family 3
1545	FAM180A	4.01597	0.0338519
1546	CREM	4.00234	0.0412997
1547	f10	3.9994	0.00326476	ZDB-GENE-021206-9	coagulation factor X
1548	mknk2b	3.99387	1.79248e-09	ZDB-GENE-030829-2	MAP kinase-interacting serine/threonine kinase 2b
1549	WDR19	3.98764	7.80695e-05
1550	GABARAP (1 of 2)	3.98615	0
1551	vsg1	3.98545	0.000153708	ZDB-GENE-060616-96	vessel-specific 1
1552	pmepa1	3.98014	0.0238362	ZDB-GENE-040718-320	prostate transmembrane protein, androgen induced 1
1553	spred1	3.9765	0.00491487	ZDB-GENE-040426-2338	sprouty-related, EVH1 domain containing 1
1554	nme7	3.97226	4.72225e-11	ZDB-GENE-000210-35	non-metastatic cells 7, protein expressed in (nucleoside-diphosphate kinase)
1555	SUB1 (1 of 2)	3.96876	1.36832e-06
1556	rab3ip	3.96619	2.36498e-07	ZDB-GENE-050522-323	RAB3A interacting protein (rabin3)
1557	si:dkey-199f5.6	3.96605	0.0276968
1558	si:ch211-154o6.6	3.96471	0.0208809	ZDB-GENE-060503-576	si:ch211-154o6.6
1559	tuft1a	3.96397	0.0323802	ZDB-GENE-061103-184	tuftelin 1a
1560	oaz2a	3.96282	0.000538526
1561	CCDC92	3.95685	0.000168682
1562	keap1b	3.95677	0.0112701	ZDB-GENE-080508-1	kelch-like ECH-associated protein 1b
1563	SPDL1	3.95651	4.25289e-09
1564	cahz	3.9533	0.000682053	ZDB-GENE-980526-39	carbonic anhydrase
1565	lamb1a (25 32519230..32606949)	3.95037	0.0107074
1566	nfil3-6	3.94375	0.045846	ZDB-GENE-040704-63	nuclear factor, interleukin 3 regulated, member 6
1567	tial1	3.94342	1.57453e-10	ZDB-GENE-040426-1547	TIA1 cytotoxic granule-associated RNA binding protein-like 1
1568	ubl3a	3.93829	0.0160163	ZDB-GENE-030131-3431	ubiquitin-like 3a
1569	tmem67	3.93521	2.9575e-09	ZDB-GENE-080716-1	transmembrane protein 67
1570	rps28	3.93443	4.8368e-06	ZDB-GENE-030131-2022	ribosomal protein S28
1571	atp5ib	3.92998	0.000312155	ZDB-GENE-051130-1	ATP synthase, H+ transporting, mitochondrial F0 complex, subunit e, duplicate b
1572	ARMC9	3.92994	9.67383e-08
1573	gnb2	3.92972	0.024124
1574	SPEF1	3.9259	8.96846e-11
1575	mecr	3.91532	5.38605e-06	ZDB-GENE-050417-399	mitochondrial trans-2-enoyl-CoA reductase
1576	FAM179B	3.91391	0.000146319
1577	zmynd8	3.91296	0.0261764	ZDB-GENE-041119-1	zinc finger, MYND-type containing 8
1578	tnni2a.3	3.91114	0.000754431	ZDB-GENE-040718-80	troponin I, skeletal, fast 2a.3
1579	osbpl5	3.90964	0.031053	ZDB-GENE-030131-5872	oxysterol binding protein-like 5
1580	glsb	3.90576	0.00102474	ZDB-GENE-030616-550	glutaminase b
1581	LEKR1	3.90022	0.0206868
1582	psmb10	3.89956	0.00368356	ZDB-GENE-001208-2	proteasome (prosome, macropain) subunit, beta type, 10
1583	rpl35a	3.89897	0	ZDB-GENE-040718-190	ribosomal protein L35a
1584	chordc1	3.89084	6.41744e-14	ZDB-GENE-040426-1288	cysteine and histidine-rich domain (CHORD)-containing, zinc binding protein 1
1585	rpl32	3.8899	0	ZDB-GENE-060331-105	ribosomal protein L32
1586	ispd	3.88788	3.53316e-09	ZDB-GENE-061110-16	isoprenoid synthase domain containing
1587	tpi1b	3.8867	1.61406e-06	ZDB-GENE-020416-4	triosephosphate isomerase 1b
1588	gra	3.88468	0	ZDB-GENE-081022-203	granulito
1589	rps23	3.87545	0	ZDB-GENE-080220-50	ribosomal protein S23
1590	tgm2b	3.87508	1.59389e-08	ZDB-GENE-030131-2576	transglutaminase 2b
1591	si:dkey-208k22.3	3.87444	0.0498129
1592	BX005321.4	3.87241	0
1593	ankrd6b	3.86511	0.0036524	ZDB-GENE-030916-4	ankyrin repeat domain 6b
1594	MPC1	3.86318	0.00043287	ZDB-GENE-040718-94	mitochondrial pyruvate carrier 1
1595	CDC42EP1 (1 of 2)	3.85723	0.0312088
1596	CHCHD3 (2 of 2)	3.85267	0.00113952
1597	cyp2p10	3.83645	0	ZDB-GENE-040120-1	cytochrome P450, family 2, subfamily P, polypeptide 10
1598	C20H6orf170	3.83506	0.00238165
1599	C13H20orf194	3.83192	8.12831e-05
1600	tdrd7	3.81874	0.00582251	ZDB-GENE-040426-2103	tudor domain containing 7
1601	rpl6	3.81454	1.00594e-08	ZDB-GENE-030131-8671	ribosomal protein L6
1602	nitr9	3.80034	0.00288492	ZDB-GENE-041001-6	novel immune-type receptor 9
1603	mphosph8	3.79939	3.18807e-12	ZDB-GENE-050309-191	M-phase phosphoprotein 8
1604	bsdc1	3.79274	4.9406e-10	ZDB-GENE-040905-1	BSD domain containing 1
1605	SPIRE1 (1 of 3)	3.79224	0.0180634
1606	SERPINH1 (2 of 2)	3.79205	0.00985912
1607	gtf2b	3.79161	0.00068995	ZDB-GENE-030131-3544	general transcription factor IIB
1608	fibpa	3.79129	6.59164e-11	ZDB-GENE-040426-1363	fibroblast growth factor (acidic) intracellular binding protein a
1609	larp1b	3.78859	9.48149e-11
1610	ywhabb	3.78788	0.000743023	ZDB-GENE-040426-2160	tyrosine 3-monooxygenase/tryptophan 5-monooxygenase activation protein, beta polypeptide b
1611	CU137681.7	3.78477	0.00886379
1612	lect2l	3.78381	0.0078549	ZDB-GENE-070127-4	leukocyte cell-derived chemotaxin 2 like
1613	phf11	3.76748	0.00543103	ZDB-GENE-081104-417	PHD finger protein 11
1614	faah2a	3.76414	0.000794632	ZDB-GENE-040718-453	fatty acid amide hydrolase 2a
1615	C10H11orf63	3.76268	4.49594e-10
1616	rps16	3.76132	2.38827e-05	ZDB-GENE-050506-107	ribosomal protein S16
1617	zgc:158260 (5 56670875..56683246)	3.75736	0.0456276
1618	prep	3.75716	8.63216e-09	ZDB-GENE-050522-14	prolyl endopeptidase
1619	si:ch211-173m16.2	3.75302	0.000133231
1620	lca5	3.75109	0.00014304
1621	C1H4orf27	3.74705	0
1622	emp2	3.74688	0.00155635	ZDB-GENE-040822-24	epithelial membrane protein 2
1623	si:rp71-68n21.10	3.74383	0.0495313
1624	VSIG10L	3.74335	0.0277564
1625	zc2hc1a	3.7423	2.21063e-07	ZDB-GENE-030131-3132	zinc finger, C2HC-type containing 1A
1626	CU463790.1	3.73985	0.0270388
1627	il15	3.73811	0.00167135	ZDB-GENE-060213-2	interleukin 15
1628	etnk1	3.72841	0.00285484	ZDB-GENE-030328-21	ethanolamine kinase 1
1629	top2a	3.71634	0.000378068	ZDB-GENE-030131-2453	topoisomerase (DNA) II alpha
1630	NSMCE2	3.71562	7.08838e-14
1631	C11H3orf37	3.71506	1.07975e-05
1632	ckma	3.70875	0.000587573	ZDB-GENE-980526-109	creatine kinase, muscle a
1633	ctdspl2b	3.70832	0.000134364	ZDB-GENE-030131-1809	CTD (carboxy-terminal domain, RNA polymerase II, polypeptide A) small phosphatase like 2b
1634	RB1CC1	3.70742	2.53895e-05
1635	sms	3.70688	1.00437e-07	ZDB-GENE-040625-150	spermine synthase
1636	rps29	3.7057	0	ZDB-GENE-040622-5	ribosomal protein S29
1637	rab10	3.70381	0	ZDB-GENE-040718-304	RAB10, member RAS oncogene family
1638	ivns1abpa	3.70012	2.72855e-08	ZDB-GENE-031222-2	influenza virus NS1A binding protein a
1639	psme4a	3.69378	0.0103192
1640	dclk1a	3.69163	0.0328565	ZDB-GENE-061013-124	doublecortin-like kinase 1a
1641	tada3l	3.69112	1.83135e-07	ZDB-GENE-030131-6725	transcriptional adaptor 3 (NGG1 homolog, yeast)-like
1642	ift27	3.68623	0	ZDB-GENE-041212-9	intraflagellar transport 27 homolog (Chlamydomonas)
1643	si:ch211-147d7.5	3.68505	1.41994e-10
1644	si:dkey-236a14.12	3.67447	6.23136e-06
1645	cav2	3.66879	0.0310617	ZDB-GENE-040625-164	caveolin 2
1646	ufd1l	3.66331	0	ZDB-GENE-040718-150	ubiquitin fusion degradation 1-like
1647	mapk13	3.66002	0.00758942	ZDB-GENE-041111-17	mitogen-activated protein kinase 13
1648	IQCK	3.65861	0	ZDB-GENE-081022-109	IQ motif containing K
1649	setd3	3.65668	4.3835e-06	ZDB-GENE-030131-9137	SET domain containing 3
1650	tusc2a	3.65446	5.13328e-05	ZDB-GENE-061013-612	tumor suppressor candidate 2a
1651	eml3	3.65322	0.00365276
1652	si:ch211-196l7.4	3.65064	8.52954e-09
1653	NCOA5	3.64884	7.76944e-09	ZDB-GENE-040912-155	nuclear receptor coactivator 5
1654	FRMD7 (1 of 2)	3.64747	0.0249545
1655	rad21l1	3.64726	0	ZDB-GENE-061103-505	RAD21-like 1 (S. pombe)
1656	dync1i1	3.64545	0.0336055	ZDB-GENE-061215-62	dynein, cytoplasmic 1, intermediate chain 1
1657	dffa	3.644	1.70958e-09	ZDB-GENE-040718-376	DNA fragmentation factor, alpha polypeptide
1658	BX005321.1	3.64275	0.000409057
1659	BX465203.1	3.64163	0.0326808
1660	kctd12.2	3.63912	0.00208944	ZDB-GENE-060117-4	potassium channel tetramerisation domain containing 12.2
1661	zgc:92107	3.63782	0.00195329	ZDB-GENE-041114-4	zgc:92107
1662	arid5a	3.63561	0.0477338	ZDB-GENE-100525-3	AT rich interactive domain 5A (MRF1-like)
1663	atoh8	3.63331	0.0364004	ZDB-GENE-061215-7	atonal homolog 8
1664	dpp7	3.62602	0.00411143	ZDB-GENE-050306-16	dipeptidyl-peptidase 7
1665	cd99	3.61953	0.00294649	ZDB-GENE-061103-391	CD99 molecule
1666	pparaa	3.61725	0.0380989	ZDB-GENE-041210-169	peroxisome proliferator-activated receptor alpha a
1667	top2b	3.61625	0.00104028	ZDB-GENE-041008-136	topoisomerase (DNA) II beta
1668	si:dkey-199f5.7	3.61103	0.00600654
1669	HSF2BP	3.61024	5.47744e-05
1670	spred2b	3.6099	0.0206581	ZDB-GENE-040426-2342	sprouty-related, EVH1 domain containing 2b
1671	aldh2a	3.60972	6.10775e-05
1672	rpl18	3.60778	0	ZDB-GENE-040801-165	ribosomal protein L18
1673	PLEKHA6	3.60713	0.0203162
1674	pls3	3.60618	0.0119327	ZDB-GENE-040718-10	plastin 3 (T isoform)
1675	ppcdc	3.60494	0.0041651	ZDB-GENE-040426-1749	phosphopantothenoylcysteine decarboxylase
1676	rpl39	3.60285	0	ZDB-GENE-040625-51	ribosomal protein L39
1677	SIK1	3.59582	0.0238341
1678	tmed4	3.59365	0.000856602	ZDB-GENE-040625-140	transmembrane emp24 protein transport domain containing 4
1679	LRRC45	3.58999	0.0141209
1680	rps8a	3.58951	0	ZDB-GENE-030131-8626	ribosomal protein S8a
1681	TRAFD1	3.58834	3.3193e-05
1682	ppap2b	3.5863	0.015286	ZDB-GENE-060526-241	phosphatidic acid phosphatase type 2B
1683	dbpb	3.58513	0.00307184	ZDB-GENE-100922-6	D site of albumin promoter (albumin D-box) binding protein b
1684	katnb1	3.57322	6.94315e-06	ZDB-GENE-040426-1954	katanin p80 (WD repeat containing) subunit B 1
1685	CD53	3.5732	0.0209046
1686	si:dkey-4e7.3	3.56892	0.000555822
1687	otub1b	3.56812	3.44791e-07	ZDB-GENE-040718-204	OTU domain, ubiquitin aldehyde binding 1b
1688	piwil1	3.56584	2.00749e-07	ZDB-GENE-030813-2	piwi-like 1 (Drosophila)
1689	ppp1cbl	3.56031	1.96636e-12	ZDB-GENE-030131-6529	protein phosphatase 1, catalytic subunit, beta isoform, like
1690	recql	3.55504	1.15136e-06	ZDB-GENE-050809-134	RecQ protein-like (DNA helicase Q1-like)
1691	MFF (2 of 2)	3.55379	7.33602e-10
1692	scmh1	3.55258	0.00538826	ZDB-GENE-070410-82	sex comb on midleg homolog 1 (Drosophila)
1693	CT027679.1	3.54855	0.0376616
1694	mkrn1	3.54773	2.55505e-06	ZDB-GENE-020213-1	makorin, ring finger protein, 1
1695	HEXDC	3.54642	8.87889e-11
1696	C11H20orf96	3.54552	0.000624052
1697	crhbp	3.54279	0.0146011	ZDB-GENE-040801-196	corticotropin releasing hormone binding protein
1698	cdkn1ba	3.53767	0.0245679	ZDB-GENE-040812-3	cyclin-dependent kinase inhibitor 1Ba
1699	cmbl	3.53651	1.90531e-07	ZDB-GENE-071004-21	carboxymethylenebutenolidase-like (Pseudomonas)
1700	rps9	3.53245	0	ZDB-GENE-010724-15	ribosomal protein S9
1701	RPS20	3.52754	0	ZDB-GENE-040426-2284	ribosomal protein S20
1702	rps15a	3.52163	0	ZDB-GENE-030131-8708	ribosomal protein S15a
1703	elk4	3.51922	0.011917	ZDB-GENE-030716-1	ELK4, ETS-domain protein
1704	asah1b	3.51863	5.40175e-06	ZDB-GENE-040426-1512	N-acylsphingosine amidohydrolase (acid ceramidase) 1b
1705	CU467854.1	3.51648	0.0060947
1706	nt5c2b	3.51642	0.00588009	ZDB-GENE-061013-522	5'-nucleotidase, cytosolic IIb
1707	CABZ01047562.1	3.5126	0.000775962
1708	SIMC1	3.51166	3.75225e-05
1709	gltpd1	3.51004	0.00328023	ZDB-GENE-040801-240	glycolipid transfer protein domain containing 1
1710	PTP4A2 (2 of 2)	3.50959	0
1711	zgc:112425	3.50509	0	ZDB-GENE-050417-329	zgc:112425
1712	dynlrb1	3.50403	0	ZDB-GENE-040426-989	dynein, light chain, roadblock-type 1
1713	si:ch211-161h7.4	3.50162	5.37624e-05
1714	rps7	3.50119	0	ZDB-GENE-040426-1718	ribosomal protein S7
1715	PHLDB3 (1 of 2)	3.49073	2.31294e-07
1716	VAV1 (2 of 2)	3.48709	0.0411344
1717	tbk1	3.48214	4.53872e-05	ZDB-GENE-060512-359	TANK-binding kinase 1
1718	pdhb	3.48193	2.64754e-12	ZDB-GENE-040426-2173	pyruvate dehydrogenase (lipoamide) beta
1719	hibch	3.47891	1.56752e-05	ZDB-GENE-050327-29	3-hydroxyisobutyryl-Coenzyme A hydrolase
1720	zfand4	3.47213	0.000353319	ZDB-GENE-090312-102	zinc finger, AN1-type domain 4
1721	hpse	3.4714	8.42515e-05	ZDB-GENE-041111-200	heparanase
1722	pcnp	3.4712	7.45613e-11	ZDB-GENE-041010-130	PEST proteolytic signal containing nuclear protein
1723	fbxo44	3.47077	1.31169e-12	ZDB-GENE-041212-85	F-box protein 44
1724	faim2a	3.47064	0.00473431	ZDB-GENE-050320-88	Fas apoptotic inhibitory molecule 2a
1725	si:ch1073-403i13.1	3.46821	2.0127e-07
1726	zgc:123105	3.46551	0	ZDB-GENE-051113-272	zgc:123105
1727	OLAH	3.4652	4.62863e-06
1728	fam101a	3.46439	0.0157283
1729	prnprs3	3.45905	0.00730893	ZDB-GENE-041221-3	prion protein, related sequence 3
1730	aim1a	3.45479	0.0470124	ZDB-GENE-041008-100	absent in melanoma 1a
1731	lmnb2	3.45123	0.00048989	ZDB-GENE-990630-13	lamin B2
1732	arl4ab	3.4496	0.00737126	ZDB-GENE-030219-167	ADP-ribosylation factor-like 4ab
1733	rpl36	3.44942	1.58238e-09	ZDB-GENE-040622-2	ribosomal protein L36
1734	cul3a	3.44767	0	ZDB-GENE-030131-3376	cullin 3a
1735	gpcpd1	3.44666	0.00304211	ZDB-GENE-060503-472	glycerophosphocholine phosphodiesterase GDE1 homolog (S. cerevisiae)
1736	DEDD2	3.44562	2.38624e-08
1737	rad23aa	3.44534	0.000168682	ZDB-GENE-040808-59	RAD23 homolog Aa (S. cerevisiae)
1738	scinlb	3.43713	0.0154388	ZDB-GENE-040426-2068	scinderin like b
1739	adh8a	3.437	0.000166179	ZDB-GENE-030529-3	alcohol dehydrogenase 8a
1740	si:ch211-42i9.4	3.42814	0.0358542
1741	C25H11orf49	3.4242	0.00206253
1742	n4bp2	3.41609	4.4139e-05	ZDB-GENE-061103-451	NEDD4 binding protein 2
1743	appa	3.41487	0.00489254	ZDB-GENE-000616-13	amyloid beta (A4) precursor protein a
1744	ccnf	3.41441	1.52502e-08	ZDB-GENE-021030-2	cyclin F
1745	dpy30	3.40749	2.72549e-11
1746	rps3	3.40708	3.34517e-06	ZDB-GENE-030131-8494	ribosomal protein S3
1747	bc2	3.40425	5.34939e-09	ZDB-GENE-040426-2922	putative breast adenocarcinoma marker
1748	wbp2	3.39716	1.52231e-08
1749	rsg1	3.38782	5.84808e-05	ZDB-GENE-040912-80	REM2 and RAB-like small GTPase 1
1750	ttll10	3.38755	0.0288923	ZDB-GENE-081104-350	tubulin tyrosine ligase-like family, member 10
1751	msnb	3.3802	0.01054	ZDB-GENE-030717-7	moesin b
1752	cops4	3.37924	0	ZDB-GENE-030131-4317	COP9 constitutive photomorphogenic homolog subunit 4 (Arabidopsis)
1753	pogzb	3.37775	0.0035417	ZDB-GENE-100609-3	pogo transposable element with ZNF domain b
1754	fkbp3	3.37541	1.37058e-12	ZDB-GENE-030616-419	FK506 binding protein 3
1755	MAPRE2	3.36527	0.0224077
1756	wu:fb44b02	3.36126	1.51751e-06
1757	FAM188B	3.36109	0.00776812
1758	rpl15	3.36096	2.9575e-09	ZDB-GENE-040801-183	ribosomal protein L15
1759	CU856237.1	3.35943	0.035917
1760	cd82a	3.35778	0.00157416	ZDB-GENE-030131-2818	CD82 antigen, a
1761	lims1	3.35638	0.00335941	ZDB-GENE-050522-236	LIM and senescent cell antigen-like domains 1
1762	pcm1	3.35495	0
1763	nr2f1a	3.35319	0.0280096	ZDB-GENE-980526-115	nuclear receptor subfamily 2, group F, member 1a
1764	kcnn1	3.34815	0.0378237
1765	mier1b	3.34638	1.66691e-05	ZDB-GENE-070705-170	mesoderm induction early response 1b
1766	SH3BGRL	3.34543	0.0176511
1767	rps18	3.34494	0.000438661	ZDB-GENE-020419-20	ribosomal protein S18
1768	sntb1	3.34409	0.000225508	ZDB-GENE-040704-13	syntrophin, basic 1
1769	akap12b	3.33864	0.00186122	ZDB-GENE-030131-9753	A kinase (PRKA) anchor protein (gravin) 12b
1770	mtpn	3.33647	2.99068e-12	ZDB-GENE-040426-2166	myotrophin
1771	tuba1l2	3.33568	0.000448406
1772	psmc1a	3.33558	7.7522e-15	ZDB-GENE-030131-8730	proteasome (prosome, macropain) 26S subunit, ATPase, 1a
1773	ubtfl	3.33449	1.39196e-06	ZDB-GENE-040426-1159	upstream binding transcription factor, like
1774	bnip2	3.32353	1.91948e-05
1775	CCDC150	3.32003	0.0334672
1776	efha1	3.31425	0.000439158
1777	ctso	3.31049	0.000824048	ZDB-GENE-080724-8	cathepsin O
1778	notch2	3.30878	0.00362699	ZDB-GENE-000329-4	notch homolog 2
1779	nit1	3.30714	6.34971e-06	ZDB-GENE-040912-65	nitrilase 1
1780	dcp1b	3.30687	0.0312015
1781	cdc42	3.30355	5.46937e-06	ZDB-GENE-030131-8783	cell division cycle 42
1782	si:ch73-30l9.1	3.30172	0.0171145	ZDB-GENE-110411-132	si:ch73-30l9.1
1783	atp6v0cb	3.30009	0.00101518	ZDB-GENE-030131-4127	ATPase, H+ transporting, lysosomal, V0 subunit c, b
1784	WDR60	3.29758	0.00381284
1785	etfa	3.29742	2.40467e-12	ZDB-GENE-030131-4449	electron-transfer-flavoprotein, alpha polypeptide
1786	lss	3.29526	0.00247173	ZDB-GENE-050119-7	lanosterol synthase (2,3-oxidosqualene-lanosterol cyclase)
1787	supt3h	3.29254	3.83827e-06	ZDB-GENE-040718-370	suppressor of Ty 3 homolog (S. cerevisiae)
1788	srsf5a	3.29201	7.7522e-15	ZDB-GENE-030131-7336	serine/arginine-rich splicing factor 5a
1789	mrps25	3.29025	2.789e-05	ZDB-GENE-050417-52	mitochondrial ribosomal protein S25
1790	rbm46	3.28342	2.01994e-12	ZDB-GENE-061013-298	RNA binding motif protein 46
1791	smchd1	3.28288	7.52636e-08	ZDB-GENE-050211-6	structural maintenance of chromosomes flexible hinge domain containing 1
1792	ube2e2	3.2815	0.0158959	ZDB-GENE-040801-237	ubiquitin-conjugating enzyme E2E 2
1793	kifap3a	3.2775	0.00620613	ZDB-GENE-040912-74	kinesin-associated protein 3a
1794	MFSD10	3.27749	0.00269676
1795	arl2bp	3.27271	0	ZDB-GENE-040426-1604	ADP-ribosylation factor-like 2 binding protein
1796	tmem214	3.26842	0
1797	mapre1b	3.26808	2.23658e-14	ZDB-GENE-040426-2256	microtubule-associated protein, RP/EB family, member 1b
1798	stau1	3.26613	5.83324e-08	ZDB-GENE-030131-6372	staufen, RNA binding protein, homolog 1 (Drosophila)
1799	FP016237.2	3.26604	9.40174e-07
1800	soul4	3.26492	0.00688233
1801	cdon	3.26448	0.0312272	ZDB-GENE-021115-4	cell adhesion molecule-related/down-regulated by oncogenes
1802	MSL1 (1 of 2)	3.25946	1.44229e-05
1803	casp2	3.25685	0.000200431	ZDB-GENE-030825-3	caspase 2, apoptosis-related cysteine protease
1804	sdcbp2	3.2554	3.34959e-06	ZDB-GENE-030131-3727	syndecan binding protein (syntenin) 2
1805	si:ch211-232m8.3	3.25372	0.00224122
1806	ppm1k	3.25357	4.26494e-06	ZDB-GENE-050306-8	protein phosphatase 1K (PP2C domain containing)
1807	BEND2	3.25091	2.92538e-05
1808	parp1	3.2497	3.22003e-07	ZDB-GENE-030131-3955	poly (ADP-ribose) polymerase family, member 1
1809	myh11a	3.24891	0.0283934	ZDB-GENE-050531-1	myosin, heavy polypeptide 11, smooth muscle a
1810	yeats4	3.24486	1.14711e-09	ZDB-GENE-040718-252	YEATS domain containing 4
1811	si:ch211-223m11.5	3.24418	0.0231002
1812	relt	3.24302	0.0301971	ZDB-GENE-040426-2361	RELT tumor necrosis factor receptor
1813	si:dkey-14d8.9	3.23414	1.0682e-05
1814	hnrpdl	3.23053	0.000994874	ZDB-GENE-040426-2717	heterogeneous nuclear ribonucleoprotein D-like
1815	si:ch211-63o20.7	3.22418	1.07757e-07	ZDB-GENE-041001-194	si:ch211-63o20.7
1816	cbx7a	3.22305	0.00102207	ZDB-GENE-050417-400	chromobox homolog 7a
1817	VWA5A (4 of 4)	3.21898	0.00697483
1818	papss2b	3.21552	0.0352902	ZDB-GENE-010323-5	3'-phosphoadenosine 5'-phosphosulfate synthase 2b
1819	bhlhe40	3.21339	0.0466888	ZDB-GENE-030131-3133	basic helix-loop-helix family, member e40
1820	lgals3bpb	3.21269	0.00467023	ZDB-GENE-040426-2262	lectin, galactoside-binding, soluble, 3 binding protein b
1821	selk	3.21149	7.23944e-09	ZDB-GENE-040912-131	selenoprotein K
1822	vasnb	3.2114	0.027271
1823	DDX17	3.20939	0.00110483
1824	fam188a	3.20916	5.10177e-12	ZDB-GENE-061110-13	family with sequence similarity 188, member A
1825	rpl34	3.20836	1.62692e-06	ZDB-GENE-040426-1033	ribosomal protein L34
1826	CT573318.1	3.20652	0.0313196
1827	trip12	3.205	7.84178e-11	ZDB-GENE-041111-262	thyroid hormone receptor interactor 12
1828	arrdc3b	3.19892	0.000576669	ZDB-GENE-040912-182	arrestin domain containing 3b
1829	nudt4b	3.19856	2.59641e-05	ZDB-GENE-040912-79	nudix (nucleoside diphosphate linked moiety X)-type motif 4b
1830	sept2	3.19549	2.93726e-10	ZDB-GENE-030131-911	septin 2
1831	cry2b	3.19507	2.16274e-05	ZDB-GENE-010426-5	cryptochrome 2b
1832	si:ch211-229b6.2	3.19325	0.0271341
1833	ramp2	3.18388	0.0101765	ZDB-GENE-080204-79	receptor (G protein-coupled) activity modifying protein 2
1834	clic1	3.17789	0.000820129	ZDB-GENE-030131-3202	chloride intracellular channel 1
1835	srsf3a	3.17679	6.41744e-14	ZDB-GENE-030616-631	serine/arginine-rich splicing factor 3a
1836	hnrpkl	3.17258	5.15735e-05	ZDB-GENE-040426-1923	heterogeneous nuclear ribonucleoprotein K, like
1837	TMEM216	3.16849	2.86583e-07	ZDB-GENE-100818-1	transmembrane protein 216
1838	eif1b	3.16784	0.0041822	ZDB-GENE-030131-956	eukaryotic translation initiation factor 1B
1839	BX088708.1	3.16756	0.0116007
1840	cep72	3.15618	4.41846e-05	ZDB-GENE-101115-1	centrosomal protein 72
1841	cops2	3.15532	7.7522e-15	ZDB-GENE-040625-15	COP9 constitutive photomorphogenic homolog subunit 2 (Arabidopsis)
1842	hnrnpa0a	3.15473	3.9356e-07	ZDB-GENE-030131-2249	heterogeneous nuclear ribonucleoprotein A0a
1843	si:ch211-286m4.1	3.15318	0.00666763
1844	si:ch211-266k8.3	3.1528	0.00154325	ZDB-GENE-030131-4183	si:ch211-266k8.3
1845	wdr54	3.15171	0.000361076	ZDB-GENE-040801-151	WD repeat domain 54
1846	LENG8	3.15002	6.53524e-05
1847	isoc2	3.14742	4.84933e-05	ZDB-GENE-070518-1	isochorismatase domain containing 2
1848	tomm40l	3.1385	1.15912e-05	ZDB-GENE-040426-2319	translocase of outer mitochondrial membrane 40 homolog, like
1849	nr1d2a	3.13755	0.034083	ZDB-GENE-040504-1	nuclear receptor subfamily 1, group D, member 2a
1850	dtnba	3.13675	6.63538e-07	ZDB-GENE-030131-3967	dystrobrevin, beta a
1851	skp1	3.13581	1.17505e-10	ZDB-GENE-040426-1707	S-phase kinase-associated protein 1
1852	psmb7	3.13299	0.000536783	ZDB-GENE-001208-4	proteasome (prosome, macropain) subunit, beta type, 7
1853	kif3a	3.13089	0.000138816	ZDB-GENE-050417-71	kinesin family member 3A
1854	atg4c	3.13019	0.0413657	ZDB-GENE-040625-84	autophagy-related 4C (yeast)
1855	acaa1	3.12923	0.00226168	ZDB-GENE-040704-48	acetyl-Coenzyme A acyltransferase 1
1856	rps11	3.12495	0	ZDB-GENE-040426-2701	ribosomal protein S11
1857	psd3l	3.12335	0.00454486	ZDB-GENE-030131-8195	pleckstrin and Sec7 domain containing 3, like
1858	pspc1	3.12075	0.000620025	ZDB-GENE-030131-9530	paraspeckle component 1
1859	nfatc2ip	3.11702	3.82343e-08
1860	dbi	3.11485	9.44532e-06	ZDB-GENE-040426-1861	diazepam binding inhibitor (GABA receptor modulator, acyl-CoA binding protein)
1861	lnpb	3.11409	5.81454e-05	ZDB-GENE-030131-9455	limb and neural patterns b
1862	rps24	3.11404	9.03251e-06	ZDB-GENE-040109-5	ribosomal protein S24
1863	mgea5	3.11135	3.67136e-07
1864	arpc3	3.11104	1.16466e-05	ZDB-GENE-040625-107	actin related protein 2/3 complex, subunit 3
1865	NUDT12	3.11098	0.0110196
1866	stk36	3.11002	0.00499905	ZDB-GENE-030912-6	serine/threonine kinase 36 (fused homolog, Drosophila)
1867	arl15a	3.10862	0.00364098	ZDB-GENE-070209-3	ADP-ribosylation factor-like 15a
1868	aldob	3.107	0.00872227	ZDB-GENE-030131-383	aldolase b, fructose-bisphosphate
1869	mnd1	3.10264	6.23633e-09	ZDB-GENE-040801-116	meiotic nuclear divisions 1 homolog (S. cerevisiae)
1870	ENSDARG00000079705	3.10229	0.000926773
1871	clic4	3.08809	5.585e-11	ZDB-GENE-030326-3	chloride intracellular channel 4
1872	lrig2	3.08628	0.0237825	ZDB-GENE-041111-75	leucine-rich repeats and immunoglobulin-like domains 2
1873	hic1	3.08501	0.016226	ZDB-GENE-040713-2	hypermethylated in cancer 1
1874	ak4	3.08291	0.00226049	ZDB-GENE-040426-2505	adenylate kinase 4
1875	ybx1	3.07875	4.35592e-14	ZDB-GENE-000629-3	Y box binding protein 1
1876	rps27.2	3.0778	0.00022405	ZDB-GENE-040426-1735	ribosomal protein S27, isoform 2
1877	sntg2	3.07227	0.0401765
1878	pigk	3.07167	0.000923142	ZDB-GENE-040625-162	phosphatidylinositol glycan, class K
1879	rnd3b	3.07077	0.00576175	ZDB-GENE-040718-331	Rho family GTPase 3b
1880	st5	3.06727	0.00188743
1881	ENSDARG00000041723	3.06649	0
1882	ENSDARG00000089665	3.06433	9.28117e-07
1883	srl	3.06264	5.89201e-05	ZDB-GENE-061110-91	sarcalumenin
1884	CR855137.1	3.05746	1.1468e-05
1885	BRD1 (1 of 2)	3.05164	0.00792498
1886	RNF212	3.0477	0.00370305
1887	st6galnac5b	3.04384	0.0121331	ZDB-GENE-040912-25	ST6 (alpha-N-acetyl-neuraminyl-2,3-beta-galactosyl-1,3)-N-acetylgalactosaminide alpha-2,6-sialyltransferase 5b
1888	xgb	3.03288	0.00194551	ZDB-GENE-050125-1	x globin
1889	cnn3a	3.03176	1.64202e-05	ZDB-GENE-030131-5130	calponin 3, acidic a
1890	gstt1b	3.02514	9.7318e-08	ZDB-GENE-040426-1491	glutathione S-transferase theta 1b
1891	kalrnb	3.0207	0.000182969	ZDB-GENE-060421-7244	kalirin, RhoGEF kinase b
1892	ercc3	3.01561	5.49388e-05	ZDB-GENE-030131-3043	excision repair cross-complementing rodent repair deficiency, complementation group 3
1893	mgmt	3.01529	2.35339e-05	ZDB-GENE-120614-1	O-6-methylguanine-DNA methyltransferase
1894	slc3a2b	3.01467	2.17706e-08	ZDB-GENE-040122-2	solute carrier family 3, member 2b
1895	bmpr1bb (10 992504..1006540)	3.01457	0.000388996
1896	C7H4orf48	3.01328	0.00108014
1897	cdk2	3.01277	0	ZDB-GENE-040426-2741	cyclin-dependent kinase 2
1898	sptbn2	3.00446	0.000498721	ZDB-GENE-030131-787	spectrin, beta, non-erythrocytic 2
1899	tefb	3.00438	0.00120207	ZDB-GENE-050522-224	thyrotroph embryonic factor b
1900	DNAH5	3.00423	0.00242643	ZDB-GENE-110411-177	dynein, axonemal, heavy chain 5
1901	chchd6a	3.00405	7.30103e-08	ZDB-GENE-040930-2	coiled-coil-helix-coiled-coil-helix domain containing 6a
1902	esco2	3.00161	0	ZDB-GENE-050913-156	establishment of cohesion 1 homolog 2
1903	mbd2	2.99958	0.00126614	ZDB-GENE-030131-9049	methyl-CpG binding domain protein 2
1904	trnau1apl	2.99874	1.05316e-05
1905	zgc:173594	2.99756	8.50878e-06	ZDB-GENE-071004-86	zgc:173594
1906	arhgef18b	2.99319	0.0422515	ZDB-GENE-070705-462	rho/rac guanine nucleotide exchange factor (GEF) 18b
1907	kifap3b	2.99171	0.00227327	ZDB-GENE-030131-2219	kinesin-associated protein 3b
1908	rps3a	2.98996	0	ZDB-GENE-030131-9184	ribosomal protein S3A
1909	appb	2.97936	0.014715	ZDB-GENE-020220-1	amyloid beta (A4) precursor protein b
1910	slc25a43	2.97749	0.0114397	ZDB-GENE-030616-69	solute carrier family 25, member 43
1911	nrp1a	2.97674	0.0466558	ZDB-GENE-030519-2	neuropilin 1a
1912	scaper	2.97516	0.000790014	ZDB-GENE-060303-5	S phase cyclin A-associated protein in the ER
1913	atg9a	2.97466	0.00931478	ZDB-GENE-070209-65	ATG9 autophagy related 9 homolog A (S. cerevisiae)
1914	ift140	2.96605	0.000724425
1915	rtn1b	2.96504	0.0242741	ZDB-GENE-030710-3	reticulon 1b
1916	ARRDC3	2.96427	0.00748856
1917	isca1	2.96287	7.04309e-07	ZDB-GENE-050626-94	iron-sulfur cluster assembly 1
1918	cxcl12a	2.96277	0.00605543	ZDB-GENE-030318-1	chemokine (C-X-C motif) ligand 12a (stromal cell-derived factor 1)
1919	rxrbb	2.96236	0.0052358	ZDB-GENE-990415-242	retinoid x receptor, beta b
1920	DYRK3	2.9579	9.28307e-06
1921	psmc5	2.9575	1.04228e-12	ZDB-GENE-030131-6547	proteasome (prosome, macropain) 26S subunit, ATPase, 5
1922	pnrc1	2.95661	0.029911
1923	mbpb	2.95599	0.00920904	ZDB-GENE-030429-21	myelin basic protein b
1924	inpp5e	2.95529	0.00391861	ZDB-GENE-050809-23	inositol polyphosphate-5-phosphatase
1925	rqcd1	2.95312	1.09058e-09	ZDB-GENE-030131-1558	RCD1 required for cell differentiation1 homolog (S. pombe)
1926	rad54l2	2.95001	0.00288432	ZDB-GENE-030131-3097	RAD54-like 2 (S. cerevisiae)
1927	ENSDARG00000091217	2.94694	0.0367418
1928	GOLM1	2.94585	2.9996e-07
1929	TFPT	2.93758	2.92362e-10
1930	rhoad	2.9327	0	ZDB-GENE-040718-144	ras homolog gene family, member Ad
1931	FP326669.1	2.93124	0.0179892
1932	HEATR2 (2 of 2)	2.92646	0.000637523
1933	ruvbl2	2.92639	3.68654e-08	ZDB-GENE-030109-1	RuvB-like 2 (E. coli)
1934	ube2h	2.92571	3.12783e-10	ZDB-GENE-030616-67	ubiquitin-conjugating enzyme E2H (UBC8 homolog, yeast)
1935	RPS6	2.92479	0
1936	zgc:110540	2.91402	0.00169278	ZDB-GENE-050327-77	zgc:110540
1937	tln1	2.91386	0.0121331	ZDB-GENE-031002-48	talin 1
1938	b4galt6	2.91356	5.11484e-05	ZDB-GENE-040426-789	UDP-Gal:betaGlcNAc beta 1,4- galactosyltransferase, polypeptide 6
1939	ahcyl2	2.91281	6.23256e-08	ZDB-GENE-040115-5	S-adenosylhomocysteine hydrolase-like 2
1940	wu:fe36b12	2.91231	0.00401706
1941	aspm	2.90801	0.00118289	ZDB-GENE-050208-620	asp (abnormal spindle)-like, microcephaly associated (Drosophila)
1942	rps13	2.90576	9.77935e-14	ZDB-GENE-040625-52	ribosomal protein S13
1943	ENSDARG00000043571	2.89653	1.45667e-08
1944	glud1b	2.89275	2.03892e-10	ZDB-GENE-030828-1	glutamate dehydrogenase 1b
1945	ptrfb	2.88837	0.0477276	ZDB-GENE-030131-5509	polymerase I and transcript release factor b
1946	tmem56b	2.88319	0.0262223	ZDB-GENE-041010-90	transmembrane protein 56b
1947	pomp	2.88145	5.56043e-05	ZDB-GENE-040801-10	proteasome maturation protein
1948	tmem59	2.87841	2.26643e-09
1949	ATF6B	2.8755	0.000856602	ZDB-GENE-061103-166	activating transcription factor 6 beta
1950	mier2	2.86995	0.00102972	ZDB-GENE-050208-795	mesoderm induction early response 1, family member 2
1951	ptbp1a	2.86769	8.03648e-06	ZDB-GENE-050522-492	polypyrimidine tract binding protein 1a
1952	spo11	2.86704	5.5685e-07	ZDB-GENE-040426-1900	SPO11 meiotic protein covalently bound to DSB homolog (S. cerevisiae)
1953	e2f8	2.86664	1.00136e-08	ZDB-GENE-041111-260	E2F transcription factor 8
1954	ttc21b	2.862	0.00274281
1955	fam120c	2.85439	0.00283984
1956	mgrn1a	2.85132	3.34008e-06	ZDB-GENE-030131-6192	mahogunin, ring finger 1a
1957	atp5s	2.85071	3.02925e-06	ZDB-GENE-040426-959	ATP synthase, H+ transporting, mitochondrial F0 complex, subunit s
1958	irf2bp2b	2.84929	0.0153163	ZDB-GENE-040426-2574	interferon regulatory factor 2 binding protein 2b
1959	zgc:85777	2.84737	0.00107024	ZDB-GENE-040426-2210	zgc:85777
1960	cyp2ad3	2.84491	0.0117368	ZDB-GENE-041001-156	cytochrome P450, family 2, subfamily AD, polypeptide 3
1961	cldnb	2.84416	0.0493938	ZDB-GENE-010328-2	claudin b
1962	rcor2	2.84305	1.71189e-11	ZDB-GENE-040426-1812	REST corepressor 2
1963	ddx43	2.84256	0	ZDB-GENE-080204-77	DEAD (Asp-Glu-Ala-Asp) box polypeptide 43
1964	adipor2	2.83678	1.5948e-10	ZDB-GENE-041210-60	adiponectin receptor 2
1965	CASP8 (2 of 4)	2.83137	0.0439204
1966	btf3	2.82901	2.21801e-07
1967	rpl9	2.82178	0	ZDB-GENE-030131-8646	ribosomal protein L9
1968	bbs2	2.82149	0.00200446	ZDB-GENE-020801-1	Bardet-Biedl syndrome 2
1969	si:rp71-68n21.11	2.81894	0.0324534
1970	efhd2	2.81808	0.0033265	ZDB-GENE-060531-152	EF-hand domain family, member D2
1971	herpud2	2.81629	0.000262037	ZDB-GENE-040426-868	HERPUD family member 2
1972	atp6v1g1	2.8147	0	ZDB-GENE-030131-6965	ATPase, H+ transporting, V1 subunit G isoform 1
1973	rps19	2.81469	3.24274e-07	ZDB-GENE-040426-1716	ribosomal protein S19
1974	ALMS1	2.8135	0.0379629
1975	GSTK1 (1 of 4)	2.8108	0.0314584
1976	spata6l	2.80986	4.06526e-09	ZDB-GENE-040426-1369	spermatogenesis associated 6-like
1977	MYO18B	2.80908	0.0173776
1978	adssl1	2.80779	0.0313152	ZDB-GENE-040516-18	adenylosuccinate synthase like 1
1979	bscl2	2.80688	0.003706	ZDB-GENE-051113-140	Bernardinelli-Seip congenital lipodystrophy 2 (seipin)
1980	si:dkey-225d17.2	2.80275	0.0208093
1981	hddc3	2.8025	1.96569e-07	ZDB-GENE-050417-377	HD domain containing 3
1982	si:dkey-199f5.8	2.79686	0.000692718	ZDB-GENE-030131-4733	si:dkey-199f5.8
1983	samd1a	2.79501	0.00715751	ZDB-GENE-061013-517	sterile alpha motif domain containing 1a
1984	gnb2l1	2.79118	0	ZDB-GENE-990415-89	guanine nucleotide binding protein (G protein), beta polypeptide 2-like 1
1985	PHLDB3 (2 of 2)	2.78922	1.43155e-05
1986	usf1l	2.78681	1.20215e-06	ZDB-GENE-040426-2269	upstream transcription factor 1, like
1987	metrn	2.78478	0.0157853	ZDB-GENE-050102-1	meteorin, glial cell differentiation regulator
1988	rab18a	2.78427	8.11817e-05	ZDB-GENE-030131-3980	RAB18A, member RAS oncogene family
1989	rnf181	2.78352	0.000845422	ZDB-GENE-040426-1024	ring finger protein 181
1990	slc18b1	2.78321	0.000266148	ZDB-GENE-050417-386	solute carrier family 18, subfamily B, member 1
1991	rpgrip1l	2.78059	0.00385655	ZDB-GENE-081104-81	RPGRIP1-like
1992	rad1	2.77885	3.51087e-12	ZDB-GENE-040426-1873	RAD1 homolog (S. pombe)
1993	maff	2.77592	0.00316962	ZDB-GENE-040426-1280	v-maf musculoaponeurotic fibrosarcoma oncogene homolog f (avian)
1994	gulp1a	2.7688	0.0311837	ZDB-GENE-030616-21	GULP, engulfment adaptor PTB domain containing 1a
1995	capns1b	2.76237	1.50981e-14	ZDB-GENE-030131-5206	calpain, small subunit 1 b
1996	desi1b (12 19921621..19924440)	2.75739	0.00765757
1997	tmem19	2.75681	0.00132394	ZDB-GENE-040625-78	transmembrane protein 19
1998	STAG3L3	2.75663	0.000694802
1999	sepw1	2.75471	0.00741428	ZDB-GENE-030410-5	selenoprotein W, 1
[truncated: 416 more rows]

## Sheet: Ovary-biased 40 dpf
S/N	Gene symbol	Fold Change	P-value	Zfin ID	Description
1	zgc:173544	-56.2578	0.000151512
2	gata2b	-23.13	5.1048e-12	ZDB-GENE-040718-440	GATA-binding protein 2b
3	si:ch211-39n21.1	-20.5921	1.4117e-29
4	tph1a	-18.2704	4.64869e-42	ZDB-GENE-030317-1	tryptophan hydroxylase 1 (tryptophan 5-monooxygenase) a
5	clcnk	-17.3221	1.32467e-24	ZDB-GENE-040426-1379	chloride channel K
6	si:dkey-88l16.4	-16.7654	3.35124e-29	ZDB-GENE-091204-52	si:dkey-88l16.4
7	otx1b	-15.6569	7.30702e-11	ZDB-GENE-980526-400	orthodenticle homolog 1b
8	BX548000.1	-15.5833	9.94244e-21
9	QDPR (4 of 6)	-15.5075	3.45103e-13
10	zgc:112399	-15.0022	4.12383e-39	ZDB-GENE-050522-326	zgc:112399
11	ST3GAL1 (5 of 5)	-13.8771	2.72184e-32
12	DMKN	-13.7498	6.31233e-24
13	si:dkey-46g23.5	-13.0658	4.27798e-31	ZDB-GENE-030131-9306	si:dkey-46g23.5
14	si:ch211-127n13.3	-12.9909	1.34247e-11
15	CU467646.1	-12.9457	2.31048e-56
16	zgc:165453	-12.9369	1.41047e-27	ZDB-GENE-070720-13	zgc:165453
17	ENSDARG00000087448	-12.5544	1.08784e-42
18	crygmxl1	-12.487	4.81866e-19	ZDB-GENE-050522-392	crystallin, gamma MX, like 1
19	hyal6	-12.4397	9.12016e-11	ZDB-GENE-070112-2372	hyaluronoglucosaminidase 6
20	si:ch211-254n4.3	-12.2601	4.05115e-24
21	wu:fi42e03	-11.5512	4.61633e-49
22	sox21a	-11.2457	2.36819e-17	ZDB-GENE-990715-6	SRY-box containing gene 21a
23	si:dkeyp-98a7.2	-10.7384	1.26431e-13
24	FOXR1	-10.6413	8.62363e-39
25	poldip2	-10.5611	4.48059e-14	ZDB-GENE-030131-5881	polymerase (DNA-directed), delta interacting protein 2
26	ENSDARG00000088772	-10.4117	3.4005e-79
27	CU929354.1	-10.3998	1.4015e-07
28	si:dkey-121h17.7	-10.2569	2.41636e-15
29	QDPR (6 of 6)	-10.2534	7.45869e-15
30	polr3g	-10.1803	1.03166e-19
31	sh3d19	-10.1571	7.31004e-12	ZDB-GENE-050522-481	SH3 domain containing 19
32	DAPK2 (2 of 2)	-10.103	5.59514e-12
33	CABZ01044980.1	-10.1004	1.7111e-48
34	zgc:165539	-10.0985	1.01721e-29
35	CU655961.5	-10.0509	1.76026e-09
36	zgc:165481	-10.0176	2.72724e-05	ZDB-GENE-070615-21	zgc:165481
37	si:dkey-88l16.3	-9.82003	1.49847e-53	ZDB-GENE-030131-6015	si:dkey-88l16.3
38	hsd3b1	-9.81014	6.46669e-16	ZDB-GENE-081105-30	hydroxy-delta-5-steroid dehydrogenase, 3 beta- and steroid delta-isomerase 1
39	si:ch211-233h19.2	-9.76187	2.98149e-22
40	DEPDC7 (2 of 2)	-9.55461	1.07782e-15
41	si:dkey-46g23.3	-9.46148	1.27827e-61	ZDB-GENE-070705-477	si:dkey-46g23.3
42	si:dkey-241l7.3	-9.4475	6.84112e-12	ZDB-GENE-041014-239	si:dkey-241l7.3
43	si:ch211-119o8.6	-9.42812	2.82805e-14	ZDB-GENE-070912-17	si:ch211-119o8.6
44	mtus1a	-9.36849	6.93362e-08	ZDB-GENE-061103-409	mitochondrial tumor suppressor 1a
45	si:dkeyp-34c12.1	-9.35949	1.22088e-20
46	zgc:171445	-9.32902	2.37586e-58	ZDB-GENE-080205-2	zgc:171445
47	KCNS3 (2 of 2)	-9.30583	5.02411e-12
48	wu:fi34b01	-9.29287	2.13899e-74
49	chia.4	-9.26344	1.00313e-28	ZDB-GENE-030131-9279	chitinase, acidic.4
50	SYNGR2 (1 of 3)	-9.23564	2.84235e-08
51	ENSDARG00000087392	-9.21291	2.90663e-42
52	si:ch211-157j23.2	-9.01674	2.92582e-32
53	FJX1	-9.01269	8.78154e-15
54	ZBTB8A	-8.96254	2.58456e-14
55	pabpc1l	-8.9564	2.43915e-52	ZDB-GENE-030131-5836	poly(A) binding protein, cytoplasmic 1-like
56	si:dkey-46g23.2	-8.95449	1.24273e-51	ZDB-GENE-070705-476	si:dkey-46g23.2
57	CABZ01034793.1	-8.94986	2.05321e-32
58	si:dkey-176g4.5	-8.90468	3.047e-19
59	cldn15lb	-8.89063	1.64013e-07	ZDB-GENE-040718-145	claudin 15-like b
60	gbgt1l4	-8.76418	4.55943e-20	ZDB-GENE-031204-4	globoside alpha-1,3-N-acetylgalactosaminyltransferase 1, like 4
61	rpp38	-8.75455	1.81392e-11	ZDB-GENE-040718-258	ribonuclease P/MRP 38 subunit
62	trpc5b	-8.73895	1.61036e-07	ZDB-GENE-091112-24	transient receptor potential cation channel, subfamily C, member 5b
63	BX284640.3	-8.66817	2.68117e-41
64	AL935181.1	-8.66414	1.41233e-07
65	zgc:173990	-8.65459	1.50843e-37	ZDB-GENE-080218-1	zgc:173990
66	si:ch211-157j23.3	-8.65073	3.73336e-19
67	si:dkey-25c4.1	-8.64214	4.50798e-05
68	CCKAR	-8.63925	6.25645e-13
69	zgc:66449	-8.62616	1.53576e-55	ZDB-GENE-030131-5618	zgc:66449
70	si:dkey-88l16.5	-8.61043	2.94125e-19
71	caprin2	-8.52625	1.93174e-80	ZDB-GENE-040812-2	caprin family member 2
72	zgc:165518	-8.51538	1.59211e-54	ZDB-GENE-070720-15	zgc:165518
73	si:ch211-226h8.6	-8.51261	1.05713e-10	ZDB-GENE-050208-456	si:ch211-226h8.6
74	pfkma	-8.50978	8.99363e-16	ZDB-GENE-040912-135	phosphofructokinase, muscle a
75	BX004983.1	-8.45253	1.24937e-07
76	CR354382.1	-8.40672	3.19026e-07
77	bmp15	-8.34989	4.23461e-19	ZDB-GENE-030131-6115	bone morphogenetic protein 15
78	si:ch73-388k15.1	-8.34138	0.0143749
79	si:dkey-229d11.3	-8.30898	5.38501e-27
80	CABZ01051901.1	-8.30491	9.42617e-44
81	BX323793.4	-8.27278	5.41706e-36
82	si:dkey-241l7.4	-8.27205	1.33158e-53	ZDB-GENE-041014-238	si:dkey-241l7.4
83	C18H7orf23 (2 of 2)	-8.26097	7.62634e-15
84	hnmt	-8.22758	3.13582e-11	ZDB-GENE-040801-157	histamine N-methyltransferase
85	si:ch211-12h2.6	-8.21306	1.88632e-31	ZDB-GENE-091117-31	si:ch211-12h2.6
86	snai3	-8.20479	1.42813e-10	ZDB-GENE-061013-757	snail homolog 3
87	ENSDARG00000016538	-8.14091	1.44865e-42
88	si:ch211-223m11.2	-8.10969	2.11616e-34
89	tmprss4b	-8.10916	2.48342e-24	ZDB-GENE-030131-5862	transmembrane protease, serine 4b
90	si:ch1073-263o8.2	-8.07672	1.10825e-26
91	mcm3l	-8.049	2.45753e-37	ZDB-GENE-040121-2	MCM3 minichromosome maintenance deficient 3 (S. cerevisiae), like
92	zgc:153258	-8.03673	2.01929e-17	ZDB-GENE-060929-108	zgc:153258
93	si:ch211-146l10.5	-8.03441	1.47472e-34
94	elovl6l	-8.03115	3.12762e-17	ZDB-GENE-031110-3	ELOVL family member 6, elongation of long chain fatty acids like
95	ildr1a	-8.02936	3.65046e-27	ZDB-GENE-040426-1412	immunoglobulin-like domain containing receptor 1a
96	BX908797.1	-8.02356	7.95402e-10
97	si:dkeyp-50f7.2	-7.98694	3.29921e-43	ZDB-GENE-030131-5968	si:dkeyp-50f7.2
98	thy1	-7.98532	7.23673e-18	ZDB-GENE-030131-8561	Thy-1 cell surface antigen
99	GRXCR1	-7.96985	4.28175e-19
100	zgc:111868	-7.96867	1.01048e-36	ZDB-GENE-050809-138	zgc:111868
101	lin28a	-7.90805	5.19034e-12	ZDB-GENE-040426-747	lin-28 homolog A (C. elegans)
102	zgc:171426	-7.90614	5.37696e-25	ZDB-GENE-080212-2	zgc:171426
103	BX571823.4	-7.87641	1.26412e-10
104	tmem44	-7.87302	5.10992e-29	ZDB-GENE-060825-65	transmembrane protein 44
105	faah2b	-7.86904	9.28302e-43	ZDB-GENE-061027-358	fatty acid amide hydrolase 2b
106	zgc:66432	-7.84285	5.58833e-27	ZDB-GENE-030131-5827	zgc:66432
107	si:ch211-146l10.7	-7.82154	8.10644e-30
108	pmaip1	-7.80818	1.35972e-05	ZDB-GENE-070119-3	phorbol-12-myristate-13-acetate-induced protein 1
109	si:ch73-243b8.4	-7.77509	2.92714e-06
110	cyp2aa3	-7.77185	1.36811e-05	ZDB-GENE-031030-8	cytochrome P450, family 2, subfamily AA, polypeptide 3
111	figla	-7.7592	6.0917e-08	ZDB-GENE-031121-1	factor in the germline alpha
112	CU929378.1	-7.7523	4.75535e-46
113	zgc:173837	-7.73642	1.06925e-33	ZDB-GENE-080213-12	zgc:173837
114	zgc:152652	-7.73529	6.83616e-35	ZDB-GENE-060818-27	zgc:152652
115	srgap2b	-7.69181	6.00101e-09	ZDB-GENE-041210-103	SLIT-ROBO Rho GTPase activating protein 2b
116	KPNA7	-7.67579	2.26633e-67	ZDB-GENE-040426-2023	karyopherin alpha 7 (importin alpha 8)
117	CU929037.1	-7.67536	9.12816e-10
118	tecrl2	-7.67344	2.45189e-12	ZDB-GENE-041010-116	trans-2,3-enoyl-CoA reductase-like 2
119	hs3st3b1a	-7.6611	1.08443e-05	ZDB-GENE-070202-4	heparan sulfate (glucosamine) 3-O-sulfotransferase 3B1a
120	pygl	-7.64011	1.56834e-33	ZDB-GENE-041205-1	phosphorylase, glycogen; liver (Hers disease, glycogen storage disease type VI)
121	PALLD	-7.63644	2.15095e-15
122	zgc:171750	-7.61881	1.81687e-28	ZDB-GENE-071004-30	zgc:171750
123	zgc:103559	-7.61838	3.05942e-07	ZDB-GENE-041212-22	zgc:103559
124	zgc:112146	-7.57684	4.60669e-20	ZDB-GENE-050417-237	zgc:112146
125	CU855931.2	-7.51321	2.92794e-12
126	CU467646.4	-7.50931	2.05393e-33
127	gpr160	-7.50385	2.31151e-24	ZDB-GENE-081022-189	G protein-coupled receptor 160
128	BX957297.1	-7.49986	1.51485e-06
129	st6galnac1.2	-7.48893	1.90739e-18	ZDB-GENE-041014-161	ST6 (alpha-N-acetyl-neuraminyl-2,3-beta-galactosyl-1,3)-N-acetylgalactosaminide alpha-2,6-sialyltransferase 1.2
130	tlr18	-7.42944	8.82279e-11	ZDB-GENE-040220-2	toll-like receptor 18
131	si:dkey-12n16.1	-7.42816	4.18393e-10
132	CABZ01059627.1	-7.42067	9.31002e-18
133	foxh1	-7.41236	2.34615e-11	ZDB-GENE-000616-15	forkhead box H1
134	CDCP1 (1 of 3)	-7.41201	2.11906e-13
135	si:ch211-227i15.1	-7.41136	0.000464537
136	SH3D19 (2 of 2)	-7.40956	7.45016e-08
137	zgc:56231	-7.40816	5.94516e-44	ZDB-GENE-040426-1914	zgc:56231
138	tomm40	-7.39906	0.000320968	ZDB-GENE-030131-1365	translocase of outer mitochondrial membrane 40 homolog (yeast)
139	PATL2	-7.36865	4.55608e-37
140	mos	-7.35302	2.02945e-30	ZDB-GENE-040428-3	v-mos Moloney murine sarcoma viral oncogene homolog
141	AL929192.4	-7.34529	4.71326e-45
142	zgc:66479	-7.34356	4.8837e-26	ZDB-GENE-031030-10	zgc:66479
143	elovl7b	-7.33435	1.02197e-35	ZDB-GENE-030131-5485	ELOVL family member 7, elongation of long chain fatty acids (yeast) b
144	si:dkey-207j16.5	-7.33254	3.42821e-10
145	gbgt1l1	-7.32559	1.83939e-09	ZDB-GENE-040426-1117	globoside alpha-1,3-N-acetylgalactosaminyltransferase 1, like 1
146	si:ch73-90k17.1	-7.31746	2.54779e-39
147	BX571823.1	-7.31544	7.81594e-26
148	C25H15orf27	-7.302	3.46841e-18
149	zp2l1	-7.29465	5.21014e-65
150	CU929354.3	-7.28059	0.00126782
151	pif1	-7.27368	4.33224e-18	ZDB-GENE-030131-4928	PIF1 5'-to-3' DNA helicase homolog (S. cerevisiae)
152	SYCP2L	-7.27306	1.51537e-21
153	kcnc2	-7.26744	3.17108e-05	ZDB-GENE-070410-118	potassium voltage-gated channel, Shaw-related subfamily, member 2
154	si:dkey-105h11.2	-7.2624	1.48494e-11
155	sik2a	-7.25971	1.91347e-09	ZDB-GENE-070705-451	salt-inducible kinase 2a
156	vldlr	-7.23801	1.02333e-26	ZDB-GENE-040426-803	very low density lipoprotein receptor
157	im:7154842	-7.22983	0.000242455	ZDB-GENE-080917-19	im:7154842
158	zgc:172218	-7.19293	8.09456e-55	ZDB-GENE-080219-50	zgc:172218
159	fzd5	-7.16772	3.31763e-06	ZDB-GENE-990415-218	frizzled homolog 5
160	B4GALNT2 (2 of 3)	-7.15621	8.47449e-20
161	zp2l2	-7.15438	1.93565e-27	ZDB-GENE-060818-4	zona pellucida glycoprotein 2, like 2
162	btg2	-7.1541	5.78745e-45
163	FOLR4	-7.13655	4.06566e-07
164	gdf9	-7.13179	2.14103e-10	ZDB-GENE-050221-7	growth differentiation factor 9
165	ALOX5 (2 of 4)	-7.11831	1.33828e-30
166	BX571823.5	-7.10884	2.28054e-31
167	zgc:173856	-7.06133	1.31206e-30
168	phc3	-7.05961	1.94093e-05	ZDB-GENE-070912-369	polyhomeotic homolog 3 (Drosophila)
169	LBH	-7.0534	6.5067e-15
170	oclnb	-7.02853	6.76921e-10	ZDB-GENE-041212-43	occludin b
171	igf2bp3	-7.00368	2.68886e-25	ZDB-GENE-000308-1	insulin-like growth factor 2 mRNA binding protein 3
172	si:ch211-145c1.1	-6.95992	1.86558e-15	ZDB-GENE-070912-81	si:ch211-145c1.1
173	GALNT6	-6.94362	2.92277e-15	ZDB-GENE-040426-2272	UDP-N-acetyl-alpha-D-galactosamine:polypeptide N-acetylgalactosaminyltransferase 6 (GalNAc-T6)
174	pou5f1	-6.92336	2.63554e-17	ZDB-GENE-980526-485	POU domain, class 5, transcription factor 1
175	QDPR (5 of 6)	-6.92152	1.04049e-37
176	phex	-6.89063	2.27046e-29	ZDB-GENE-030103-2	phosphate regulating gene with homologues to endopeptidases on the X chromosome
177	cited2	-6.8892	1.18318e-11	ZDB-GENE-041010-141	Cbp/p300-interacting transactivator, with Glu/Asp-rich carboxy-terminal domain, 2
178	rrad	-6.88722	4.3835e-06	ZDB-GENE-030131-5607	Ras-related associated with diabetes
179	cx44.2	-6.88479	5.26209e-12	ZDB-GENE-010619-1	connexin 44.2
180	si:ch211-167j6.3	-6.87177	2.48959e-64
181	abcb5	-6.86413	5.18172e-16	ZDB-GENE-030131-6414	ATP-binding cassette, sub-family B (MDR/TAP), member 5
182	zgc:171977	-6.81785	3.24921e-26	ZDB-GENE-070822-24	zgc:171977
183	si:ch211-241j12.4	-6.80785	4.41533e-17
184	zgc:175136	-6.7993	1.13594e-22	ZDB-GENE-080204-122	zgc:175136
185	si:ch73-132k15.2	-6.7893	2.74264e-23
186	NOBOX	-6.75703	2.58619e-13	ZDB-GENE-030131-6376	NOBOX oogenesis homeobox
187	si:ch211-12e13.2	-6.75588	1.12754e-50	ZDB-GENE-060526-27	si:ch211-12e13.2
188	CABZ01112215.1	-6.74336	3.22766e-25
189	zgc:55413	-6.7423	1.88611e-41	ZDB-GENE-040426-2909	zgc:55413
190	sybu	-6.73879	4.74057e-29	ZDB-GENE-060929-1202	syntabulin (syntaxin-interacting)
191	st6gal2l	-6.73398	4.01071e-06	ZDB-GENE-120426-2	ST6 beta-galactosamide alpha-2,6-sialyltranferase 2, like
192	CABZ01074647.1	-6.73132	8.48495e-21
193	lmo7b	-6.71311	1.45565e-12	ZDB-GENE-060825-242	LIM domain only 7b
194	APCS	-6.69743	0.00593774
195	CABZ01112215.2	-6.69733	2.30511e-21
196	fgf6a	-6.6971	8.22103e-05	ZDB-GENE-980526-559	fibroblast growth factor 6a
197	mfsd6l	-6.69542	1.82293e-09	ZDB-GENE-040801-105	major facilitator superfamily domain containing 6-like
198	si:ch211-251f6.3	-6.6927	3.39829e-34
199	dvr1	-6.69238	6.92871e-18	ZDB-GENE-980526-389	decapentaplegic and Vg-related 1
200	ENSDARG00000089165	-6.68681	2.59687e-06
201	CDCP1 (2 of 3)	-6.67846	7.47933e-18
202	iqsec3a	-6.66929	2.6212e-06	ZDB-GENE-041210-343	IQ motif and Sec7 domain 3a
203	rhoq	-6.66643	4.05002e-06	ZDB-GENE-030131-5721	ras homolog gene family, member Q
204	hsd17b12a	-6.65742	7.67227e-25	ZDB-GENE-030131-5628	hydroxysteroid (17-beta) dehydrogenase 12a
205	C2CD4C (1 of 2)	-6.64708	8.64843e-05
206	zgc:153284	-6.64086	6.96699e-08	ZDB-GENE-060825-317	zgc:153284
207	si:dkeyp-52c3.2	-6.63413	0.000126877	ZDB-GENE-110411-46	si:dkeyp-52c3.2
208	ENSDARG00000063670	-6.61425	1.85019e-14
209	CU075911.1	-6.60789	1.81633e-20
210	cited4b	-6.60378	2.72006e-37	ZDB-GENE-030425-5	Cbp/p300-interacting transactivator, with Glu/Asp-rich carboxy-terminal domain, 4b
211	CST7	-6.60031	3.57007e-16
212	ENSDARG00000089062	-6.59309	9.47948e-35
213	FIGLA (2 of 2)	-6.58657	2.2981e-17
214	dlgap1b	-6.58186	6.44593e-05	ZDB-GENE-091116-98	discs, large (Drosophila) homolog-associated protein 1b
215	AL929192.1	-6.5804	1.7558e-76
216	neurod6b	-6.56687	1.24256e-05	ZDB-GENE-010608-2	neurogenic differentiation 6b
217	ENSDARG00000070166	-6.56642	2.82693e-19
218	rab11fip1a	-6.55267	1.28659e-07	ZDB-GENE-051113-116	RAB11 family interacting protein 1 (class I) a
219	zgc:66455	-6.55107	1.18119e-25	ZDB-GENE-040426-1642	zgc:66455
220	st3gal1	-6.53989	2.52739e-18	ZDB-GENE-060321-1	ST3 beta-galactoside alpha-2,3-sialyltransferase 1
221	st6gal2	-6.53205	1.1631e-06	ZDB-GENE-060322-4	ST6 beta-galactosamide alpha-2,6-sialyltranferase 2
222	sh3bp5b	-6.52895	3.18613e-13	ZDB-GENE-040426-2813	SH3-domain binding protein 5b (BTK-associated)
223	si:ch1073-504d15.2	-6.52357	0.000371291
224	MCOLN3 (2 of 2)	-6.50697	3.2085e-11
225	si:zfos-1505d6.3	-6.49853	2.99075e-24
226	si:dkey-167i21.2	-6.49378	6.62341e-10	ZDB-GENE-090313-198	si:dkey-167i21.2
227	BAIAP2L1 (1 of 3)	-6.49236	7.66169e-07
228	retsatl	-6.47115	1.26281e-25
229	KCNT2 (2 of 2)	-6.46601	0.000312092
230	ms4a17a.2	-6.45171	0.000345574
231	si:ch211-12h2.8	-6.44983	3.7499e-28	ZDB-GENE-091118-43	si:ch211-12h2.8
232	zgc:113293	-6.43693	6.48247e-21	ZDB-GENE-050417-453	zgc:113293
233	b4galnt1a	-6.42527	2.21608e-06	ZDB-GENE-070112-1462	beta-1,4-N-acetyl-galactosaminyl transferase 1a
234	CABZ01079009.1	-6.41832	2.76132e-24
235	zgc:158856	-6.41623	8.79579e-40	ZDB-GENE-070112-1722	zgc:158856
236	zgc:162969	-6.4049	2.33303e-31	ZDB-GENE-041008-244	zgc:162969
237	dab2	-6.40078	7.53477e-45	ZDB-GENE-040303-1	disabled homolog 2 (Drosophila)
238	si:ch211-125e6.6	-6.40035	0.000147567
239	slc12a8	-6.39536	7.39747e-09	ZDB-GENE-030131-5654	solute carrier family 12 (potassium/chloride transporters), member 8
240	pdlim2	-6.39019	6.52514e-17	ZDB-GENE-070308-4	PDZ and LIM domain 2 (mystique)
241	zgc:194551	-6.38303	1.1468e-05	ZDB-GENE-030131-4878	zgc:194551
242	si:ch211-161f1.3	-6.3706	2.93921e-07
243	rbpms2	-6.36923	1.44017e-42
244	CITED1	-6.36227	2.52816e-29
245	rab42b	-6.36211	0.00132448	ZDB-GENE-050417-172	RAB42, member RAS oncogene family
246	micall2b	-6.35779	1.84324e-11	ZDB-GENE-030131-5803	mical-like 2b
247	aanat1	-6.35064	1.81753e-07	ZDB-GENE-040329-1	arylalkylamine N-acetyltransferase 1
248	zgc:172323	-6.34247	0.000458087	ZDB-GENE-080204-113	zgc:172323
249	fbxo32	-6.3128	5.24319e-32	ZDB-GENE-040426-1040	F-box protein 32
250	ENSDARG00000086529	-6.30791	1.27642e-21
251	zgc:173556	-6.3035	1.13352e-26	ZDB-GENE-071004-54	zgc:173556
252	f13a1b	-6.29272	3.84879e-21	ZDB-GENE-030131-9634	coagulation factor XIII, A1 polypeptide b
253	FBXO10 (1 of 2)	-6.29245	3.56215e-05
254	zgc:195245	-6.28268	2.03783e-29	ZDB-GENE-081022-200	zgc:195245
255	zp3b	-6.2709	2.2042e-17	ZDB-GENE-031124-2	zona pellucida glycoprotein 3b
256	syt13	-6.26654	4.21369e-08
257	C7 (1 of 2)	-6.24999	1.91978e-22
258	cyp2aa9	-6.24774	0.000151201	ZDB-GENE-080724-3	cytochrome P450, family 2, subfamily AA, polypeptide 9
259	buc	-6.24414	4.76858e-30	ZDB-GENE-070117-694	bucky ball
260	ankrd22	-6.22883	2.38963e-27	ZDB-GENE-040426-1120	ankyrin repeat domain 22
261	lsm14b	-6.21168	3.66899e-75	ZDB-GENE-040426-779	LSM14B, SCD6 homolog B (S. cerevisiae)
262	CYSTM1	-6.20294	1.1621e-28
263	zgc:162592	-6.19835	1.02027e-11	ZDB-GENE-030131-5400	zgc:162592
264	si:dkey-226m8.9	-6.1878	2.88332e-05	ZDB-GENE-060526-260	si:dkey-226m8.9
265	tex2	-6.1771	1.70283e-10	ZDB-GENE-070615-7	testis expressed 2
266	zgc:113886	-6.17049	7.56702e-05	ZDB-GENE-050913-91	zgc:113886
267	gys2	-6.16888	6.72254e-07	ZDB-GENE-030826-31	glycogen synthase 2
268	mcm6l	-6.16103	1.85169e-25	ZDB-GENE-050913-141	MCM6 minichromosome maintenance deficient 6, like
269	zgc:77118	-6.14888	1.00122e-18	ZDB-GENE-040426-2211	zgc:77118
270	etv5b	-6.13586	8.92164e-11	ZDB-GENE-991228-4	ets variant 5b
271	C8H11orf31	-6.12514	1.09853e-07
272	ENSDARG00000087363	-6.12101	1.50396e-21
273	CCDC134 (1 of 2)	-6.11209	7.71577e-05
274	wu:fi38e01	-6.10927	1.1361e-24
275	svopl	-6.0896	7.88944e-09	ZDB-GENE-041114-109	SVOP-like
276	si:ch211-285d14.5	-6.08227	0.000229683
277	zp3.2 (17 2365374..2368214)	-6.06272	2.81074e-19
278	cth1	-6.04817	1.53411e-17	ZDB-GENE-990806-20	cth1
279	nxph1	-6.04776	3.73572e-05	ZDB-GENE-040718-231	neurexophilin 1
280	zp2.3	-6.04512	5.06482e-25	ZDB-GENE-010622-2	zona pellucida glycoprotein 2.3
281	si:ch211-194c21.1	-6.04206	0.00169111
282	gtf2f2b	-6.03945	9.53615e-11	ZDB-GENE-050417-374	general transcription factor IIF, polypeptide 2b
283	grip2a	-6.03861	7.20111e-12	ZDB-GENE-081104-132	glutamate receptor interacting protein 2a
284	si:dkey-24p1.6	-6.03041	3.18054e-17
285	zgc:55621	-6.02216	1.27314e-35	ZDB-GENE-040426-762	zgc:55621
286	mgat3	-6.01951	3.20336e-05	ZDB-GENE-050522-249	mannosyl (beta-1,4-)-glycoprotein beta-1,4-N-acetylglucosaminyltransferase
287	CABZ01092941.1	-6.00932	0.00350464
288	si:ch1073-75o15.4	-6.00919	2.69281e-28	ZDB-GENE-100922-199	si:ch1073-75o15.4
289	zgc:162160	-5.99992	9.34813e-07	ZDB-GENE-070424-22	zgc:162160
290	ERAP1 (1 of 2)	-5.99805	3.92086e-23
291	GANAB (1 of 3)	-5.99689	5.84105e-08
292	zp3c	-5.99317	7.47088e-21
293	elovl4b	-5.98691	1.52869e-06	ZDB-GENE-030131-7672	elongation of very long chain fatty acids (FEN1/Elo2, SUR4/Elo3, yeast)-like 4b
294	wnt8a (14 35620853..35628133)	-5.98671	2.19253e-07
295	QDPR (2 of 6)	-5.9635	1.67499e-27
296	si:dkeyp-98a7.5	-5.95387	4.23505e-05	ZDB-GENE-050208-360	si:dkeyp-98a7.5
297	TOP1MT	-5.95361	5.29066e-19	ZDB-GENE-040624-2	mitochondrial topoisomerase I
298	nanos3	-5.94883	3.57041e-17	ZDB-GENE-011221-1	nanos homolog 3
299	zp3a.2	-5.94789	1.10179e-22
300	si:dkey-179j5.5	-5.9478	6.60571e-08	ZDB-GENE-070705-320	si:dkey-179j5.5
301	slc43a1a	-5.94713	2.51441e-28	ZDB-GENE-030131-6327	solute carrier family 43, member 1a
302	zorba	-5.94571	2.90184e-33
303	INF2	-5.93889	1.09543e-09
304	mfsd6b	-5.93655	2.76417e-06	ZDB-GENE-040912-84	major facilitator superfamily domain containing 6b
305	CU694256.1	-5.91789	9.11535e-06
306	casd1	-5.91319	1.30899e-27	ZDB-GENE-060503-329	CAS1 domain containing 1
307	POLR2E (2 of 2)	-5.9118	8.01531e-13
308	zgc:162945	-5.90489	1.20975e-23
309	mfsd4a	-5.90062	1.49787e-18	ZDB-GENE-040426-1643	major facilitator superfamily domain containing 4a
310	si:dkeyp-98a7.8	-5.896	2.24511e-40	ZDB-GENE-050208-600	si:dkeyp-98a7.8
311	si:ch211-241b2.4	-5.88756	2.01997e-16	ZDB-GENE-081104-191	si:ch211-241b2.4
312	f2rl1.1	-5.88375	7.53058e-12	ZDB-GENE-061215-140	coagulation factor II (thrombin) receptor-like 1.1
313	C25H11orf24	-5.88368	2.81074e-19
314	tmem79a	-5.88138	5.32169e-07
315	si:ch211-69e5.1	-5.88088	0.000252175	ZDB-GENE-090313-130	si:ch211-69e5.1
316	si:dkey-102m7.1	-5.87687	9.52154e-08	ZDB-GENE-091118-76	si:dkey-102m7.1
317	si:dkey-192l18.10	-5.87153	1.15141e-14
318	FBXO10 (2 of 2)	-5.86043	0.00298461
319	bokb	-5.85726	1.58192e-20	ZDB-GENE-040426-1346	BCL2-related ovarian killer b
320	ENSDARG00000063169	-5.85593	5.80234e-13
321	her7	-5.85439	4.46187e-07	ZDB-GENE-000427-6	hairy and enhancer of split related-7
322	zgc:152986	-5.84868	1.84768e-20	ZDB-GENE-061013-762	zgc:152986
323	cpeb4	-5.8471	4.34095e-08	ZDB-GENE-040426-1557	cytoplasmic polyadenylation element binding protein 4
324	ENSDARG00000093704	-5.84218	2.10377e-19
325	si:ch211-286c5.4	-5.84117	0.000744375
326	pi15a	-5.83625	7.32794e-05	ZDB-GENE-040724-135	peptidase inhibitor 15a
327	CABZ01084877.1	-5.82617	0.00202842
328	zar1	-5.81915	9.91011e-25	ZDB-GENE-030818-1	zygote arrest 1
329	lipg	-5.81711	3.59842e-16	ZDB-GENE-040426-699	lipase, endothelial
330	ENSDARG00000092887	-5.81643	1.00103e-16
331	fkbp1ab	-5.8112	1.7966e-11	ZDB-GENE-040927-9	FK506 binding protein 1Ab
332	picalm	-5.80629	3.0358e-20	ZDB-GENE-040426-761	phosphatidylinositol binding clathrin assembly protein
333	si:dkey-58f10.8	-5.80588	7.2822e-05
334	ptprz1b	-5.79897	1.95046e-07	ZDB-GENE-050506-100	protein tyrosine phosphatase, receptor-type, Z polypeptide 1b
335	si:ch211-137a8.2	-5.77925	4.1896e-10	ZDB-GENE-061103-172	si:ch211-137a8.2
336	acsf2	-5.77816	5.44272e-08	ZDB-GENE-060825-7	acyl-CoA synthetase family member 2
337	ENSDARG00000039697	-5.76474	1.66903e-07
338	zgc:174935	-5.76463	2.29442e-13	ZDB-GENE-080204-78	zgc:174935
339	CCDC134 (2 of 2)	-5.7559	3.15482e-12
340	ero1l	-5.75302	3.79974e-07	ZDB-GENE-040426-1312	ERO1-like (S. cerevisiae)
341	pkn2	-5.75239	1.91326e-07	ZDB-GENE-061207-42	protein kinase N2
342	lhx8a	-5.74301	5.20374e-39	ZDB-GENE-031008-2	LIM homeobox 8a
343	RBPMS2 (1 of 2)	-5.74069	1.60895e-28
344	CR855997.3	-5.73714	5.36723e-26
345	TESK1 (1 of 2)	-5.734	2.57137e-13
346	cyp2x7	-5.73357	2.87548e-12	ZDB-GENE-110114-2	cytochrome P450, family 2, subfamily X, polypeptide 7
347	ACTN4	-5.732	2.12615e-12	ZDB-GENE-030131-940	actinin, alpha 4
348	si:dkey-241l7.6	-5.7191	1.66415e-30	ZDB-GENE-041014-235	si:dkey-241l7.6
349	VWA1 (1 of 2)	-5.71866	0.00298322
350	CU929415.1	-5.71741	1.33449e-14
351	si:ch211-263m18.4	-5.71631	2.94123e-17
352	s100a1	-5.71286	1.66793e-19	ZDB-GENE-040916-1	S100 calcium binding protein A1
353	st6gal1	-5.71208	1.56109e-05	ZDB-GENE-060322-3	ST6 beta-galactosamide alpha-2,6-sialyltranferase 1
354	zp2	-5.71066	1.53356e-36	ZDB-GENE-991129-5	zona pellucida glycoprotein 2
355	ENSDARG00000016789	-5.70831	4.48553e-16
356	si:dkey-3k20.4	-5.70585	0.00428335
357	si:ch211-198m1.1	-5.70572	1.94236e-05
358	si:ch211-14a17.7	-5.70372	5.58116e-19
359	rasl11b	-5.70117	1.52884e-17	ZDB-GENE-040426-793	RAS-like, family 11, member B
360	cldng	-5.69393	1.31695e-21	ZDB-GENE-010328-7	claudin g
361	si:ch211-12e13.1	-5.69095	3.31245e-07
362	npm2a	-5.67909	1.49036e-18	ZDB-GENE-060810-57	nucleophosmin/nucleoplasmin, 2a
363	arpp21	-5.67789	4.04342e-07	ZDB-GENE-081104-296	cyclic AMP-regulated phosphoprotein, 21
364	sh3yl1	-5.66732	5.07906e-07
365	atp2a2a	-5.66647	1.17002e-09	ZDB-GENE-040426-702	ATPase, Ca++ transporting, cardiac muscle, slow twitch 2a
366	zgc:173480	-5.66644	1.49729e-06	ZDB-GENE-071004-85	zgc:173480
367	BX470196.1	-5.65866	0.0001055
368	gbgt1l2	-5.65524	0.000322068	ZDB-GENE-060531-71	globoside alpha-1,3-N-acetylgalactosaminyltransferase 1, like 2
369	MCOLN2	-5.6503	1.88838e-10
370	wu:fd16d01	-5.64962	4.58858e-36	ZDB-GENE-030131-5406	wu:fd16d01
371	C8H1orf106 (1 of 2)	-5.6469	3.28466e-06
372	CR848746.2	-5.64338	5.10005e-13
373	fscn2a	-5.64207	0.00271782	ZDB-GENE-110901-1	fascin homolog 2, actin-bundling protein, retinal (Strongylocentrotus purpuratus) a
374	PLD5 (2 of 2)	-5.64093	9.92097e-07
375	ext1a	-5.64006	0.000791149	ZDB-GENE-050211-3	exostoses (multiple) 1a
376	baiap2l1b	-5.6357	3.77595e-14	ZDB-GENE-050417-371	BAI1-associated protein 2-like 1b
377	si:dkeyp-98a7.4	-5.63514	1.15296e-25	ZDB-GENE-050208-760	si:dkeyp-98a7.4
378	CR774189.1	-5.63307	0.00352282
379	si:dkey-153k10.6	-5.63156	1.22831e-06
380	rbp1b	-5.63115	4.2007e-17	ZDB-GENE-050421-2	retinol binding protein 1b, cellular
381	ENSDARG00000094616	-5.62193	2.19376e-09
382	ppp1r3b	-5.6191	2.93216e-15	ZDB-GENE-030131-5496	protein phosphatase 1, regulatory (inhibitor) subunit 3B
383	zglp1	-5.61197	2.34535e-19	ZDB-GENE-060825-359	zinc finger, GATA-like protein 1
384	si:ch211-251f6.6	-5.60753	2.83724e-09
385	si:rp71-20i5.5	-5.60526	0.00040338
386	galcb	-5.60277	7.07163e-14	ZDB-GENE-040426-2115	galactosylceramidase b
387	otpb	-5.60077	0.000165506	ZDB-GENE-990708-7	orthopedia homolog b
388	birc5b	-5.59581	3.77057e-18	ZDB-GENE-030826-2	baculoviral IAP repeat-containing 5B
389	CU694951.2	-5.59155	0.000458087
390	shisa2	-5.58513	0.000119675	ZDB-GENE-030925-31	shisa homolog 2 (Xenopus laevis)
391	si:ch211-240j18.2	-5.5836	0.000874502
392	cdcp1a	-5.58002	1.9266e-07	ZDB-GENE-050327-55	CUB domain containing protein 1a
393	si:ch211-241j12.3	-5.57807	7.33486e-18
394	parn	-5.5773	1.64519e-28	ZDB-GENE-040426-880	poly(A)-specific ribonuclease (deadenylation nuclease)
395	zgc:136254	-5.57711	1.17229e-17	ZDB-GENE-060421-3062	zgc:136254
396	myh9a	-5.57568	4.63824e-18	ZDB-GENE-030131-5870	myosin, heavy polypeptide 9a, non-muscle
397	CR762436.5	-5.57214	0.00747379
398	MUC2 (1 of 2)	-5.56395	0.00106511
399	si:ch211-157c3.4	-5.56049	8.95732e-08
400	tuba4l	-5.55947	2.09754e-24	ZDB-GENE-030131-5588	tubulin, alpha 4 like
401	scarb1	-5.55454	3.25239e-39	ZDB-GENE-031126-1	scavenger receptor class B, member 1
402	zgc:175135	-5.55327	3.68071e-15	ZDB-GENE-080214-1	zgc:175135
403	snx10a	-5.55294	6.97512e-12	ZDB-GENE-050809-44	sorting nexin 10a
404	MANEAL	-5.55107	0.00154325
405	si:dkey-90l23.1	-5.54219	6.32406e-18	ZDB-GENE-030131-5242	si:dkey-90l23.1
406	si:dkey-163m14.7	-5.54087	0.00111392	ZDB-GENE-120215-10	si:dkey-163m14.7
407	zp2.6	-5.53975	1.03143e-19	ZDB-GENE-090306-2	zona pellucida glycoprotein 2.6
408	alg1	-5.53336	1.54076e-19	ZDB-GENE-030131-6093	asparagine-linked glycosylation 1 homolog (yeast, beta-1,4-mannosyltransferase)
409	zgc:110239	-5.53308	4.43375e-50	ZDB-GENE-050417-107	zgc:110239
410	si:dkeyp-4c7.3	-5.52558	0.000340687
411	CABZ01066511.1	-5.50835	7.54986e-05
412	spire2	-5.50403	0.00178891	ZDB-GENE-041114-29	spire homolog 2 (Drosophila)
413	CABZ01086354.1	-5.50383	0.00382189
414	ENSDARG00000089515	-5.4885	0.0251521
415	si:dkeyp-98a7.7	-5.48842	2.00766e-57	ZDB-GENE-050208-520	si:dkeyp-98a7.7
416	si:dkey-93m18.6	-5.48761	0.000550767
417	tmc1	-5.48725	0.00610872	ZDB-GENE-060526-261	transmembrane channel-like 1
418	zgc:101765	-5.47959	1.96198e-09	ZDB-GENE-041010-156	zgc:101765
419	si:ch211-14a17.6	-5.47559	3.87426e-16
420	si:rp71-45k5.2	-5.47306	3.93408e-08	ZDB-GENE-060503-753	si:rp71-45k5.2
421	csad	-5.46045	1.01274e-08	ZDB-GENE-041114-36	cysteine sulfinic acid decarboxylase
422	nanog	-5.44869	6.52666e-38	ZDB-GENE-030131-5486	nanog homeobox
423	rrbp1b	-5.44308	4.65889e-30	ZDB-GENE-030429-36	ribosome binding protein 1 homolog b (dog)
424	si:ch211-257m21.3	-5.44222	0.0206584
425	si:dkeyp-86h10.3	-5.43759	1.08173e-05
426	tspan13a	-5.4363	2.74276e-10	ZDB-GENE-040718-19	tetraspanin 13a
427	sardh	-5.43204	8.48418e-09	ZDB-GENE-040426-996	sarcosine dehydrogenase
428	ddx6	-5.42555	4.85207e-16	ZDB-GENE-070912-83	DEAD (Asp-Glu-Ala-Asp) box polypeptide 6
429	zgc:162879	-5.42506	5.12568e-10	ZDB-GENE-070424-92	zgc:162879
430	BX465186.1	-5.41996	4.63508e-22
431	C16H1orf172 (1 of 2)	-5.41855	5.52608e-05
432	pi4kab	-5.41811	2.94954e-05	ZDB-GENE-080220-34	phosphatidylinositol 4-kinase, catalytic, alpha b
433	si:ch211-203l7.3	-5.41797	0.00227499
434	rccd1 (25 3269470..3278817)	-5.41352	0.00736253
435	baiap2l1a	-5.41218	3.2727e-07	ZDB-GENE-031201-1	BAI1-associated protein 2-like 1a
436	atxn7l2a	-5.412	2.34164e-13	ZDB-GENE-060519-13	ataxin 7-like 2a
437	si:dkey-190g11.5	-5.40802	0.000925081
438	elovl7a	-5.40032	9.33141e-22	ZDB-GENE-030131-6149	ELOVL family member 7, elongation of long chain fatty acids (yeast) a
439	FGD4 (2 of 2)	-5.40027	3.9103e-10
440	zgc:158257	-5.39824	1.53518e-11	ZDB-GENE-061215-142	zgc:158257
441	h1m	-5.39594	3.73639e-19	ZDB-GENE-030131-5614	linker histone H1M
442	tfr1a	-5.3956	1.39864e-06	ZDB-GENE-041220-1	transferrin receptor 1a
443	ndrg1b	-5.3942	0.000175789
444	zp2.5	-5.38847	1.01363e-25	ZDB-GENE-090306-1	zona pellucida glycoprotein 2.5
445	cdh18	-5.38654	0.000856633	ZDB-GENE-060929-316	cadherin 18, type 2
446	CABZ01071964.1	-5.38517	0.00274312
447	orc1	-5.37369	4.33209e-20	ZDB-GENE-030131-6960	origin recognition complex, subunit 1
448	si:dkeyp-98a7.9	-5.3718	7.79649e-22	ZDB-GENE-050208-680	si:dkeyp-98a7.9
449	grik1a	-5.36893	5.01943e-07	ZDB-GENE-030131-6502	glutamate receptor, ionotropic, kainate 1a
450	nin	-5.36809	1.46131e-07	ZDB-GENE-070725-1	ninein (GSK3B interacting protein)
451	CNP (2 of 2)	-5.35949	4.01462e-20
452	mgat4b	-5.35126	4.13558e-05	ZDB-GENE-040704-19	mannosyl (alpha-1,3-)-glycoprotein beta-1,4-N-acetylglucosaminyltransferase, isozyme B
453	fam89a	-5.33947	1.36607e-11
454	mid1ip1l	-5.33662	2.39049e-32	ZDB-GENE-030131-1697	MID1 interacting protein 1, like
455	cap1	-5.33658	2.56916e-18	ZDB-GENE-030131-6459	Cap1 CAP, adenylate cyclase-associated protein 1
456	sox11b	-5.33412	0.00630893	ZDB-GENE-980526-466	SRY-box containing gene 11b
457	CT573389.1	-5.33178	0.000836277
458	si:ch73-249k16.3	-5.33003	0.000156148
459	zgc:73340	-5.32927	1.60881e-05	ZDB-GENE-030131-4851	zgc:73340
460	gyg1a	-5.32311	3.47992e-61	ZDB-GENE-040426-2910	glycogenin 1a
461	st8sia2	-5.31956	0.000359106	ZDB-GENE-020919-4	ST8 alpha-N-acetyl-neuraminide alpha-2,8-sialyltransferase 2
462	si:ch1073-111a5.3	-5.31725	0.00425764
463	CCNJL	-5.31719	1.90559e-08
464	si:dkey-208k4.2	-5.31109	2.47751e-17	ZDB-GENE-030131-6124	si:dkey-208k4.2
465	zar1l	-5.31004	4.5197e-20
466	lrrc3	-5.30952	0.00425856	ZDB-GENE-080327-13	leucine rich repeat containing 3
467	si:dkey-4c23.8	-5.30004	5.28191e-24
468	agps	-5.29656	7.13171e-14	ZDB-GENE-031118-14	alkylglycerone phosphate synthase
469	ENSDARG00000090183	-5.29023	6.38585e-10
470	si:dkey-70e17.2	-5.28405	0.00503943
471	qdprb2	-5.28268	1.08204e-15	ZDB-GENE-070720-19	quinoid dihydropteridine reductase b2
472	WDR6	-5.28027	9.23183e-10
473	ENSDARG00000074707	-5.27972	0.0191919
474	TGIF2	-5.27198	0.000230723
475	zgc:152968	-5.25707	2.84163e-17	ZDB-GENE-061013-448	zgc:152968
476	ugp2b	-5.25095	3.70705e-16	ZDB-GENE-030131-6352	UDP-glucose pyrophosphorylase 2b
477	uncx4.1	-5.24428	4.57107e-05	ZDB-GENE-050714-1	Unc4.1 homeobox (C. elegans)
478	myo5aa	-5.2442	0.000289573	ZDB-GENE-041027-2	myosin VAa
479	gmnn	-5.23982	1.03227e-30	ZDB-GENE-030429-30	geminin, DNA replication inhibitor
480	si:ch211-251f6.7	-5.23166	1.85574e-07
481	lmx1a	-5.22806	1.23855e-07	ZDB-GENE-041014-332	LIM homeobox transcription factor 1, alpha
482	CCNO	-5.22689	4.61455e-19
483	si:ch211-13c14.2	-5.22059	0.00687901
484	mntb	-5.22029	8.41233e-05	ZDB-GENE-070820-8	MAX binding protein b
485	zp3a.1	-5.21663	6.8356e-23
486	si:ch211-250e5.9	-5.21276	2.0374e-06	ZDB-GENE-050208-350	si:ch211-250e5.9
487	CABZ01081375.1	-5.21219	5.95994e-10
488	si:ch211-271e10.2	-5.21062	0.000106486
489	si:ch73-269g14.1	-5.21061	0.0127549
490	p4hb	-5.20558	6.4231e-61	ZDB-GENE-080610-1	procollagen-proline, 2-oxoglutarate 4-dioxygenase (proline 4-hydroxylase), beta polypeptide
491	tmem184a	-5.18969	2.24705e-09	ZDB-GENE-040426-2925	transmembrane protein 184a
492	C1H4orf34	-5.18624	2.72739e-21
493	zgc:152938	-5.18247	1.1772e-06	ZDB-GENE-061013-458	zgc:152938
494	si:dkey-42i9.8	-5.18209	8.04363e-25
495	zgc:112421	-5.17503	4.98548e-07
496	si:dkey-37o8.1	-5.17499	1.28865e-18	ZDB-GENE-030131-5667	si:dkey-37o8.1
497	trmt2b	-5.17303	1.21865e-11	ZDB-GENE-050809-101	TRM2 tRNA methyltransferase 2 homolog B (S. cerevisiae)
498	fam43b	-5.17009	0.0180502	ZDB-GENE-040912-11	family with sequence similarity 43, member B
499	ripk2	-5.16928	1.7989e-05	ZDB-GENE-030902-3	receptor-interacting serine-threonine kinase 2
500	gss	-5.16441	1.61589e-05	ZDB-GENE-041010-208	glutathione synthetase
501	fam110a	-5.16233	8.78154e-15
502	tmem144b	-5.15259	1.62503e-15	ZDB-GENE-041010-58	transmembrane protein 144b
503	acap3b	-5.15086	3.40848e-06	ZDB-GENE-070209-274	ArfGAP with coiled-coil, ankyrin repeat and PH domains 3b
504	BX248324.1	-5.14976	0.00311634
505	si:dkey-240e12.6	-5.14715	5.45845e-13	ZDB-GENE-050208-367	si:dkey-240e12.6
506	hmha1	-5.14415	4.43133e-14	ZDB-GENE-071213-2	histocompatibility (minor) HA-1
507	larp6	-5.14127	5.12036e-22	ZDB-GENE-030131-6403	La ribonucleoprotein domain family, member 6
508	stap2b	-5.1305	2.08884e-08	ZDB-GENE-040426-2540	signal transducing adaptor family member 2b
509	USP53 (1 of 2)	-5.12928	6.34797e-07
510	mfsd12a	-5.12085	7.66298e-10	ZDB-GENE-030131-4642	major facilitator superfamily domain containing 12a
511	scn1a (9 51192877..51202495)	-5.11835	0.00352282
512	p2rx4a	-5.11719	2.82344e-10	ZDB-GENE-020806-2	purinergic receptor P2X, ligand-gated ion channel, 4a
513	vrtn	-5.11223	0.0005857	ZDB-GENE-060929-700	vertebrae development homolog (pig)
514	si:ch211-89o9.4	-5.1094	0.00179408	ZDB-GENE-090313-134	si:ch211-89o9.4
515	zgc:114123	-5.1062	5.99292e-25	ZDB-GENE-050913-53	zgc:114123
516	CU326366.3	-5.10272	6.79765e-22
517	gsto2	-5.10063	9.46277e-44	ZDB-GENE-041114-67	glutathione S-transferase omega 2
518	si:ch211-267k22.1	-5.09265	0.0207225
519	si:dkeyp-2e4.2	-5.09249	8.47717e-10	ZDB-GENE-030131-9307	si:dkeyp-2e4.2
520	zgc:171717	-5.08469	1.28893e-10	ZDB-GENE-071004-25	zgc:171717
521	ggps1	-5.08064	7.207e-25	ZDB-GENE-030131-8742	geranylgeranyl diphosphate synthase 1
522	VPS9D1	-5.08014	1.27102e-13	ZDB-GENE-050306-57	VPS9 domain containing 1
523	SLC5A6 (1 of 2)	-5.07983	0.00727603
524	CUX2 (2 of 2)	-5.0753	2.5703e-05
525	rab15	-5.07236	1.83846e-06	ZDB-GENE-040718-2	RAB15, member RAS oncogene family
526	tnfsf10l4	-5.05813	1.02052e-11	ZDB-GENE-050227-6	tumor necrosis factor (ligand) superfamily, member 10 like 4
527	ENSDARG00000053877	-5.05682	2.32496e-23
528	micall2a	-5.05671	2.18755e-11	ZDB-GENE-030131-5409	mical-like 2a
529	rcc1	-5.05015	8.54431e-37	ZDB-GENE-040426-2216	regulator of chromosome condensation 1
530	si:dkey-103i16.6	-5.04704	0.0022794	ZDB-GENE-061207-46	si:dkey-103i16.6
531	lpcat4	-5.04644	1.5257e-19	ZDB-GENE-030131-5777	lysophosphatidylcholine acyltransferase 4
532	cyp1a	-5.03265	0.00336311	ZDB-GENE-011219-1	cytochrome P450, family 1, subfamily A
533	ankrd37	-5.03184	0.00177634
534	bmp1b	-5.03023	0.000896091	ZDB-GENE-060818-2	bone morphogenetic protein 1b
535	mcf2l	-5.02972	0.000305253
536	znf503	-5.01224	1.34027e-06	ZDB-GENE-031113-5	zinc finger protein 503
537	si:rp71-1h3.1	-5.0064	0.00289278	ZDB-GENE-030616-48	si:rp71-1h3.1
538	PPFIA3	-5.00518	3.84399e-06
539	cax1	-5.00313	4.50584e-34	ZDB-GENE-030131-3044	cation/H+ exchanger protein 1
540	rab32a	-5.00048	2.31689e-12	ZDB-GENE-031006-10	RAB32a, member RAS oncogene family
541	si:ch211-285d14.4	-4.99901	4.67739e-07
542	slc25a44a	-4.99669	1.20166e-05	ZDB-GENE-041114-38	solute carrier family 25, member 44 a
543	mycl1a	-4.99504	2.01399e-25	ZDB-GENE-040426-2439	v-myc myelocytomatosis viral oncogene homolog 1, lung carcinoma derived (avian) a
544	si:dkey-22p6.2	-4.99122	0.000431999
545	lamp2	-4.98264	2.98149e-22	ZDB-GENE-030729-9	lysosomal membrane glycoprotein 2
546	si:ch211-233m11.4	-4.9824	1.39656e-08
547	slc7a4	-4.98097	0.000287115	ZDB-GENE-030919-2	solute carrier family 7 (cationic amino acid transporter, y+ system), member 4
548	AL929434.1	-4.96974	2.60336e-08
549	C2CD4A	-4.96743	0.00164654
550	VWA1 (2 of 2)	-4.96666	0.00457747
551	hist2h3ca1 (25 36211444..36212266)	-4.96634	0.000726905
552	ankha	-4.96396	3.36637e-10	ZDB-GENE-050913-33	ankylosis, progressive homolog a
553	AAK1 (1 of 2)	-4.95447	0.00779385
554	si:dkey-166k9.2	-4.94068	1.13966e-07
555	SMOC2 (2 of 2)	-4.93908	0.0289076
556	zp2.2	-4.93623	1.20313e-19	ZDB-GENE-010622-1	zona pellucida glycoprotein 2.2
557	si:dkey-7b17.5	-4.92574	0.00439773
558	SH3D21	-4.92048	9.16109e-09
559	zgc:113424	-4.91724	4.36829e-10	ZDB-GENE-050227-9	zgc:113424
560	FAM190A	-4.91401	0.00587683
561	NPM2 (1 of 2)	-4.91382	5.10995e-21
562	si:ch211-11i5.3	-4.9104	4.01242e-23
563	olfm2a	-4.91031	4.68263e-06	ZDB-GENE-040426-2882	olfactomedin 2a
564	ecd	-4.9014	6.729e-12	ZDB-GENE-030131-6304	ecdysoneless homolog (Drosophila)
565	SMOC2 (1 of 2)	-4.90091	0.00426752
566	si:ch211-10d23.5	-4.9006	8.41704e-08	ZDB-GENE-090313-10	si:ch211-10d23.5
567	CU207301.6	-4.89367	0.000200431
568	slc16a3	-4.893	2.74029e-13	ZDB-GENE-030131-5487	solute carrier family 16 (monocarboxylic acid transporters), member 3
569	ccna1	-4.88927	4.8521e-24	ZDB-GENE-040311-2	cyclin A1
570	im:7151068	-4.88732	0.000326016	ZDB-GENE-041111-271	im:7151068
571	HIST2H2AB (1 of 30)	-4.88448	0.00190262
572	NAT6	-4.88301	0.00169463
573	zgc:101130	-4.88096	0.00211177	ZDB-GENE-040801-72	zgc:101130
574	plekhg5a	-4.87679	0.000104768	ZDB-GENE-060503-766	pleckstrin homology domain containing, family G (with RhoGef domain) member 5a
575	mylipa	-4.87506	2.2831e-13	ZDB-GENE-030131-7831	myosin regulatory light chain interacting protein a
576	MAP1LC3C	-4.87445	5.35933e-12
577	mtmr7a	-4.87404	0.000297249	ZDB-GENE-060421-7754	myotubularin related protein 7a
578	zp3.2 (17 2358509..2362392)	-4.86947	2.23945e-15
579	AL929192.5	-4.86856	0.00045203
580	zgc:154054	-4.86217	9.68111e-05	ZDB-GENE-061103-283	zgc:154054
581	uchl1	-4.86157	4.07488e-31	ZDB-GENE-030131-3844	ubiquitin carboxyl-terminal esterase L1 (ubiquitin thiolesterase)
582	si:dkey-203c4.2	-4.86118	0.00056265
583	cd9b	-4.85854	8.11618e-14	ZDB-GENE-040426-2768	CD9 antigen, b
584	si:dkey-152b24.6	-4.8569	2.62171e-10	ZDB-GENE-100922-31	si:dkey-152b24.6
585	si:ch73-92e7.2	-4.85472	4.38896e-10	ZDB-GENE-081030-2	si:ch73-92e7.2
586	CR388002.2	-4.85303	4.19003e-07
587	bin1	-4.8506	7.50749e-08	ZDB-GENE-030425-1	bridging integrator 1
588	zgc:152873	-4.84007	4.43614e-11
589	C3H17orf53	-4.83514	2.23648e-26
590	pprc1	-4.83453	3.16631e-27	ZDB-GENE-030131-9858	peroxisome proliferator-activated receptor gamma, coactivator-related 1
591	top1mt	-4.83266	2.76599e-21	ZDB-GENE-040624-2	mitochondrial topoisomerase I
592	AL929192.3	-4.83248	1.75092e-08
593	BX927369.5	-4.82853	0.0278665
594	fabp11b	-4.8245	0.0312088	ZDB-GENE-050522-391	fatty acid binding protein 11b
595	b3galtlb	-4.82186	1.35351e-05	ZDB-GENE-091204-128	beta 1,3-galactosyltransferase-like b
596	aldh18a1	-4.82044	2.00834e-14	ZDB-GENE-030131-5602	aldehyde dehydrogenase 18 family, member A1
597	si:dkey-27l20.2	-4.81641	0.0182151
598	si:ch211-226h8.13	-4.815	1.5504e-10
599	mia3 (20 52097283..52170514)	-4.80945	9.01796e-07
600	hapln4	-4.80906	0.0117977	ZDB-GENE-060503-243	hyaluronan and proteoglycan link protein 4
601	CR854829.1	-4.80391	0.000182793
602	pxn (5 6785548..6802216)	-4.80008	0.00434419
603	si:ch211-226h8.14	-4.79911	2.31392e-23	ZDB-GENE-050208-470	si:ch211-226h8.14
604	manba	-4.79418	0.00949797	ZDB-GENE-040426-721	mannosidase, beta A, lysosomal
605	ap1m2	-4.79396	1.4671e-06	ZDB-GENE-041114-20	adaptor-related protein complex 1, mu 2 subunit
606	ids	-4.79229	2.87465e-07	ZDB-GENE-061215-37	iduronate 2-sulfatase
607	ca15b	-4.792	6.20089e-15	ZDB-GENE-040426-2222	carbonic anhydrase XV b
608	ddx19	-4.78983	1.9372e-34	ZDB-GENE-020419-30	DEAD/H (Asp-Glu-Ala-Asp/His) box polypeptide 19 (DBP5 homolog, yeast)
609	tmem168b	-4.78968	8.66607e-05
610	AFF1	-4.78792	1.13393e-11
611	zgc:92591	-4.77428	4.36725e-10
612	bcl6a	-4.77347	1.65168e-08	ZDB-GENE-040426-1696	B-cell CLL/lymphoma 6a (zinc finger protein 51)
613	hid1b	-4.7719	2.63152e-21	ZDB-GENE-040718-239	HID1 domain containing b
614	LMCD1	-4.76917	1.09383e-11
615	rdh10b	-4.76778	1.58901e-12	ZDB-GENE-030909-7	retinol dehydrogenase 10b
616	trim35-27	-4.76543	0.0042461	ZDB-GENE-030131-6185	tripartite motif containing 35-27
617	gdf6a	-4.76412	0.000163593	ZDB-GENE-980526-373	growth differentiation factor 6a
618	TCOF1 (2 of 2)	-4.76203	3.36155e-06
619	rbp2b	-4.76036	0.0395818	ZDB-GENE-040715-7	retinol binding protein 2b, cellular
620	mfsd2aa	-4.75833	1.12364e-15	ZDB-GENE-041114-166	major facilitator superfamily domain containing 2aa
621	slc43a2b	-4.75714	9.41405e-08	ZDB-GENE-041212-6	solute carrier family 43, member 2b
622	spsb1	-4.75678	1.01753e-13	ZDB-GENE-030131-6122	splA/ryanodine receptor domain and SOCS box containing 1
623	TMEM211	-4.75657	0.00842339
624	si:ch211-250e5.16 (22 26324773..26327027)	-4.75645	0.00178855
625	FNDC3B (3 of 3)	-4.75424	0.00412781
626	spsb4a	-4.74535	1.19973e-06	ZDB-GENE-070911-3	splA/ryanodine receptor domain and SOCS box containing 4a
627	BX511080.1	-4.74026	0.0204738
628	SGMS2 (2 of 2)	-4.73398	0.00276607
629	gapdh	-4.7261	1.57921e-30	ZDB-GENE-030115-1	glyceraldehyde-3-phosphate dehydrogenase
630	si:dkey-117n7.2	-4.72104	5.86408e-05
631	lcmt2	-4.71841	4.66587e-05	ZDB-GENE-110714-2	leucine carboxyl methyltransferase 2
632	ptdss1	-4.7166	1.90792e-07	ZDB-GENE-040426-837	phosphatidylserine synthase 1
633	baiap2a	-4.71584	2.71757e-06	ZDB-GENE-060421-2756	BAI1-associated protein 2a
634	RBPMS	-4.71536	6.62844e-05
635	unc5c	-4.71413	0.00726881	ZDB-GENE-030131-9196	unc-5 homolog C (C. elegans)
636	ddx28	-4.71182	5.55226e-12	ZDB-GENE-061013-64	DEAD (Asp-Glu-Ala-Asp) box polypeptide 28
637	PCYOX1L (2 of 2)	-4.7062	0.000457296
638	las1l	-4.70513	3.96248e-09
639	acp5a	-4.70086	2.56404e-12	ZDB-GENE-040426-2864	acid phosphatase 5a, tartrate resistant
640	zgc:152863	-4.6956	1.93461e-06	ZDB-GENE-061103-463	zgc:152863
641	SLC39A11	-4.69309	5.11797e-05	ZDB-GENE-060315-1	solute carrier family 39 (metal ion transporter), member 11
642	trim35-29	-4.69124	0.00010221	ZDB-GENE-041114-35	tripartite motif containing 35-29
643	haus3	-4.68849	3.96739e-10	ZDB-GENE-060929-592	HAUS augmin-like complex, subunit 3
644	fxc1	-4.68831	8.09461e-17
645	si:dkey-172o7.1	-4.68502	0.00789026
646	zgc:113625	-4.67952	0.0191369	ZDB-GENE-050320-47	zgc:113625
647	ppp1r3da	-4.6787	2.3588e-06	ZDB-GENE-080204-75	protein phosphatase 1, regulatory (inhibitor) subunit 3D a
648	si:dkey-223d7.6	-4.67733	0.0435488
649	cyp11a1	-4.67714	1.80132e-06	ZDB-GENE-010306-1	cytochrome P450, subfamily XIA, polypeptide 1
650	si:dkey-61l1.4	-4.67649	0.0270038	ZDB-GENE-070705-483	si:dkey-61l1.4
651	CU207301.9	-4.67618	0.001954
652	tmed1a	-4.67594	3.53006e-07	ZDB-GENE-040801-229	transmembrane emp24 protein transport domain containing 1a
653	CU694951.3	-4.6754	0.0220553
654	si:ch211-226h8.11	-4.67255	1.61765e-08	ZDB-GENE-050208-629	si:ch211-226h8.11
655	epas1b	-4.67134	0.00483876	ZDB-GENE-060607-11	endothelial PAS domain protein 1b
656	zgc:77112	-4.66177	9.36254e-21	ZDB-GENE-040426-2219	zgc:77112
657	BX323793.3	-4.65187	0.00331137
658	zgc:66450	-4.64669	2.3192e-05
659	zgc:110655	-4.63986	1.91946e-40	ZDB-GENE-050522-26	zgc:110655
660	si:dkey-61f9.4	-4.63811	0.00680548
661	crp2	-4.63287	2.4276e-18	ZDB-GENE-030131-5826	C-reactive protein 2
662	mvk	-4.63251	5.91847e-07	ZDB-GENE-041114-37	mevalonate kinase
663	mdh1b	-4.63018	9.26695e-15	ZDB-GENE-030131-7655	malate dehydrogenase 1b, NAD (soluble)
664	CABZ01023423.1	-4.62961	7.14503e-06
665	rnd1	-4.61708	3.32689e-06	ZDB-GENE-040630-6	Rho family GTPase 1
666	ALKBH8	-4.61658	1.23058e-11	ZDB-GENE-100922-251	alkB, alkylation repair homolog 8 (E. coli)
667	cxcr4a	-4.61549	0.00111684	ZDB-GENE-020102-1	chemokine (C-X-C motif) receptor 4a
668	ccdc58	-4.61271	2.22477e-23	ZDB-GENE-040426-1780	coiled-coil domain containing 58
669	plk3	-4.61065	7.88988e-15	ZDB-GENE-030131-6134	polo-like kinase 3 (Drosophila)
670	DOCK1 (1 of 3)	-4.60402	0.000742991
671	si:ch73-29c22.1	-4.60347	0.00865388
672	MAP7 (1 of 2)	-4.60327	2.69056e-06
673	tom1	-4.59987	3.98987e-10	ZDB-GENE-060721-1	target of myb1 (chicken)
674	gnai2	-4.59556	3.67953e-06
675	si:dkeyp-20e4.9	-4.59138	0.00186436
676	st3gal5l	-4.59032	0.0115189	ZDB-GENE-060322-2	ST3 beta-galactoside alpha-2,3-sialyltransferase 5, like
677	supv3l1	-4.58993	2.74029e-13	ZDB-GENE-030131-2838	suppressor of var1, 3-like 1 (S. cerevisiae)
678	pabpn1l	-4.58807	4.38485e-19	ZDB-GENE-080709-5	poly(A) binding protein, nuclear 1, like
679	qtrt1	-4.58353	6.47688e-14	ZDB-GENE-040426-1625	queuine tRNA-ribosyltransferase 1
680	dennd2db	-4.58337	2.47132e-23	ZDB-GENE-041114-34	DENN/MADD domain containing 2Db
681	si:ch73-299h12.4	-4.58293	2.18146e-08	ZDB-GENE-081104-275	si:ch73-299h12.4
682	LUZP1	-4.58205	0.00314975
683	mgat5	-4.5818	2.5833e-08	ZDB-GENE-060616-238	mannoside acetylglucosaminyltransferase 5
684	btr16	-4.58122	9.85104e-05	ZDB-GENE-060929-1066	bloodthirsty-related gene family, member 16
685	ehmt1a	-4.57754	6.89936e-05	ZDB-GENE-040724-44	euchromatic histone-lysine N-methyltransferase 1a
686	ZNF385C	-4.57737	0.028782
687	NGEF	-4.5756	0.00207702
688	GAPVD1	-4.57133	0.00146371	ZDB-GENE-040718-117	GTPase activating protein and VPS9 domains 1
689	fgf11a	-4.56659	0.00564737	ZDB-GENE-050221-5	fibroblast growth factor 11a
690	zgc:171699	-4.5658	2.62447e-07	ZDB-GENE-071004-24	zgc:171699
691	hnf1bb	-4.56393	0.0110588	ZDB-GENE-030131-3003	HNF1 homeobox Bb
692	si:dkeyp-98a7.3	-4.56176	2.87146e-10	ZDB-GENE-050208-679	si:dkeyp-98a7.3
693	CDPF1	-4.55935	1.36249e-10
694	ENSDARG00000092498	-4.55799	4.7092e-12
695	si:dkeyp-20e4.8	-4.55612	0.000993452
696	si:dkey-258f14.3	-4.55304	0.00241553	ZDB-GENE-050809-43	si:dkey-258f14.3
697	KCNQ1	-4.54866	0.0237751	ZDB-GENE-061214-5	potassium voltage-gated channel, KQT-like subfamily, member 1
698	gtf3ab	-4.54849	9.56275e-12	ZDB-GENE-030131-7698	general transcription factor IIIA, b
699	TBL2 (2 of 2)	-4.54709	7.90073e-05
700	zmym4	-4.54639	6.15247e-12	ZDB-GENE-030131-5459	zinc finger, MYM-type 4
701	zgc:56628	-4.53652	2.18745e-05	ZDB-GENE-040426-1099	zgc:56628
702	NPTN (2 of 3)	-4.53567	0.00191623
703	fgf14	-4.53564	0.0158221	ZDB-GENE-060506-1	fibroblast growth factor 14
704	si:dkey-153k10.7	-4.5332	0.000303012
705	URB1 (2 of 2)	-4.52679	0.000494695
706	aqp7	-4.52239	0.0293305	ZDB-GENE-030131-6461	aquaporin 7
707	lsm11	-4.52042	0.000738969
708	her1	-4.51911	0.0143345	ZDB-GENE-980526-125	hairy-related 1
709	CDH19	-4.51586	0.000197032
710	zgc:173816	-4.5101	0.00229169	ZDB-GENE-071004-66	zgc:173816
711	zgc:77151	-4.50967	3.09654e-10	ZDB-GENE-030131-9097	zgc:77151
712	CABZ01066957.1	-4.50514	2.3588e-06
713	si:dkeyp-114g9.1	-4.50224	1.59656e-10
714	si:ch211-167j6.4	-4.50084	4.95197e-05	ZDB-GENE-070912-146	si:ch211-167j6.4
715	ccnb2	-4.5006	6.693e-27	ZDB-GENE-030429-12	cyclin B2
716	si:dkeyp-69c1.8	-4.49935	9.69021e-08
717	cyp2aa8	-4.49745	0.0084408	ZDB-GENE-041010-183	cytochrome P450, family 2, subfamily AA, polypeptide 8
718	arid3b	-4.49682	8.65355e-13	ZDB-GENE-070209-182	AT rich interactive domain 3B (Bright like)
719	zgc:165514 (15 43068540..43072720)	-4.49476	0.00682081
720	uck2a	-4.49036	1.29976e-14	ZDB-GENE-030131-7158	uridine-cytidine kinase 2a
721	PITPNC1	-4.48893	0.00343894
722	si:dkey-104e13.1	-4.47907	0.000470824
723	dock1	-4.47663	0.000402073	ZDB-GENE-080108-5	dedicator of cytokinesis 1
724	tbl2	-4.47238	5.32535e-13
725	CU633848.1	-4.47215	0.00132389
726	KCNT2 (1 of 2)	-4.47146	0.0354704
727	CACNG5 (1 of 2)	-4.46923	0.016139
728	prmt10	-4.46096	2.19907e-06	ZDB-GENE-080728-4	protein arginine methyltransferase 10 (putative)
729	TMEM241 (1 of 2)	-4.45937	0.0355452
730	RPAIN	-4.45848	2.98066e-27
731	ssbp3a	-4.45835	0.0044406	ZDB-GENE-070705-484	single stranded DNA binding protein 3a
732	magi3	-4.45541	2.72756e-05
733	CABZ01066734.1	-4.44492	2.3788e-26
734	METTL15	-4.44328	6.57063e-07
735	sept9a	-4.44145	4.85163e-13	ZDB-GENE-030131-9187	septin 9a
736	btg4	-4.4411	1.04246e-07
737	stk38l	-4.43569	5.19594e-09	ZDB-GENE-040426-798	serine/threonine kinase 38 like
738	zgc:171759 (7 6821748..6822388)	-4.43173	0.0236589
739	zgc:171759 (7 6804801..6805778)	-4.4316	0.0187656
740	foxq1b	-4.43155	0.00134612	ZDB-GENE-040426-2090	forkhead box Q1b
741	FAM185A	-4.43104	2.00675e-11
742	mt2	-4.43054	8.81376e-10	ZDB-GENE-030131-4174	metallothionein 2
743	ZCCHC6	-4.42655	0.000138602
744	mknk2a	-4.42516	6.49039e-11	ZDB-GENE-030131-6099	MAP kinase-interacting serine/threonine kinase 2a
745	SH2D4A	-4.42509	0.000178148
746	kiss2	-4.42221	0.0225779
747	SLC22A16	-4.42123	0.0071238
748	sec61al2	-4.4205	7.15979e-30	ZDB-GENE-021016-2	Sec61 alpha like 2
749	si:ch211-12e13.12	-4.4187	1.94987e-05
750	TACO1 (1 of 2)	-4.41677	0.00223948
751	ctssb.1	-4.41668	2.04409e-16	ZDB-GENE-050522-559	cathepsin S, b.1
752	si:dkey-241l7.5	-4.41382	3.14871e-14	ZDB-GENE-041014-237	si:dkey-241l7.5
753	treh	-4.40935	3.80072e-08	ZDB-GENE-070912-84	trehalase (brush-border membrane glycoprotein)
754	mical2b	-4.40753	8.97536e-07	ZDB-GENE-061207-15	microtubule associated monooxygenase, calponin and LIM domain containing 2b
755	slc17a9b	-4.4064	2.34632e-06	ZDB-GENE-040718-380	solute carrier family 17, member 9b
756	si:ch1073-75o15.3	-4.40362	2.24088e-05	ZDB-GENE-100921-22	si:ch1073-75o15.3
757	pgap1	-4.39938	0.00291285	ZDB-GENE-090313-216	post-GPI attachment to proteins 1
758	tmprss13a	-4.39788	0.0385682	ZDB-GENE-090309-3	transmembrane protease, serine 13a
759	sptlc2	-4.39389	1.22214e-07
760	zgc:113516	-4.39139	0.00031379	ZDB-GENE-050320-154	zgc:113516
761	si:ch1073-382c16.2	-4.39129	0.00731753
762	zgc:153981	-4.38899	0.00255787	ZDB-GENE-061103-367	zgc:153981
763	sh3gl2	-4.38473	0.00176542	ZDB-GENE-040121-3	SH3-domain GRB2-like 2
764	tbc1d16	-4.38329	1.71904e-05	ZDB-GENE-041010-179	TBC1 domain family, member 16
765	ENSDARG00000088397	-4.37883	0.0326181
766	fbxl2	-4.37742	3.9596e-05
767	PVRL1 (1 of 2)	-4.37597	0.0373783
768	htr5a	-4.37351	0.0260106	ZDB-GENE-060531-129	5-hydroxytryptamine (serotonin) receptor 5A
769	HIST2H2AB (18 of 30)	-4.37125	0.0104429
770	zpcx	-4.37041	9.41337e-05	ZDB-GENE-040824-1	zona pellucida protein C
771	nadkd1	-4.36595	7.38358e-14
772	rnf103	-4.35982	1.46737e-08	ZDB-GENE-040912-171	ring finger protein 103
773	twsg1b	-4.35551	0.000326424	ZDB-GENE-020812-3	twisted gastrulation homolog 1b (Drosophila)
774	HIST2H2AB (25 of 30)	-4.35502	0.00507419
775	qrsl1	-4.35271	1.65719e-08	ZDB-GENE-030131-5540	glutaminyl-tRNA synthase (glutamine-hydrolyzing)-like 1
776	sepsecs	-4.34157	1.86099e-12	ZDB-GENE-040426-859	Sep (O-phosphoserine) tRNA:Sec (selenocysteine) tRNA synthase
777	grin3b	-4.34081	0.0250359	ZDB-GENE-070912-354	glutamate receptor, ionotropic, N-methyl-D-aspartate 3B
778	thada	-4.33843	0.0010764	ZDB-GENE-050320-49	thyroid adenoma associated
779	znf532	-4.33132	0.00595468	ZDB-GENE-060531-40	zinc finger protein 532
780	ENSDARG00000032156	-4.3303	1.09391e-08
781	CU207301.3	-4.33019	0.045245
782	mctp2b	-4.33011	2.53895e-05	ZDB-GENE-050506-136	multiple C2 domains, transmembrane 2b
783	hemk1	-4.3295	3.76464e-07	ZDB-GENE-050208-185	HemK methyltransferase family member 1
784	haus6	-4.32778	2.7421e-18	ZDB-GENE-030131-5517	HAUS augmin-like complex, subunit 6
785	zgc:66443	-4.32617	1.39424e-14	ZDB-GENE-040426-2945	zgc:66443
786	wu:fe05a04	-4.31903	1.33682e-13	ZDB-GENE-030131-4873	wu:fe05a04
787	dnmt1	-4.31894	2.11e-21	ZDB-GENE-990714-15	DNA (cytosine-5-)-methyltransferase 1
788	si:ch211-125e6.12	-4.31854	5.08743e-08	ZDB-GENE-070912-36	si:ch211-125e6.12
789	lztr1	-4.31833	5.54144e-14	ZDB-GENE-030131-9564	leucine-zipper-like transcription regulator 1
790	CABZ01066498.1	-4.31729	0.0361297
791	lmna	-4.3168	9.15843e-07	ZDB-GENE-020424-3	lamin A
792	akap1b	-4.31572	4.28856e-20	ZDB-GENE-030131-6844	A kinase (PRKA) anchor protein 1b
793	si:dkey-220a11.5	-4.31359	0.00363919
794	syngr2b	-4.3121	0.00257171	ZDB-GENE-070424-19	synaptogyrin 2b
795	etv5a	-4.30979	3.76443e-09	ZDB-GENE-030131-9572	ets variant 5a
796	MARS2	-4.29695	6.44971e-05
797	si:dkey-270e21.3	-4.29658	0.000252175
798	zgc:113425	-4.29606	7.45736e-08	ZDB-GENE-050320-128	zgc:113425
799	smad2	-4.2956	3.49591e-14	ZDB-GENE-990603-7	MAD homolog 2 (Drosophila)
800	pth1a	-4.29494	0.0293864	ZDB-GENE-040623-1	parathyroid hormone 1a
801	si:ch211-226h8.4	-4.28153	0.00192	ZDB-GENE-050208-376	si:ch211-226h8.4
802	si:ch211-125e6.13	-4.27648	1.93375e-07	ZDB-GENE-070912-37	si:ch211-125e6.13
803	nasp	-4.27572	1.99613e-51	ZDB-GENE-030131-5511	nuclear autoantigenic sperm protein (histone-binding)
804	st3gal2l	-4.27011	6.90374e-08	ZDB-GENE-050417-286	ST3 beta-galactoside alpha-2,3-sialyltransferase 2, like
805	si:dkey-227h16.2	-4.26681	3.67251e-06
806	HIST2H2AB (19 of 30)	-4.25714	0.00302673
807	CABZ01043311.1	-4.25616	7.07704e-06
808	cldnd	-4.25543	6.03077e-15	ZDB-GENE-010328-4	claudin d
809	tox4	-4.25388	2.23658e-14
810	zgc:162962 (15 42991114..42996300)	-4.25082	0.00742358
811	OGFOD3	-4.25071	0.00116775
812	SLC19A2	-4.25024	0.00287083	ZDB-GENE-110411-262	solute carrier family 19 (thiamine transporter), member 2
813	oep	-4.24784	2.77789e-11	ZDB-GENE-990415-198	one-eyed pinhead
814	znf395a	-4.24759	1.33671e-15	ZDB-GENE-061215-52	zinc finger protein 395a
815	tram2	-4.24653	5.01031e-32	ZDB-GENE-040426-2024	translocation associated membrane protein 2
816	ASIC1 (2 of 2)	-4.24393	0.0187732
817	si:ch211-250e5.16 (22 26304043..26305320)	-4.24353	4.06074e-07
818	CABZ01021449.1	-4.24198	0.0476359
819	evla	-4.23041	7.35231e-08	ZDB-GENE-000607-65	Enah/Vasp-like a
820	atp2a2b	-4.23027	1.86685e-16	ZDB-GENE-030131-867	ATPase, Ca++ transporting, cardiac muscle, slow twitch 2b
821	hyou1	-4.22762	6.05993e-33	ZDB-GENE-030131-5344	hypoxia up-regulated 1
822	UFSP1	-4.22262	3.46446e-08
823	mettl21a	-4.22249	1.36948e-12	ZDB-GENE-050320-145	methyltransferase like 21A
824	hsp90b1	-4.22114	3.63199e-77	ZDB-GENE-031002-1	heat shock protein 90, beta (grp94), member 1
825	sema5a	-4.21728	0.00842787	ZDB-GENE-030131-8969	sema domain, seven thrombospondin repeats (type 1 and type 1-like), transmembrane domain (TM) and short cytoplasmic domain, (semaphorin) 5A
826	zgc:66483	-4.21323	7.26504e-07	ZDB-GENE-030131-5765	zgc:66483
827	cdc34a	-4.21086	6.972e-14	ZDB-GENE-040426-713	cell division cycle 34 homolog (S. cerevisiae) a
828	pbxip1a	-4.2095	0.000142005
829	fbxl18	-4.20894	6.82375e-08	ZDB-GENE-050913-65	F-box and leucine-rich repeat protein 18
830	KLHL35	-4.20881	0.0159549
831	tgfa	-4.20651	0.00312201
832	LPCAT4 (2 of 2)	-4.20124	0.000100517
833	rcor1	-4.19961	3.14833e-22	ZDB-GENE-050506-79	REST corepressor 1
834	col7a1l	-4.19718	0.00456402	ZDB-GENE-030131-9861	collagen type VII alpha 1-like
835	eif4enif1	-4.1969	1.65162e-15	ZDB-GENE-050320-113	eukaryotic translation initiation factor 4E nuclear import factor 1
836	timm44	-4.19593	4.00372e-06	ZDB-GENE-030131-145	translocase of inner mitochondrial membrane 44 homolog (yeast)
837	ccdc106	-4.1933	4.62927e-25	ZDB-GENE-050306-6	coiled-coil domain containing 106
838	sh2d5	-4.18801	1.5498e-06	ZDB-GENE-050327-67	SH2 domain containing 5
839	her11	-4.18666	0.00727603	ZDB-GENE-040824-4	hairy-related 11
840	zgc:171779	-4.18364	9.16741e-07	ZDB-GENE-071004-38	zgc:171779
841	CU638740.2	-4.18355	7.30879e-05
842	nrg2a	-4.17985	7.02419e-05	ZDB-GENE-070615-10	neuregulin 2a
843	THAP1	-4.17917	4.42979e-05	ZDB-GENE-060519-9	THAP domain containing, apoptosis associated protein 1
844	zgc:163030	-4.17738	9.54825e-24	ZDB-GENE-060810-77	zgc:163030
845	rest	-4.17136	3.79014e-07	ZDB-GENE-080415-1	RE1-silencing transcription factor
846	zgc:194930	-4.16275	0.0440134	ZDB-GENE-081022-166	zgc:194930
847	prmt7	-4.16209	1.54926e-14	ZDB-GENE-040426-1560	protein arginine N-methyltransferase 7
848	rarab	-4.16163	8.25348e-07	ZDB-GENE-980526-72	retinoic acid receptor, alpha b
849	stra6	-4.15832	3.33593e-07	ZDB-GENE-060616-252	stimulated by retinoic acid gene 6 homolog (mouse)
850	march7 (6 11676287..11723171)	-4.15827	2.61737e-13
851	smyd5	-4.15454	1.97568e-11	ZDB-GENE-040912-39	SMYD family member 5
852	SVIL (2 of 2)	-4.15229	3.35249e-10
853	cthl	-4.15174	0.0253756	ZDB-GENE-040905-3	cystathionase (cystathionine gamma-lyase), like
854	si:dkey-216e24.3	-4.1479	0.000287246	ZDB-GENE-070912-438	si:dkey-216e24.3
855	SPOP (2 of 2)	-4.14731	0.0376616
856	inadl	-4.14666	0.000288449
857	SLC7A1 (2 of 2)	-4.14239	5.27206e-05
858	OXR1 (2 of 2)	-4.14165	6.15516e-09
859	tlr7 (9 56096419..56133921)	-4.14115	3.68157e-06
860	si:dkey-188i13.11	-4.13615	7.88138e-82	ZDB-GENE-090313-209	si:dkey-188i13.11
861	znf710a	-4.13231	0.000219093	ZDB-GENE-030131-5559	zinc finger protein 710a
862	vsig10	-4.12856	9.74151e-09	ZDB-GENE-030131-7476	V-set and immunoglobulin domain containing 10
863	vps54	-4.12445	0.000102212	ZDB-GENE-081022-176	vacuolar protein sorting 54 homolog (S. cerevisiae)
864	slc38a7	-4.1237	1.14678e-07	ZDB-GENE-040801-266	solute carrier family 38, member 7
865	sinup	-4.12072	1.84924e-07	ZDB-GENE-050913-2	siaz-interacting nuclear protein
866	COBLL1 (2 of 2)	-4.1147	0.00241933
867	tm9sf1	-4.11363	3.07102e-05	ZDB-GENE-040801-64	transmembrane 9 superfamily member 1
868	TCIRG1 (1 of 3)	-4.11323	8.03251e-06
869	trmt10c	-4.11126	0.000728063	ZDB-GENE-041114-12	tRNA methyltransferase 10 homolog C (S. cerevisiae)
870	CHST2 (2 of 2)	-4.10849	1.26412e-10
871	esrp2	-4.1075	2.16078e-05	ZDB-GENE-030131-9824	epithelial splicing regulatory protein 2
872	ERICH1	-4.10288	0.000466714
873	chd8	-4.10182	1.52502e-08	ZDB-GENE-030131-6320	chromodomain helicase DNA binding protein 8
874	cdca9	-4.10138	5.3322e-16	ZDB-GENE-090706-4	cell division cycle associated 9
875	atxn2l	-4.09688	6.26433e-26	ZDB-GENE-030131-3246	ataxin 2-like
876	prtfdc1	-4.09486	1.41997e-07	ZDB-GENE-980526-324	phosphoribosyl transferase domain containing 1
877	cnot3b	-4.0926	8.16052e-07	ZDB-GENE-030131-5838	CCR4-NOT transcription complex, subunit 3b
878	slc2a15b	-4.09222	5.31391e-07	ZDB-GENE-050508-1	solute carrier family 2 (facilitated glucose transporter), member 15b
879	lman1	-4.08435	2.78308e-34	ZDB-GENE-060201-4	lectin, mannose-binding, 1
880	pus3	-4.08301	1.92628e-22	ZDB-GENE-030131-9433	pseudouridylate synthase 3
881	CABZ01084952.1	-4.08192	0.000122548
882	polr3c	-4.08092	4.40936e-10	ZDB-GENE-040426-992	polymerase (RNA) III (DNA directed) polypeptide C
883	CR556713.2	-4.07972	4.56771e-08
884	ntn4	-4.07721	4.12611e-06	ZDB-GENE-050310-1	netrin 4
885	lmf2b	-4.07562	2.42517e-23	ZDB-GENE-070206-11	lipase maturation factor 2b
886	CTU1	-4.07451	1.59666e-08	ZDB-GENE-040426-704	cytosolic thiouridylase subunit 1 homolog (S. pombe)
887	si:ch211-202f5.3	-4.07436	8.68079e-18
888	si:dkey-250d21.1	-4.07372	0.000314095	ZDB-GENE-030131-8276	si:dkey-250d21.1
889	BDP1 (2 of 2)	-4.07257	8.15936e-05
890	slc45a3	-4.0724	0.0269177	ZDB-GENE-070509-3	solute carrier family 45, member 3
891	ENSDARG00000089414	-4.07155	0.00709833
892	rdh14a	-4.07028	1.71077e-06	ZDB-GENE-041010-124	retinol dehydrogenase 14a (all-trans/9-cis/11-cis)
893	slc38a11 (9 51134164..51166709)	-4.06677	5.5537e-05
894	ckbb	-4.06484	6.3194e-108	ZDB-GENE-020103-2	creatine kinase, brain b
895	fam84a	-4.06482	0.000974628	ZDB-GENE-040426-1247	family with sequence similarity 84, member A
896	si:dkey-229d11.5	-4.05563	4.58719e-05
897	wu:fe38f03 (7 7284016..7284328)	-4.05129	0.0196488
898	si:ch211-190p8.2	-4.04902	6.71356e-17	ZDB-GENE-070424-145	si:ch211-190p8.2
899	CNTNAP5 (3 of 3)	-4.04754	0.00686773
900	WDR47 (2 of 2)	-4.04451	0.0121211
901	foxo3a	-4.04278	0.00329446	ZDB-GENE-050116-1	forkhead box O3A
902	pdp1	-4.04124	8.94692e-05	ZDB-GENE-060810-70	pyruvate dehyrogenase phosphatase catalytic subunit 1
903	atic	-4.03915	2.07922e-29	ZDB-GENE-011212-4	5-aminoimidazole-4-carboxamide ribonucleotide formyltransferase/IMP cyclohydrolase
904	h2afx	-4.03696	9.89923e-35	ZDB-GENE-040426-987	H2A histone family, member X
905	mkrn2	-4.03479	3.39455e-08	ZDB-GENE-020213-2	makorin, ring finger protein, 2
906	pygb	-4.03171	2.2106e-11	ZDB-GENE-040928-2	phosphorylase, glycogen; brain
907	KCTD14	-4.031	0.0141495
908	slc25a25a	-4.03009	1.12731e-21	ZDB-GENE-040426-2396	solute carrier family 25 (mitochondrial carrier; phosphate carrier), member 25a
909	dclre1a	-4.0291	1.28454e-11	ZDB-GENE-050522-124	DNA cross-link repair 1A (PSO2 homolog, S. cerevisiae)
910	im:6903943	-4.02845	2.54417e-11	ZDB-GENE-050506-73	im:6903943
911	ICA1	-4.02687	0.000470886	ZDB-GENE-040718-490	islet cell autoantigen 1
912	zgc:194252	-4.02481	0.0165856	ZDB-GENE-081022-86	zgc:194252
913	SPINK2 (1 of 4)	-4.02475	5.16778e-12
914	immp1l	-4.02446	2.25453e-05	ZDB-GENE-070522-4	IMP1 inner mitochondrial membrane peptidase-like (S. cerevisiae)
915	si:ch211-179l5.5	-4.02442	0.0334672
916	xrn2	-4.0225	7.03134e-32	ZDB-GENE-040426-2874	5'-3' exoribonuclease 2
917	tdp2b	-4.02238	8.45502e-11	ZDB-GENE-050816-1	tyrosyl-DNA phosphodiesterase 2b
918	ttc27	-4.02236	2.87843e-09
919	si:ch73-248e21.4	-4.02137	0.000383121
920	arl3l1	-4.01898	0.01908	ZDB-GENE-040426-1649	ADP-ribosylation factor-like 3, like 1
921	si:ch211-285d14.1	-4.01867	0.0196329
922	zgc:152977	-4.01768	1.86861e-10	ZDB-GENE-060825-353	zgc:152977
923	BX005256.3	-4.01747	6.75018e-07
924	ppp4ca	-4.01558	1.90632e-18	ZDB-GENE-030131-4433	protein phosphatase 4 (formerly X), catalytic subunit a
925	tgfbrap1	-4.01144	1.00847e-07	ZDB-GENE-070410-66	transforming growth factor, beta receptor associated protein 1
926	hivep1	-4.01076	0.0144464	ZDB-GENE-070912-512	human immunodeficiency virus type I enhancer binding protein 1
927	si:ch211-269i23.2	-4.01047	0.000993452
928	si:ch211-266i10.1	-4.00967	0.0379254
929	sorbs3	-4.00844	0.000269511	ZDB-GENE-050327-1	sorbin and SH3 domain containing 3
930	dhrs13a.2	-4.0067	6.57175e-21	ZDB-GENE-040912-69	dehydrogenase/reductase (SDR family) member 13a.2
931	rab3db	-4.00425	3.85183e-05	ZDB-GENE-040718-428	RAB3D, member RAS oncogene family, b
932	slc15a2	-4.00062	0.00420876	ZDB-GENE-030131-5866	solute carrier family 15 (H+/peptide transporter), member 2
933	TRIM35 (38 of 41)	-3.99716	0.00046684
934	si:dkey-220o21.5	-3.99449	0.0171636
935	cx30.3	-3.99422	0.000518569	ZDB-GENE-040406-1	connexin 30.3
936	FTSJ2	-3.99324	1.21939e-10
937	stard10	-3.98913	4.3153e-09
938	smcr8a	-3.98662	0.000904576
939	zgc:100919	-3.98627	4.70813e-34	ZDB-GENE-040718-248	zgc:100919
940	C5H9orf85	-3.98439	1.93862e-13
941	MYO9B (1 of 3)	-3.98283	0.0232696
942	cldn7b	-3.97895	2.04409e-16	ZDB-GENE-001103-5	claudin 7b
943	bco2a	-3.97769	0.0101165
944	slc39a6	-3.97075	1.14979e-15	ZDB-GENE-030131-3023	solute carrier family 39 (zinc transporter), member 6
945	PHLDB2 (1 of 2)	-3.96978	0.00207245
946	kcnk6	-3.96746	0.00012053	ZDB-GENE-050309-213	potassium channel, subfamily K, member 6
947	ect2	-3.96581	2.88974e-12	ZDB-GENE-040831-2	epithelial cell transforming sequence 2 oncogene
948	si:ch73-382f3.1	-3.96152	1.38632e-15	ZDB-GENE-030131-9513	si:ch73-382f3.1
949	MARK3 (2 of 3)	-3.95837	2.68383e-05
950	cdc42ep2	-3.95679	0.00152649
951	pja2	-3.95362	0.000312143	ZDB-GENE-060526-337	praja ring finger 2
952	nsun4	-3.95198	1.6415e-07	ZDB-GENE-041212-77	NOL1/NOP2/Sun domain family, member 4
953	tnfaip8	-3.9484	9.72812e-05
954	wwox	-3.94736	1.08173e-05	ZDB-GENE-040426-858	WW domain containing oxidoreductase
955	C24H18orf8	-3.94713	3.19545e-05
956	GDPD5 (2 of 2)	-3.94635	0.00309543
957	st8sia7.1	-3.94569	1.66091e-21	ZDB-GENE-090504-4	ST8 alpha-N-acetyl-neuraminide alpha-2,8-sialyltransferase 7.1
958	slc46a1	-3.94146	0.0066716	ZDB-GENE-040426-1012	solute carrier family 46, member 1
959	TMEM186	-3.93877	1.09094e-08
960	hnf1ba	-3.93765	0.0133812	ZDB-GENE-020104-1	HNF1 homeobox Ba
961	shmt2	-3.93553	5.65761e-05	ZDB-GENE-071213-1	serine hydroxymethyltransferase 2 (mitochondrial)
962	dap1b (9 53975567..53979084)	-3.93297	7.13995e-09
963	si:dkey-256h2.1	-3.93199	9.33982e-32	ZDB-GENE-030131-9466	si:dkey-256h2.1
964	cry-dash	-3.93155	5.56968e-12	ZDB-GENE-040617-2	cryptochrome DASH
965	si:ch211-197l9.5	-3.93101	0.0194758	ZDB-GENE-091204-323	si:ch211-197l9.5
966	MFSD1	-3.9306	0.000373734	ZDB-GENE-051120-153	major facilitator superfamily domain containing 1
967	ino80db	-3.92951	5.11419e-05	ZDB-GENE-070112-2072	INO80 complex subunit Db
968	LSM11 (1 of 2)	-3.92859	3.63938e-05
969	pdzrn4	-3.92826	0.0153846
970	dusp4	-3.92816	0.00281248	ZDB-GENE-040426-709	dual specificity phosphatase 4
971	hdr	-3.92405	5.6566e-12	ZDB-GENE-030826-5	hematopoietic death receptor
972	nkain4	-3.92339	0.0338996
973	synj2bp	-3.92312	1.03356e-16	ZDB-GENE-030131-6531	synaptojanin 2 binding protein
974	ADCK3 (2 of 2)	-3.91609	5.66661e-05
975	dhx37	-3.91503	5.5718e-13	ZDB-GENE-030131-4505	DEAH (Asp-Glu-Ala-His) box polypeptide 37
976	UNCX	-3.91415	0.0431502
977	si:ch211-67f13.7	-3.91199	9.71438e-09
978	NPTN (3 of 3)	-3.91083	0.00242853
979	spryd4	-3.90654	4.00201e-23	ZDB-GENE-040718-180	SPRY domain containing 4
980	znrf3	-3.90185	0.00366139
981	PATZ1	-3.89774	0.00117995
982	cnpy2	-3.89572	1.50616e-05
983	spire1a	-3.89049	0.000548935	ZDB-GENE-061013-119	spire homolog 1a (Drosophila)
984	apaf1	-3.88512	3.44541e-18	ZDB-GENE-000616-4	apoptotic protease activating factor 1
985	CABZ01084703.1	-3.88407	0.0041071
986	C22H1orf53	-3.87788	0.000206248
987	si:ch211-129c21.1	-3.87364	0.00353433	ZDB-GENE-030131-5796	si:ch211-129c21.1
988	si:dkey-12h9.16	-3.87339	0.0129078
989	atf7b	-3.87295	1.14633e-09	ZDB-GENE-030131-3028	activating transcription factor 7b
990	PTRHD1	-3.86815	6.64936e-12	ZDB-GENE-081110-2	peptidyl-tRNA hydrolase domain containing 1
991	ENSDARG00000078768	-3.86656	0.00225021
992	tlk1b	-3.86379	5.30585e-09	ZDB-GENE-030131-4933	tousled-like kinase 1b
993	FP360035.1	-3.86144	0.00685091
994	si:ch1073-416j23.1	-3.85657	1.21822e-06	ZDB-GENE-100922-35	si:ch1073-416j23.1
995	dnajb12b (12 49564367..49582535)	-3.85497	0.00335941
996	nol10	-3.85161	1.149e-10	ZDB-GENE-040426-764	nucleolar protein 10
997	zgc:193711	-3.8506	7.53879e-11	ZDB-GENE-081022-34	zgc:193711
998	SLC16A1 (2 of 2)	-3.85044	3.14968e-06
999	nipa1	-3.84987	7.72555e-05	ZDB-GENE-041010-164	non imprinted in Prader-Willi/Angelman syndrome 1
1000	tmem59l	-3.84616	0.00470106	ZDB-GENE-040426-2651	transmembrane protein 59-like
1001	ZFHX2	-3.84311	1.03273e-06
1002	zgc:136858	-3.84209	0.00639357	ZDB-GENE-060421-6632	zgc:136858
1003	FAM131A	-3.84188	0.0340396	ZDB-GENE-080204-112	family with sequence similarity 131, member A
1004	C18H15orf61	-3.83974	1.33065e-05
1005	wee2	-3.83963	6.08614e-34	ZDB-GENE-030131-5682	WEE1 homolog 2 (S. pombe)
1006	usp40	-3.83741	7.40709e-05	ZDB-GENE-060518-5	ubiquitin specific peptidase 40
1007	gopc	-3.83659	9.12477e-05
1008	zgc:153733	-3.83576	0.00401706	ZDB-GENE-060825-273	zgc:153733
1009	AL929192.2	-3.83503	0.0191919
1010	si:ch211-199i18.9	-3.83142	0.035351
1011	POP1	-3.83069	2.44587e-10
1012	C22H6orf89	-3.8293	1.41574e-08
1013	slc25a38a	-3.82771	0.00531211	ZDB-GENE-060929-320	solute carrier family 25, member 38a
1014	brf1a	-3.82519	0.00074339	ZDB-GENE-030131-6334	BRF1 homolog, subunit of RNA polymerase III transcription initiation factor IIIBa
1015	NMRK2 (1 of 3)	-3.8238	1.1002e-06
1016	ryr2b	-3.81675	0.0220899	ZDB-GENE-061226-3	ryanodine receptor 2b (cardiac)
1017	si:ch211-105d18.2	-3.81614	0.000331831
1018	PDXK (2 of 3)	-3.81611	0.00466286
1019	zgc:66024	-3.81422	1.10477e-16	ZDB-GENE-040426-1511	zgc:66024
1020	ubtd1b	-3.81286	0.000889048	ZDB-GENE-050913-62	ubiquitin domain containing 1b
1021	HOMER2	-3.81137	0.00942805	ZDB-GENE-050522-417	homer homolog 2 (Drosophila)
1022	znhit3	-3.80848	4.52693e-15	ZDB-GENE-040426-1114	zinc finger, HIT-type containing 3
1023	htr5al	-3.80706	0.0158435	ZDB-GENE-030616-574	5-hydroxytryptamine (serotonin) receptor 5A like
1024	ABCD4	-3.80703	0.000143134	ZDB-GENE-050517-30	ATP-binding cassette, sub-family D (ALD), member 4
1025	TDRD6	-3.80559	4.60047e-06
1026	kpnb3	-3.8038	1.10932e-52
1027	SLC38A8 (1 of 2)	-3.80032	0.00550167
1028	si:ch73-59c19.1	-3.80006	2.86066e-05
1029	msh3	-3.79892	0.0300847	ZDB-GENE-060526-307	mutS homolog 3 (E. coli)
1030	hnrnpa1	-3.79745	4.08714e-48	ZDB-GENE-030912-14	heterogeneous nuclear ribonucleoprotein A1
1031	si:ch211-255f4.5	-3.79628	2.77037e-07	ZDB-GENE-050208-469	si:ch211-255f4.5
1032	slmapb	-3.79444	3.48173e-14
1033	ccdc130	-3.79413	8.86613e-14
1034	TMEM38B	-3.79115	0.000755129	ZDB-GENE-040426-807	transmembrane protein 38B
1035	ints12 (1 25321185..25326343)	-3.79029	0.00490948
1036	impdh1a	-3.78645	0.0221046	ZDB-GENE-040704-15	inosine 5'-phosphate dehydrogenase 1a
1037	TANC1 (2 of 2)	-3.78586	0.00420375
1038	PCYOX1L (1 of 2)	-3.78351	0.000179286
1039	pfkfb1	-3.78326	1.73812e-07	ZDB-GENE-030131-5664	6-phosphofructo-2-kinase/fructose-2,6-biphosphatase 1
1040	zgc:112374	-3.78226	1.09675e-13
1041	lpar2a	-3.78214	5.56562e-12	ZDB-GENE-040801-97	lysophosphatidic acid receptor 2a
1042	kifc3	-3.78178	1.91101e-05	ZDB-GENE-030131-3724	kinesin family member C3
1043	CCNJ	-3.77952	0.0151515
1044	ttyh2l	-3.77737	0.0152445	ZDB-GENE-040426-2394	tweety homolog 2, like
1045	eml2	-3.77732	9.83506e-16	ZDB-GENE-050706-71	echinoderm microtubule associated protein like 2
1046	CABZ01115256.1	-3.77348	0.000354892
1047	slc4a2b	-3.77323	0.000783017	ZDB-GENE-030429-14	solute carrier family 4, anion exchanger, member 2b
1048	tysnd1	-3.77141	0.0017095	ZDB-GENE-030131-8525	trypsin domain containing 1
1049	thraa	-3.77066	0.000342343	ZDB-GENE-990415-263	thyroid hormone receptor alpha a
1050	znhit2	-3.77065	2.71457e-08	ZDB-GENE-061103-46	zinc finger, HIT-type containing 2
1051	mrpl44	-3.76134	1.73997e-05	ZDB-GENE-050913-59	mitochondrial ribosomal protein L44
1052	sall4	-3.75806	0.000388996	ZDB-GENE-060328-2	sal-like 4 (Drosophila)
1053	ENSDARG00000034092	-3.75787	0.0203598
1054	stmn2b	-3.75711	0.0178365	ZDB-GENE-050522-207	stathmin-like 2b
1055	pttg1ipb	-3.75704	5.6884e-33	ZDB-GENE-041010-10	pituitary tumor-transforming 1 interacting protein b
1056	si:dkey-13d5.1	-3.75504	0.00784569
1057	tarbp1	-3.755	2.24611e-05	ZDB-GENE-090313-346	TAR (HIV-1) RNA binding protein 1
1058	hcst	-3.75207	0.00413679
1059	homez	-3.74678	3.205e-09	ZDB-GENE-030616-592	homeodomain leucine zipper gene
1060	trim9	-3.74668	0.00572589	ZDB-GENE-030131-8043	tripartite motif-containing 9
1061	trim16	-3.74591	3.55935e-06
1062	batf3	-3.74472	5.33275e-07	ZDB-GENE-041014-356	basic leucine zipper transcription factor, ATF-like 3
1063	si:dkey-241l7.2	-3.7373	3.06207e-10	ZDB-GENE-041014-240	si:dkey-241l7.2
1064	CR774184.1	-3.73704	9.27019e-07
1065	PIGW	-3.73426	0.000537311
1066	fam173b	-3.73275	3.7577e-10	ZDB-GENE-041114-90	family with sequence similarity 173, member B
1067	slc1a5 (15 12160280..12183588)	-3.73107	0.00492166
1068	CABZ01030119.1	-3.72686	0.0370635
1069	hook2	-3.72586	1.549e-08	ZDB-GENE-040426-1636	hook homolog 2 (Drosophila)
1070	RTKN (2 of 2)	-3.7234	3.6246e-05
1071	hhat	-3.71926	0.00768782	ZDB-GENE-051118-1	hedgehog acyltransferase
1072	USO1 (2 of 2)	-3.71863	0.000818976
1073	timm9	-3.71831	2.62384e-15	ZDB-GENE-021206-14	translocase of inner mitochondrial membrane 9 homolog
1074	herpud1	-3.71624	3.69872e-17	ZDB-GENE-050913-47	homocysteine-inducible, endoplasmic reticulum stress-inducible, ubiquitin-like domain member 1
1075	TTC7A	-3.70814	0.000608141
1076	pom121	-3.70768	1.19885e-15
1077	SLC41A2 (1 of 2)	-3.70431	8.50189e-06
1078	stim2	-3.70416	0.0495828
1079	alg13	-3.70293	1.38028e-26	ZDB-GENE-060307-1	asparagine-linked glycosylation 13 homolog (S. cerevisiae)
1080	APOOL	-3.70188	9.64987e-12
1081	PRRC2B	-3.70054	0.00643361
1082	si:dkey-234h16.7	-3.7003	0.00249158
1083	zgc:165514 (15 42830162..42834718)	-3.69954	1.55267e-06
1084	b3galt6	-3.69638	0.00154678	ZDB-GENE-101104-13	UDP-Gal:betaGal beta 1,3-galactosyltransferase polypeptide 6
1085	FAM195A	-3.692	4.4778e-20
1086	nol6	-3.69179	4.74655e-13
1087	gsnb	-3.68745	9.74733e-06	ZDB-GENE-030131-8567	gelsolin b
1088	ezr	-3.68683	6.23912e-16
1089	rnmtl1b	-3.68676	6.45803e-06	ZDB-GENE-030131-158	RNA methyltransferase like 1b
1090	acox3	-3.68508	0.00170729	ZDB-GENE-040426-2163	acyl-Coenzyme A oxidase 3, pristanoyl
1091	tmprss4a	-3.68491	0.00744582	ZDB-GENE-061103-631	transmembrane protease, serine 4a
1092	nipsnap3	-3.68422	2.60365e-11	ZDB-GENE-040426-1037	nipsnap homolog 3 (C. elegans)
1093	adat3	-3.68332	7.67888e-09	ZDB-GENE-030616-531	adenosine deaminase, tRNA-specific 3
1094	eomesa	-3.68298	3.91935e-05	ZDB-GENE-001228-1	eomesodermin homolog a
1095	adka	-3.68245	6.63839e-05	ZDB-GENE-030425-3	adenosine kinase a
1096	pgap2	-3.68099	4.31532e-05	ZDB-GENE-050320-119	post-GPI attachment to proteins 2
1097	XPO5	-3.68073	0.00131387
1098	sash1a	-3.67962	0.000747282
1099	dus1l	-3.67566	2.2494e-08	ZDB-GENE-030131-1435	dihydrouridine synthase 1-like (S. cerevisiae)
1100	rrm2	-3.67565	1.03719e-16	ZDB-GENE-990415-25	ribonucleotide reductase M2 polypeptide
1101	rpp25l	-3.67508	3.30921e-17	ZDB-GENE-040718-275	ribonuclease P/MRP 25 subunit-like
1102	CABZ01038313.1	-3.66738	0.000641865
1103	tex30	-3.66705	1.71732e-08
1104	THOP1	-3.66695	2.89755e-54	ZDB-GENE-041010-216	thimet oligopeptidase 1
1105	chmp4c	-3.66524	5.26444e-10	ZDB-GENE-050417-389	chromatin modifying protein 4C
1106	oclna	-3.66506	2.233e-10	ZDB-GENE-040426-2685	occludin a
1107	TSEN2	-3.66344	9.12215e-15	ZDB-GENE-060929-918	tRNA splicing endonuclease 2 homolog (S. cerevisiae)
1108	PDGFD	-3.66282	0.000529487
1109	si:ch211-3o3.7	-3.66125	0.0105017
1110	si:dkey-87o1.2	-3.65934	8.0337e-21
1111	GRIP1	-3.658	0.0325888
1112	C23H20orf24	-3.65599	2.58688e-23
1113	tjp3	-3.65372	1.29546e-06	ZDB-GENE-030828-10	tight junction protein 3
1114	zgc:153952	-3.65	3.57019e-10	ZDB-GENE-061103-427	zgc:153952
1115	pvrl3l	-3.64766	5.29895e-14	ZDB-GENE-050327-14	poliovirus receptor-related 3 like
1116	camk2g1	-3.64366	2.2353e-05	ZDB-GENE-050913-146	calcium/calmodulin-dependent protein kinase (CaM kinase) II gamma 1
1117	zgc:113983	-3.6436	0.0381145	ZDB-GENE-050626-58	zgc:113983
1118	cx43.4	-3.64297	1.64965e-35	ZDB-GENE-990415-38	connexin 43.4
1119	zgc:163143	-3.63936	6.47783e-12	ZDB-GENE-070410-143	zgc:163143
1120	tmem70	-3.63835	3.39887e-10
1121	ildr1b	-3.63388	3.55331e-08	ZDB-GENE-040912-72	immunoglobulin-like domain containing receptor 1b
1122	FAM26E (1 of 2)	-3.63375	0.000501127
1123	ap1g1	-3.63053	1.05095e-18	ZDB-GENE-030131-3187	adaptor-related protein complex 1, gamma 1 subunit
1124	slc2a8	-3.62814	0.00475416	ZDB-GENE-030829-25	solute carrier family 2 (facilitated glucose transporter), member 8
1125	CU550716.2	-3.62281	4.81992e-07
1126	gpatch4	-3.62194	3.54229e-06	ZDB-GENE-041008-158	G patch domain containing 4
1127	mcm10	-3.6208	7.91487e-10	ZDB-GENE-041210-42	minichromosome maintenance complex component 10
1128	kcnk5b	-3.62018	5.35532e-07	ZDB-GENE-040426-1297	potassium channel, subfamily K, member 5b
1129	cnot6	-3.61977	2.67664e-14
1130	CR384078.1	-3.61969	0.012208
1131	alg14	-3.61704	3.93648e-06	ZDB-GENE-041010-195	asparagine-linked glycosylation 14 homolog (S. cerevisiae)
1132	os9	-3.61593	1.69402e-15
1133	fam84b	-3.61403	2.17279e-10	ZDB-GENE-060929-1130	family with sequence similarity 84, member B
1134	PPFIBP1 (3 of 3)	-3.61272	5.88662e-10
1135	trio	-3.61212	0.0158221	ZDB-GENE-030616-399	triple functional domain (PTPRF interacting)
1136	ccdc149a	-3.60882	0.0207265	ZDB-GENE-041010-113	coiled-coil domain containing 149a
1137	PARL (1 of 2)	-3.6081	1.08902e-05
1138	mcfd2	-3.60707	2.46418e-12	ZDB-GENE-041010-8	multiple coagulation factor deficiency 2
1139	TCERG1 (1 of 3)	-3.6017	3.26856e-09
1140	dnajb12b (12 49643125..49667966)	-3.60169	7.37184e-05
1141	cdc37l1	-3.59991	1.47043e-05	ZDB-GENE-030131-8865	CDC37 cell division cycle 37 homolog (S. cerevisiae)-like 1
1142	s100t	-3.59971	0.0384658	ZDB-GENE-050320-61	S100 calcium binding protein T
1143	slc12a9	-3.59801	5.15547e-05	ZDB-GENE-050208-222	solute carrier family 12 (potassium/chloride transporters), member 9
1144	cad	-3.59694	1.37178e-14	ZDB-GENE-021030-4	carbamoyl-phosphate synthetase 2, aspartate transcarbamylase, and dihydroorotase
1145	EPCAM	-3.59426	3.27718e-08	ZDB-GENE-040426-2209	epithelial cell adhesion molecule
1146	tph1b	-3.59353	0.000917532	ZDB-GENE-030805-6	tryptophan hydroxylase 1b
1147	ypel3	-3.58778	7.13201e-14	ZDB-GENE-030516-4	yippee-like 3
1148	trmt2a	-3.58681	1.24452e-09	ZDB-GENE-030131-6876	trm2 tRNA methyltransferase 2 homolog A (S. cerevisiae)
1149	pde12	-3.58659	2.07541e-09	ZDB-GENE-060519-25	phosphodiesterase 12
1150	TRMT12 (2 of 2)	-3.5845	0.000148037
1151	znrd1	-3.58051	1.42206e-23	ZDB-GENE-050320-131	zinc ribbon domain containing 1
1152	MANBA (2 of 2)	-3.57808	1.34832e-06
1153	DPH3	-3.57741	1.77531e-13
1154	si:dkeyp-2e4.7	-3.57691	0.0137072
1155	RPUSD2	-3.57303	0.000163956
1156	igsf21a	-3.56892	0.0271625	ZDB-GENE-050809-118	immunoglobin superfamily, member 21a
1157	BX000468.1	-3.56786	0.0230796
1158	ap1g2	-3.56766	7.44759e-07	ZDB-GENE-030616-587	adaptor-related protein complex 1, gamma 2 subunit
1159	si:dkey-115f9.3	-3.5665	0.0148123
1160	WDR4 (2 of 2)	-3.56495	0.0005857
1161	PGS1 (2 of 2)	-3.56274	0.00515908
1162	mpp6b	-3.56154	0.00111541
1163	ENSDARG00000025364	-3.5609	7.24034e-11
1164	VMAC	-3.55982	0.0134748
1165	cul5a	-3.55972	7.27388e-05	ZDB-GENE-030131-5426	cullin 5a
1166	C24H3orf58 (2 of 2)	-3.55934	0.00247962
1167	GBE1 (1 of 2)	-3.55888	0.0093682
1168	tnika	-3.55747	0.0270326	ZDB-GENE-030131-3767	TRAF2 and NCK interacting kinase a
1169	im:7158374	-3.5566	0.013543	ZDB-GENE-060810-103	im:7158374
1170	mat2aa	-3.55024	1.32713e-35	ZDB-GENE-030131-2049	methionine adenosyltransferase II, alpha a
1171	CABZ01115322.1	-3.54841	0.00195607
1172	isl1l	-3.54817	0.0457055	ZDB-GENE-040624-1	islet1, like
1173	ENSDARG00000058679	-3.5464	2.66279e-07
1174	myb	-3.54581	4.99302e-06	ZDB-GENE-980526-529	myeloblastosis oncogene
1175	fam120b	-3.54432	0.00961893	ZDB-GENE-040801-119	family with sequence similarity 120B
1176	ciz1a	-3.54417	0.00485342	ZDB-GENE-100922-222	cdkn1a interacting zinc finger protein 1a
1177	prmt2	-3.5431	6.8022e-05	ZDB-GENE-041104-1	protein arginine methyltransferase 2
1178	gart	-3.54208	1.6274e-07	ZDB-GENE-000616-14	phosphoribosylglycinamide formyltransferase
1179	tmem222b	-3.54118	0.000237934
1180	UBN2 (1 of 2)	-3.54061	5.15898e-08
1181	llgl1	-3.54008	0.000109095	ZDB-GENE-060825-69	lethal giant larvae homolog 1 (Drosophila)
1182	si:dkey-93h22.6	-3.53885	0.031621
1183	GLDC	-3.53884	2.27183e-11	ZDB-GENE-030131-340	glycine dehydrogenase (decarboxylating)
1184	STARD10	-3.53836	0.0103538
1185	tln2	-3.5356	0.0405766
1186	zgc:173552 (25 37379509..37379920)	-3.53276	0.004056
1187	C24H8orf33	-3.5318	3.70929e-07
1188	bcl9	-3.53155	0.000883584
1189	zgc:103759	-3.53122	0.000717424	ZDB-GENE-041010-100	zgc:103759
1190	WDR20 (1 of 2)	-3.53061	9.32707e-13
1191	pus1	-3.52909	9.93784e-14	ZDB-GENE-041212-26	pseudouridine synthase 1
1192	rccd1 (25 3184115..3191362)	-3.52568	0.0065868
1193	dnd	-3.52541	9.83086e-18	ZDB-GENE-030828-4	dead end
1194	plekhm2	-3.52532	0.00022871	ZDB-GENE-081022-169	pleckstrin homology domain containing, family M (with RUN domain) member 2
1195	slc39a13	-3.52466	5.7739e-09	ZDB-GENE-030616-17	solute carrier family 39 (zinc transporter), member 13
1196	zgc:173552 (7 76855096..76855507)	-3.5245	0.034001
1197	tpp1	-3.52377	3.43007e-19	ZDB-GENE-030131-6654	tripeptidyl peptidase I
1198	ntmt1	-3.52067	4.13556e-09	ZDB-GENE-040426-2055	N-terminal Xaa-Pro-Lys N-methyltransferase 1
1199	rabep1	-3.51832	0.00540584	ZDB-GENE-060526-165	rabaptin, RAB GTPase binding effector protein 1
1200	zbtb16a	-3.51788	0.0011262	ZDB-GENE-030131-1989	zinc finger and BTB domain containing 16a
1201	rpap1	-3.51424	5.98135e-06
1202	RIN2 (2 of 2)	-3.51394	0.0140009
1203	NCKIPSD	-3.51143	5.68048e-05
1204	ccnd2a	-3.51109	0.00373413	ZDB-GENE-070424-30	cyclin D2, a
1205	TRIP10 (2 of 2)	-3.51057	0.00844742
1206	gadd45g	-3.51007	3.41459e-10	ZDB-GENE-040426-1882	growth arrest and DNA-damage-inducible, gamma
1207	GANAB (3 of 3)	-3.50899	1.22822e-08
1208	bzw1b	-3.50703	1.62109e-48	ZDB-GENE-040426-2881	basic leucine zipper and W2 domains 1b
1209	zgc:64042	-3.50698	0.0103626
1210	ctsba	-3.50662	5.16042e-27	ZDB-GENE-040426-2650	cathepsin B, a
1211	rxfp2a	-3.505	0.0222658	ZDB-GENE-110408-27	relaxin/insulin-like family peptide receptor 2a
1212	thop1	-3.50481	6.64632e-10	ZDB-GENE-041010-216	thimet oligopeptidase 1
1213	axin2	-3.50422	0.0256664	ZDB-GENE-000403-2	axin 2 (conductin, axil)
1214	impdh2	-3.50126	1.27709e-20	ZDB-GENE-030114-5	IMP (inosine monophosphate) dehydrogenase 2
1215	dtl	-3.49935	7.47129e-12	ZDB-GENE-020419-34	denticleless homolog (Drosophila)
1216	ube2g1b	-3.49816	2.4299e-23	ZDB-GENE-040426-2939	ubiquitin-conjugating enzyme E2G 1b (UBC7 homolog, yeast)
1217	gatsl3	-3.49755	0.00290643	ZDB-GENE-050327-38	GATS protein-like 3
1218	setd4	-3.49681	1.91496e-13	ZDB-GENE-050808-2	SET domain containing 4
1219	astn1	-3.49606	0.0286496	ZDB-GENE-050320-140	astrotactin 1
1220	C2H2orf82	-3.4947	3.07102e-05
1221	ccr6a	-3.49358	6.71628e-05	ZDB-GENE-040625-126	chemokine (C-C motif) receptor 6a
1222	zgc:171727	-3.49223	0.00568329	ZDB-GENE-071004-26	zgc:171727
1223	gpr161	-3.49158	0.0144325	ZDB-GENE-030616-58	G protein-coupled receptor 161
1224	ARMC5	-3.48938	0.000839119
1225	lrrc59	-3.48726	2.23598e-13	ZDB-GENE-040426-2547	leucine rich repeat containing 59
1226	pik3c2b	-3.48602	0.00216157	ZDB-GENE-050309-145	phosphoinositide-3-kinase, class 2, beta polypeptide
1227	CU914772.1	-3.48165	9.22056e-05
1228	AL844587.2	-3.47903	0.00666971
1229	tinf2	-3.47721	1.09699e-07	ZDB-GENE-030131-6168	TERF1 (TRF1)-interacting nuclear factor 2
1230	ENSDARG00000074491	-3.47626	0.0120755
1231	irf1a	-3.47496	0.012144	ZDB-GENE-060421-4031	interferon regulatory factor 1a
1232	heatr5a (17 28683493..28729024)	-3.47193	6.27534e-05
1233	si:dkey-85k15.4	-3.46756	2.53839e-09
1234	lig4	-3.46425	0.00237401	ZDB-GENE-070820-10	ligase IV, DNA, ATP-dependent
1235	zgc:92313	-3.46329	3.894e-19	ZDB-GENE-040718-339	zgc:92313
1236	bop1	-3.4623	5.74785e-14	ZDB-GENE-030219-109	block of proliferation 1
1237	DHX30	-3.46136	6.38703e-06
1238	aldh8a1	-3.46091	0.000726028	ZDB-GENE-040912-3	aldehyde dehydrogenase 8 family, member A1
1239	nr2c2ap	-3.45928	7.96935e-13	ZDB-GENE-050208-758	nuclear receptor 2C2-associated protein
1240	ANO1 (3 of 3)	-3.45901	0.0249873
1241	ppef1	-3.45757	0.0363035	ZDB-GENE-080303-27	protein phosphatase, EF-hand calcium binding domain 1
1242	med22	-3.45707	0.000111139	ZDB-GENE-040625-156	mediator complex subunit 22
1243	si:ch211-153i8.1	-3.45346	0.0446648
1244	dpp6b	-3.45301	0.00649472	ZDB-GENE-070705-88	dipeptidyl-peptidase 6b
1245	siva1	-3.45203	7.78121e-09	ZDB-GENE-050506-57	SIVA1, apoptosis-inducing factor
1246	smyd3	-3.45143	0.0141869	ZDB-GENE-051120-138	SET and MYND domain containing 3
1247	C9H3orf17	-3.45043	1.22739e-09
1248	tanc2	-3.44648	0.0194454
1249	dusp12	-3.44633	5.37947e-10	ZDB-GENE-050626-91	dual specificity phosphatase 12
1250	DUSP23 (2 of 2)	-3.44247	0.00770745
1251	CABZ01032469.1	-3.44138	0.0289658
1252	mmachc	-3.44132	2.95874e-06
1253	fam129ba	-3.43982	0.000336277	ZDB-GENE-070112-1222	family with sequence similarity 129, member Ba
1254	aldh3b1	-3.43974	2.56977e-07	ZDB-GENE-021120-3	aldehyde dehydrogenase 3 family, member B1
1255	fnbp1l	-3.43604	6.13054e-07
1256	si:dkeyp-101g1.3	-3.43557	0.00267039	ZDB-GENE-091113-20	si:dkeyp-101g1.3
1257	poll	-3.43495	1.05609e-11	ZDB-GENE-040426-2712	polymerase (DNA directed), lambda
1258	RPUSD4	-3.43407	1.1759e-08
1259	dscc1	-3.43369	3.02922e-13	ZDB-GENE-040912-35	defective in sister chromatid cohesion 1 homolog (S. cerevisiae)
1260	ajuba	-3.43368	3.00236e-06	ZDB-GENE-030131-9341	ajuba LIM protein
1261	pdia4	-3.43285	2.1964e-45	ZDB-GENE-030131-5493	protein disulfide isomerase associated 4
1262	hacl1	-3.42697	0.0157909	ZDB-GENE-040426-2058	2-hydroxyacyl-CoA lyase 1
1263	wdr91	-3.42523	0.034116
1264	gas5	-3.4238	1.88333e-11
1265	arl8bb	-3.42323	0.0204371	ZDB-GENE-080516-10	ADP-ribosylation factor-like 8Bb
1266	mettl13	-3.42272	0.000463824	ZDB-GENE-060929-60	methyltransferase like 13
1267	PLEKHG5 (1 of 2)	-3.42148	0.0277649
1268	mpzl3	-3.42085	1.16466e-05	ZDB-GENE-040426-2197	myelin protein zero-like 3
1269	ell2	-3.42004	2.25336e-11	ZDB-GENE-030131-1717	elongation factor, RNA polymerase II, 2
1270	ppp1r14aa	-3.41975	3.14358e-10	ZDB-GENE-050417-413	protein phosphatase 1, regulatory (inhibitor) subunit 14Aa
1271	AL772300.3	-3.41934	2.18146e-11
1272	rgs14a	-3.41857	6.87262e-08	ZDB-GENE-030131-5579	regulator of G-protein signaling 14a
1273	CLDND1 (1 of 2)	-3.4177	0.00350616
1274	CCDC64B	-3.41719	0.00119369
1275	oraov1	-3.41649	7.10828e-06
1276	zbtb2a	-3.41575	5.71816e-07	ZDB-GENE-040426-726	zinc finger and BTB domain containing 2a
1277	uevld	-3.41452	5.23941e-06	ZDB-GENE-040801-138	UEV and lactate/malate dehyrogenase domains
1278	TMEM55B (1 of 2)	-3.41428	0.000512555
1279	acads	-3.41401	2.2495e-05	ZDB-GENE-040808-64	acyl-Coenzyme A dehydrogenase, C-2 to C-3 short chain
1280	hbegfa	-3.41138	1.22572e-10	ZDB-GENE-080204-119	heparin-binding EGF-like growth factor a
1281	si:ch73-225g2.1	-3.41113	0.0297401
1282	calml4b	-3.40976	2.27422e-05	ZDB-GENE-071009-6	calmodulin-like 4b
1283	dpydb	-3.40968	0.000813546	ZDB-GENE-040426-2459	dihydropyrimidine dehydrogenase b
1284	SLX1A	-3.40957	0.00030359
1285	aanat2	-3.40891	0.0412279	ZDB-GENE-991019-6	arylalkylamine N-acetyltransferase
1286	eno3	-3.40757	3.72327e-49	ZDB-GENE-031006-5	enolase 3, (beta, muscle)
1287	FOLH1	-3.40701	0.000236231
1288	tmem198b	-3.40676	3.37873e-07	ZDB-GENE-050809-123	transmembrane protein 198b
1289	si:ch211-212o1.2	-3.40601	4.9031e-05	ZDB-GENE-041111-310	si:ch211-212o1.2
1290	CABZ01080599.1	-3.40547	0.00334784
1291	ttc3	-3.40544	8.04485e-14	ZDB-GENE-090313-3	tetratricopeptide repeat domain 3
1292	sowah1	-3.40513	0.000781272
1293	MRPL1	-3.40279	5.59897e-16	ZDB-GENE-060526-311	mitochondrial ribosomal protein L1
1294	C1H9orf156	-3.40255	2.99791e-06
1295	echdc1	-3.4	0.0113725	ZDB-GENE-050522-370	enoyl Coenzyme A hydratase domain containing 1
1296	atg10	-3.39891	5.40687e-05	ZDB-GENE-051030-72	ATG10 autophagy related 10 homolog (S. cerevisiae)
1297	TMEM201	-3.39878	0.000106663	ZDB-GENE-070410-61	transmembrane protein 201
1298	ociad1	-3.39809	5.25369e-15	ZDB-GENE-040426-1100	OCIA domain containing 1
1299	zgc:112980	-3.39512	2.50484e-19	ZDB-GENE-050306-1	zgc:112980
1300	tmem5	-3.39505	0.0124314	ZDB-GENE-060929-1018	transmembrane protein 5
1301	ssfa2	-3.3938	0.00337617	ZDB-GENE-090824-1	sperm specific antigen 2
1302	mllt3	-3.39221	0.0114988	ZDB-GENE-050417-356	myeloid/lymphoid or mixed lineage-leukemia translocation to 3 homolog (Drosophila)
1303	fam122b	-3.39114	3.73169e-14	ZDB-GENE-040801-204	family with sequence similarity 122B
1304	xkrx	-3.39078	0.000753505	ZDB-GENE-041114-108	XK, Kell blood group complex subunit-related, X-linked
1305	zgc:152951	-3.38866	0.000776407	ZDB-GENE-060929-416	zgc:152951
1306	caly	-3.38841	0.0382157	ZDB-GENE-090313-405	calcyon neuron-specific vesicular protein
1307	NUDT8	-3.38135	0.00201911
1308	dna2 (13 22961919..22964086)	-3.38124	0.029595
1309	PFKL (2 of 2)	-3.38023	0.0121056
1310	nudcd1	-3.38016	2.98716e-11	ZDB-GENE-050522-483	NudC domain containing 1
1311	acrc	-3.38003	6.7292e-09	ZDB-GENE-050320-153	acidic repeat containing
1312	slc35c2	-3.37982	0.0118823	ZDB-GENE-030131-2202	solute carrier family 35, member C2
1313	rhbdl2	-3.37969	0.00437669	ZDB-GENE-040426-732	rhomboid, veinlet-like 2 (Drosophila)
1314	CRLS1	-3.37884	9.47104e-09	ZDB-GENE-040426-2519	cardiolipin synthase 1
1315	pdp2	-3.37722	1.01109e-05	ZDB-GENE-000921-2	putative pyruvate dehydrogenase phosphatase isoenzyme 2
1316	C19H1orf212	-3.37657	1.99933e-13
1317	ap1s3b	-3.373	3.47519e-14	ZDB-GENE-040912-62	adaptor-related protein complex 1, sigma 3 subunit, b
1318	il13ra2	-3.37259	0.019218
1319	ENSDARG00000073898	-3.37192	0.00987031
1320	ppapdc1b	-3.37097	8.77212e-07	ZDB-GENE-040704-54	phosphatidic acid phosphatase type 2 domain containing 1B
1321	fastk	-3.37095	0.000221286	ZDB-GENE-070912-680	Fas-activated serine/threonine kinase
1322	eif2c3b	-3.36969	0.0211338
1323	slc37a1	-3.36764	0.00815263	ZDB-GENE-041114-151	solute carrier family 37 (glycerol-3-phosphate transporter), member 1
1324	ranbp10	-3.36668	0.00125186
1325	FAM222B (1 of 2)	-3.36563	8.51612e-05
1326	zdhhc3	-3.3623	0.00223741	ZDB-GENE-040718-484	zinc finger, DHHC-type containing 3
1327	ugt2a4	-3.36225	0.0191919	ZDB-GENE-080721-23	UDP glucuronosyltransferase 2 family, polypeptide A4
1328	TMEM30B	-3.36089	5.75333e-05
1329	gtdc1	-3.36025	0.000856602	ZDB-GENE-050417-8	glycosyltransferase-like domain containing 1
1330	FOCAD	-3.35986	0.0111161
1331	ADCK2	-3.3593	3.08273e-05
1332	fam86a	-3.35898	0.00159406	ZDB-GENE-041010-160	family with sequence similarity 86, member A
1333	CACHD1	-3.35835	0.0044406
1334	llgl2	-3.35728	2.5557e-06	ZDB-GENE-030131-9877	lethal giant larvae homolog 2 (Drosophila)
1335	ATP8B1	-3.35705	0.00102337	ZDB-GENE-091116-14	ATPase, aminophospholipid transporter, class I, type 8B, member 1
1336	MTPAP	-3.357	0.000193175
1337	fscn1a	-3.35484	1.89677e-08	ZDB-GENE-031009-1	fascin homolog 1, actin-bundling protein a (Strongylocentrotus purpuratus)
1338	bag4	-3.35208	2.28634e-10	ZDB-GENE-030131-5484	BCL2-associated athanogene 4
1339	si:ch211-284e13.5	-3.35073	0.00703873	ZDB-GENE-060526-162	si:ch211-284e13.5
1340	nr2f1b	-3.34957	0.0334164	ZDB-GENE-040426-1438	nuclear receptor subfamily 2, group F, member 1b
1341	chd7	-3.34811	8.29955e-08	ZDB-GENE-070912-179	chromodomain helicase DNA binding protein 7
1342	rars2	-3.34772	8.96683e-05	ZDB-GENE-040426-1244	arginyl-tRNA synthetase 2, mitochondrial (putative)
1343	ARSB	-3.34665	0.00144
1344	uggt2	-3.34301	1.53829e-06	ZDB-GENE-050517-21	UDP-glucose glycoprotein glucosyltransferase 2
1345	arhgap28	-3.34183	0.00049976	ZDB-GENE-041114-147	Rho GTPase activating protein 28
1346	alg2	-3.34069	5.81461e-07	ZDB-GENE-060502-2	asparagine-linked glycosylation 2 homolog (S. cerevisiae, alpha-1,3-mannosyltransferase)
1347	gtf2h1	-3.33837	0.0146624	ZDB-GENE-040912-164	general transcription factor II H, polypeptide 1
1348	RUFY1	-3.33835	2.4761e-06
1349	znrf2a	-3.33814	7.51778e-09	ZDB-GENE-070820-15	zinc and ring finger 2a
1350	DOCK1 (2 of 3)	-3.33729	0.00518722
1351	prkcda	-3.33638	4.70883e-12	ZDB-GENE-030131-6503	protein kinase C, delta a
1352	zfp36l2	-3.3324	9.35451e-13	ZDB-GENE-030131-5873	zinc finger protein 36, C3H type-like 2
1353	trim36	-3.33101	1.41341e-09	ZDB-GENE-040426-2936	tripartite motif-containing 36
1354	FASTKD5	-3.32937	2.32738e-05
1355	smcr7a	-3.32918	4.65915e-07	ZDB-GENE-060810-64	Smith-Magenis syndrome chromosome region, candidate 7a
1356	wu:fd44f01	-3.32899	6.7582e-09	ZDB-GENE-030131-4633	wu:fd44f01
1357	MYO9B (2 of 3)	-3.32853	0.00880428
1358	C2H7orf25	-3.32683	1.16956e-15
1359	CABZ01080397.1	-3.32301	9.61553e-06
1360	cox16	-3.32295	0.00170729	ZDB-GENE-050417-60	COX16 cytochrome c oxidase assembly homolog (S. cerevisiae)
1361	BX248496.1	-3.32254	0.0469773
1362	abhd6b	-3.32114	0.0295162	ZDB-GENE-070410-104	abhydrolase domain containing 6b
1363	GANAB (2 of 3)	-3.31688	6.15302e-12
1364	si:dkey-258f14.2	-3.31676	0.0010355
1365	zgc:174906	-3.3127	3.80715e-08	ZDB-GENE-030131-6125	zgc:174906
1366	HEATR1 (2 of 2)	-3.30999	1.33074e-06
1367	si:ch211-199g17.8	-3.30743	0.0196437
1368	shq1	-3.30569	0.00685091	ZDB-GENE-070112-1412	SHQ1 homolog (S. cerevisiae)
1369	pdxdc1	-3.30559	0.000367553	ZDB-GENE-040912-16	pyridoxal-dependent decarboxylase domain containing 1
1370	dph1	-3.30081	3.20671e-06	ZDB-GENE-050417-411	DPH1 homolog (S. cerevisiae)
1371	gpr137c	-3.2994	9.42526e-05	ZDB-GENE-041114-145	G protein-coupled receptor 137c
1372	zgc:110782	-3.29865	0.000296713	ZDB-GENE-050320-51	zgc:110782
1373	KANK1	-3.29799	0.0217897
1374	EHD4	-3.29404	0.00785505
1375	serinc5	-3.29385	8.60231e-05	ZDB-GENE-040426-2918	serine incorporator 5
1376	dnajc15	-3.29288	0.000762263	ZDB-GENE-040801-216	DnaJ (Hsp40) homolog, subfamily C, member 15
1377	CABZ01071162.1	-3.29101	0.00184825
1378	AL935181.2	-3.29043	0.0396236
1379	gamt	-3.29021	4.39037e-08	ZDB-GENE-051030-97	guanidinoacetate N-methyltransferase
1380	pex11a	-3.28951	0.000110811	ZDB-GENE-050419-121	peroxisomal biogenesis factor 11 alpha
1381	rtn4a	-3.28949	8.72879e-42	ZDB-GENE-030710-1	reticulon 4a
1382	rnasen	-3.28849	2.41739e-07	ZDB-GENE-070209-23	ribonuclease type III, nuclear
1383	btbd7	-3.28713	0.0374592
1384	rgnef	-3.28711	0.00810394
1385	cntnap2b	-3.28685	0.00595468
1386	AKR7A3	-3.28595	7.39747e-09	ZDB-GENE-040718-62	aldo-keto reductase family 7, member A3 (aflatoxin aldehyde reductase)
1387	bzw2	-3.28402	7.02616e-07	ZDB-GENE-040426-746	basic leucine zipper and W2 domains 2
1388	atp1b3b	-3.28351	4.23091e-19	ZDB-GENE-001127-1	ATPase, Na+/K+ transporting, beta 3b polypeptide
1389	ENSDARG00000057907	-3.28066	0.00266378
1390	ints3	-3.27721	6.48659e-09	ZDB-GENE-060503-634	integrator complex subunit 3
1391	pop4	-3.27668	6.83714e-16	ZDB-GENE-050522-505	processing of precursor 4, ribonuclease P/MRP subunit
1392	zgc:162913	-3.27616	0.00452082	ZDB-GENE-070615-9	zgc:162913
1393	RSBN1	-3.27504	0.0153647
1394	znf326	-3.27493	1.06506e-08	ZDB-GENE-070424-227	zinc finger protein 326
1395	ENSDARG00000052668	-3.27104	0.000613845
1396	WIPF3	-3.27071	0.0188562
1397	si:dkey-85k15.6	-3.27068	0.00498127
1398	hk2	-3.26734	4.74178e-09	ZDB-GENE-040426-2017	hexokinase 2
1399	rpz2	-3.26705	2.18272e-14
1400	siae	-3.26497	0.00109986	ZDB-GENE-040426-1032	sialic acid acetylesterase
1401	C2H3orf58 (1 of 2)	-3.26173	0.00337617
1402	gmcl1	-3.25827	1.08559e-06	ZDB-GENE-030131-865	germ cell-less homolog 1 (Drosophila)
1403	RGS14 (1 of 2)	-3.25796	0.0070585
1404	lace1b	-3.2567	0.00159708	ZDB-GENE-041014-178	lactation elevated 1b
1405	zmym2	-3.25518	1.24896e-09	ZDB-GENE-030131-2408	zinc finger, MYM-type 2
1406	SFT2D2 (2 of 2)	-3.25458	0.00024343
1407	si:dkey-14d8.1	-3.25369	0.0289637	ZDB-GENE-041210-86	si:dkey-14d8.1
1408	adipor1b	-3.25324	5.67326e-09	ZDB-GENE-040426-2896	adiponectin receptor 1b
1409	hivep3b	-3.24959	0.0414495	ZDB-GENE-100922-42	human immunodeficiency virus type I enhancer binding protein 3b
1410	pik3ip1	-3.24684	9.7668e-24	ZDB-GENE-031030-14	phosphoinositide-3-kinase interacting protein 1
1411	zgc:198419	-3.24389	0.00462854	ZDB-GENE-030131-7540	zgc:198419
1412	atpif1	-3.24244	1.77128e-47
1413	rif1	-3.24221	3.04841e-11
1414	fancf	-3.24124	7.44393e-05
1415	TPCN2	-3.2405	0.00558894	ZDB-GENE-061103-202	two pore segment channel 2
1416	galnt2	-3.24042	1.52904e-05	ZDB-GENE-041111-110	UDP-N-acetyl-alpha-D-galactosamine:polypeptide N-acetylgalactosaminyltransferase 2
1417	MSH3 (1 of 2)	-3.23938	0.0306284
1418	coq3	-3.23835	9.81314e-08	ZDB-GENE-040718-364	coenzyme Q3 homolog, methyltransferase (yeast)
1419	exd2	-3.23719	8.27285e-14	ZDB-GENE-030131-6387	exonuclease 3'-5' domain containing 2
1420	ate1	-3.23654	0.00797645	ZDB-GENE-070410-12	arginyltransferase 1
1421	ABCC10	-3.23357	0.00391535
1422	si:ch211-132b12.1	-3.23277	0.00462702	ZDB-GENE-050420-315	si:ch211-132b12.1
1423	asb3	-3.2325	3.46559e-12	ZDB-GENE-030131-6142	ankyrin repeat and SOCS box-containing 3
1424	rbm38	-3.23242	0.000197032	ZDB-GENE-030131-5923	RNA binding motif protein 38
1425	ASXL1	-3.2314	1.3195e-08	ZDB-GENE-091116-9	additional sex combs like 1 (Drosophila)
1426	impad1	-3.229	0.000848578	ZDB-GENE-051127-23	inositol monophosphatase domain containing 1
1427	ZNF384 (3 of 3)	-3.22566	0.00848016
1428	pdia5	-3.22521	9.68748e-05	ZDB-GENE-030521-5	protein disulfide isomerase family A, member 5
1429	org	-3.22344	3.06252e-22	ZDB-GENE-050208-584	oogenesis-related gene
1430	gale	-3.22284	1.76043e-08	ZDB-GENE-060421-6479	UDP-galactose-4-epimerase
1431	apopt1	-3.22193	6.48684e-10
1432	gla	-3.22184	0.0103747	ZDB-GENE-041010-207	galactosidase, alpha
1433	pacs1	-3.22043	0.00987606
1434	ZEB2	-3.21993	7.83762e-05
1435	adipor1a	-3.21853	2.49055e-14	ZDB-GENE-040718-169	adiponectin receptor 1a
1436	sc:d808	-3.2168	6.3336e-09
1437	ctu2	-3.21556	2.67742e-09	ZDB-GENE-040801-79	cytosolic thiouridylase subunit 2 homolog (S. pombe)
1438	GTSE1	-3.21547	2.5198e-09
1439	zgc:162161	-3.21443	9.08372e-05	ZDB-GENE-070410-26	zgc:162161
1440	si:dkey-13i19.10	-3.2139	0.0226913
1441	zgc:66313	-3.21264	0.00136627	ZDB-GENE-040426-1606	zgc:66313
1442	GEMIN7	-3.21191	1.80941e-12
1443	scaf11	-3.20994	2.01158e-10	ZDB-GENE-041210-22	SR-related CTD-associated factor 11
1444	umps	-3.20926	4.7741e-26	ZDB-GENE-040426-785	uridine monophosphate synthetase
1445	hs3st1	-3.20804	0.000317497	ZDB-GENE-070202-1	heparan sulfate (glucosamine) 3-O-sulfotransferase 1
1446	abcb6	-3.20732	0.00462791
1447	CR847944.2	-3.2061	0.000225303
1448	si:dkey-270m17.3	-3.20439	0.0477426
1449	tcf19l	-3.20414	9.77173e-05	ZDB-GENE-060324-2	transcription factor 19 (SC1), like
1450	CR774186.1	-3.2026	0.0225175
1451	ZNHIT6	-3.20236	1.32305e-11
1452	HIST2H2AB (24 of 30)	-3.20057	0.0280171
1453	med14	-3.19915	1.05126e-05	ZDB-GENE-030131-8867	mediator complex subunit 14
1454	si:dkey-149f22.2	-3.19823	0.00683092
1455	rrp1	-3.19726	1.56439e-10	ZDB-GENE-030131-9837	ribosomal RNA processing 1 homolog (S. cerevisiae)
1456	trim32	-3.19543	0.0216828	ZDB-GENE-060428-1	tripartite motif-containing 32
1457	zgc:112263	-3.19397	0.00431983	ZDB-GENE-050522-453	zgc:112263
1458	exosc4	-3.19216	7.62962e-18	ZDB-GENE-040426-1702	exosome component 4
1459	zgc:153901	-3.19175	0.000502107	ZDB-GENE-060929-820	zgc:153901
1460	SAYSD1	-3.18922	5.18815e-06
1461	patl1	-3.1886	1.69166e-11	ZDB-GENE-070209-83	protein associated with topoisomerase II homolog 1 (yeast)
1462	igf2r	-3.18725	0.0376639	ZDB-GENE-041014-300	insulin-like growth factor 2 receptor
1463	glipr2l	-3.18715	1.19047e-08	ZDB-GENE-041010-53	GLI pathogenesis-related 2, like
1464	zgc:66484	-3.18521	0.0121404	ZDB-GENE-030131-5768	zgc:66484
1465	PUSL1	-3.18416	0.00766658
1466	DGKA (2 of 2)	-3.18359	0.01095
1467	UPRT	-3.18298	0.000182793	ZDB-GENE-040426-2411	uracil phosphoribosyltransferase (FUR1) homolog (S. cerevisiae)
1468	SENP8	-3.18159	0.0283688
1469	rwdd2b	-3.18122	4.43513e-05
1470	C1QBP	-3.17951	9.29296e-31
1471	asf1ba (3 50788796..50799866)	-3.17789	1.39366e-14
1472	si:dkey-104n9.1	-3.17769	0.000799957
1473	aatf	-3.17736	2.05062e-06	ZDB-GENE-030131-9654	apoptosis antagonizing transcription factor
1474	wu:fi13g07	-3.17708	1.67546e-07
1475	ppp4r1	-3.17657	5.13822e-08	ZDB-GENE-040426-753	protein phosphatase 4, regulatory subunit 1
1476	st3gal5	-3.1765	0.000150892	ZDB-GENE-060322-1	ST3 beta-galactoside alpha-2,3-sialyltransferase 5
1477	RAB3IL1	-3.17433	0.00668971
1478	wdr75	-3.17284	2.39969e-13	ZDB-GENE-030616-5	WD repeat domain 75
1479	surf6	-3.17215	2.04499e-15	ZDB-GENE-040426-1333	surfeit 6
1480	ctbp2	-3.17117	0.0240373	ZDB-GENE-010130-2	C-terminal binding protein 2
1481	AFAP1L1 (1 of 4)	-3.16961	0.0131214
1482	fxr2	-3.16765	3.18544e-06	ZDB-GENE-040426-943	fragile X mental retardation, autosomal homolog 2
1483	zfand5b	-3.16712	4.30983e-18	ZDB-GENE-040426-875	zinc finger, AN1-type domain 5b
1484	CD200 (1 of 2)	-3.16672	0.0498395
1485	RNF111 (2 of 2)	-3.16655	1.36016e-19
1486	MAN2A2	-3.16611	0.000550067
1487	si:dkey-9i23.15	-3.16541	1.07895e-08
1488	lnpa	-3.16426	8.3451e-09	ZDB-GENE-030131-4960	limb and neural patterns a
1489	gtf3c5	-3.16217	6.38619e-06	ZDB-GENE-060810-66	general transcription factor IIIC, polypeptide 5
1490	dpm2	-3.16154	8.17661e-10	ZDB-GENE-030131-9093	dolichol-phosphate (beta-D) mannosyltransferase 2
1491	tmem251	-3.16015	1.22214e-06	ZDB-GENE-041001-121	transmembrane protein 251
1492	bace2	-3.15985	0.000801105	ZDB-GENE-041010-68	beta-site APP-cleaving enzyme 2
1493	CD3EAP	-3.15858	7.7904e-12
1494	ENSDARG00000036402	-3.15808	0.0198296
1495	pphln1	-3.15783	4.82484e-08	ZDB-GENE-030131-1873	periphilin 1
1496	si:dkey-15h8.6	-3.15778	0.00640173	ZDB-GENE-050208-623	si:dkey-15h8.6
1497	ykt6	-3.15551	3.52643e-09	ZDB-GENE-040426-733	YKT6 v-SNARE homolog (S. cerevisiae)
1498	prkacbb	-3.1536	0.0473575	ZDB-GENE-050904-4	protein kinase, cAMP-dependent, catalytic, beta b
1499	C15H11orf57	-3.15289	0.000820546
1500	mcee	-3.15117	9.26726e-05	ZDB-GENE-050522-368	methylmalonyl CoA epimerase
1501	si:dkey-152b24.7	-3.15071	0.0124844	ZDB-GENE-100921-77	si:dkey-152b24.7
1502	prkcha	-3.15023	0.0230997	ZDB-GENE-080402-5	protein kinase C, eta, a
1503	orc6	-3.14833	1.08837e-07	ZDB-GENE-030131-2976	origin recognition complex, subunit 6
1504	fam108b1	-3.14451	0.000427341
1505	pex2	-3.14386	0.0366029	ZDB-GENE-070530-2	peroxisomal biogenesis factor 2
1506	sumo2a	-3.14176	8.02113e-08	ZDB-GENE-120215-155	SMT3 suppressor of mif two 3 homolog 2a
1507	si:dkeyp-120h9.1	-3.14019	0.0121342	ZDB-GENE-070705-534	si:dkeyp-120h9.1
1508	INO80B	-3.13728	3.9226e-05
1509	ELMO1	-3.13456	0.0387326	ZDB-GENE-040426-2069	engulfment and cell motility 1 (ced-12 homolog, C. elegans)
1510	waslb	-3.13394	4.64233e-05	ZDB-GENE-040426-718	Wiskott-Aldrich syndrome-like b
1511	POLR3A	-3.13371	5.87945e-05	ZDB-GENE-050208-103	polymerase (RNA) III (DNA directed) polypeptide A
1512	atp6v1ab	-3.13364	0.0010466	ZDB-GENE-030131-9529	ATPase, H+ transporting, lysosomal V1 subunit Ab
1513	FAM84B (2 of 2)	-3.13325	6.70113e-13
1514	haao	-3.13235	0.00854913	ZDB-GENE-041114-89	3-hydroxyanthranilate 3,4-dioxygenase
1515	CABZ01114188.1	-3.12943	1.94742e-08
1516	gstcd	-3.12745	0.000855281	ZDB-GENE-050320-41	glutathione S-transferase, C-terminal domain containing
1517	zranb3	-3.12674	0.0189071	ZDB-GENE-060712-1	zinc finger, RAN-binding domain containing 3
1518	dnajb6b	-3.12657	2.63593e-11	ZDB-GENE-040426-1122	DnaJ (Hsp40) homolog, subfamily B, member 6b
1519	dirc2	-3.12579	2.22428e-05	ZDB-GENE-040912-167	disrupted in renal carcinoma 2
1520	dnmt3	-3.125	9.39649e-05	ZDB-GENE-990712-11	DNA (cytosine-5-)-methyltransferase 3
1521	MAD2L1BP	-3.125	1.80053e-05
1522	NFATC4	-3.12246	0.0257613
1523	si:busm1-57f23.1	-3.12155	0.00807609	ZDB-GENE-030616-512	si:busm1-57f23.1
1524	CDK5RAP1	-3.12021	0.00284447
1525	DENND4C	-3.1198	0.00447004
1526	dync1i2a	-3.11409	1.35507e-07	ZDB-GENE-060929-1086	dynein, cytoplasmic 1, intermediate chain 2a
1527	bard1	-3.11175	0.012182
1528	SRPRB	-3.11035	6.13753e-20	ZDB-GENE-040718-311	signal recognition particle receptor, B subunit
1529	TARBP1 (2 of 2)	-3.10994	0.00653619
1530	RAPGEF2 (2 of 2)	-3.10922	0.000776635
1531	wdr4	-3.10831	9.90168e-06	ZDB-GENE-060810-10	WD repeat domain 4
1532	tarbp2	-3.10691	7.67088e-07	ZDB-GENE-030131-8085	TAR (HIV) RNA binding protein 2
1533	nr4a2b	-3.1052	0.0493218	ZDB-GENE-040718-103	nuclear receptor subfamily 4, group A, member 2b
1534	sumf1	-3.10208	0.00260678	ZDB-GENE-060421-3113	sulfatase modifying factor 1
1535	oxct1a	-3.10072	5.94884e-07	ZDB-GENE-040723-3	3-oxoacid CoA transferase 1a
1536	ifrd2	-3.09977	3.7039e-09	ZDB-GENE-040801-140	interferon-related developmental regulator 2
1537	znfl2a	-3.09948	9.60483e-08	ZDB-GENE-030828-7	zinc finger-like gene 2a
1538	rrm1	-3.09901	5.16816e-26	ZDB-GENE-990415-247	ribonucleotide reductase M1 polypeptide
1539	si:dkey-189h5.6	-3.09826	0.0392777
1540	CABZ01024684.1	-3.09215	0.00289659
1541	exosc6	-3.092	7.9344e-14	ZDB-GENE-050522-362	exosome component 6
1542	ptpn3	-3.08999	0.00599292	ZDB-GENE-030131-2934	protein tyrosine phosphatase, non-receptor type 3
1543	nol7	-3.08549	1.7134e-19	ZDB-GENE-030131-9100	nucleolar protein 7
1544	GPATCH3	-3.085	3.75007e-07
1545	thap11	-3.08284	1.95181e-07	ZDB-GENE-040426-2121	THAP domain containing 11
1546	zgc:136493	-3.08076	0.012888	ZDB-GENE-060512-216	zgc:136493
1547	tradd	-3.07991	3.37674e-08	ZDB-GENE-000511-5	tnfrsf1a-associated via death domain
1548	zdhhc18b	-3.07906	0.000491131	ZDB-GENE-030131-6315	zinc finger, DHHC-type containing 18b
1549	polr1b	-3.07857	1.10972e-05	ZDB-GENE-040426-1598	polymerase (RNA) I polypeptide B
1550	trap1	-3.07783	0.000267299	ZDB-GENE-030131-4257	TNF receptor-associated protein 1
1551	si:ch73-27e22.4	-3.07689	0.0405175
1552	tmem110l	-3.07452	0.0174648	ZDB-GENE-040426-912	transmembrane protein 110, like
1553	METTL4	-3.07162	0.025634
1554	faub	-3.07161	6.108e-11	ZDB-GENE-050417-416	Finkel-Biskis-Reilly murine sarcoma virus (FBR-MuSV) ubiquitously expressed b
1555	apba1b	-3.07097	0.00671599
1556	det1	-3.06274	3.98941e-07	ZDB-GENE-030131-2809	de-etiolated homolog 1 (Arabidopsis)
1557	fam73b	-3.06235	0.0293554	ZDB-GENE-050320-135	family with sequence similarity 73, member B
1558	GRAMD4 (2 of 2)	-3.05961	0.0405861
1559	vstm2l	-3.05719	1.5333e-05	ZDB-GENE-040426-1548	V-set and transmembrane domain containing 2 like
1560	CABZ01088039.1	-3.05586	0.0206581
1561	pogza	-3.05535	0.00156436	ZDB-GENE-040914-76	pogo transposable element with ZNF domain a
1562	myo9b	-3.0534	0.0442476	ZDB-GENE-030131-938	myosin IXb
1563	si:ch211-262i10.2	-3.05327	0.00120312
1564	SNX24	-3.05263	3.99945e-05	ZDB-GENE-050913-45	sorting nexin 24
1565	prrg4	-3.0511	3.39455e-08	ZDB-GENE-050417-112	proline rich Gla (G-carboxyglutamic acid) 4 (transmembrane)
1566	prkra	-3.05083	9.32018e-05	ZDB-GENE-050309-206	protein kinase, interferon-inducible double stranded RNA dependent activator
1567	ccnh	-3.05006	4.58719e-13	ZDB-GENE-050320-13	cyclin H
1568	enpp1	-3.04999	0.0264466	ZDB-GENE-040724-172	ectonucleotide pyrophosphatase/phosphodiesterase 1
1569	snai1a	-3.04953	0.000193582	ZDB-GENE-990415-255	snail homolog 1a (Drosophila)
1570	zc3h15	-3.04896	1.87019e-17	ZDB-GENE-030131-6239	zinc finger CCCH-type containing 15
1571	arl8	-3.04573	0.0228763	ZDB-GENE-030131-5762	ADP-ribosylation factor-like 8
1572	MAN1A2	-3.04427	0.00209001
1573	vetz	-3.04397	0.00798354	ZDB-GENE-070705-251	vezatin, adherens junctions transmembrane protein
1574	si:ch73-234b20.4	-3.0413	0.0373783
1575	snd1	-3.03968	2.26677e-10	ZDB-GENE-030131-3124	staphylococcal nuclease domain containing 1
1576	hps4	-3.03911	0.000502504
1577	si:dkeyp-2e4.6	-3.03862	0.0490627	ZDB-GENE-061009-50	si:dkeyp-2e4.6
1578	pdcd11	-3.03379	1.93591e-08	ZDB-GENE-030131-4076	programmed cell death 11
1579	strn4 (15 11829599..11893893)	-3.03244	0.0361105
1580	NUFIP1	-3.03239	2.28634e-10
1581	bora	-3.03171	2.14234e-06	ZDB-GENE-041114-165	bora, aurora kinase A activator
1582	URB1 (1 of 2)	-3.03134	0.000881542
1583	fmn2b	-3.03006	1.04809e-07	ZDB-GENE-080225-35	formin 2b
1584	cpm	-3.02757	1.61253e-09	ZDB-GENE-041210-191	carboxypeptidase M
1585	ccnb1	-3.02735	4.17617e-15	ZDB-GENE-000406-10	cyclin B1
1586	ACBD3 (2 of 2)	-3.02559	0.00319847
1587	ERRFI1 (1 of 2)	-3.025	0.0251661
1588	FAM65C	-3.02423	6.41004e-15
1589	cog8	-3.02394	0.000744375	ZDB-GENE-050320-74	component of oligomeric golgi complex 8
1590	sar1a	-3.02374	0.00466005
1591	thg1l	-3.02308	1.87224e-06	ZDB-GENE-041114-170	tRNA-histidine guanylyltransferase 1-like (S. cerevisiae)
1592	osbpl7	-3.02119	1.26178e-14	ZDB-GENE-041010-212	oxysterol binding protein-like 7
1593	C14H4orf29	-3.02039	2.10706e-08
1594	gar1	-3.02036	2.01788e-28	ZDB-GENE-040426-893	GAR1 ribonucleoprotein homolog (yeast)
1595	C20H2orf18	-3.0203	6.47706e-06
1596	fxn	-3.02028	3.02159e-05	ZDB-GENE-070209-286	frataxin
1597	atp2c1	-3.0199	0.000163733	ZDB-GENE-060503-615	ATPase, Ca++ transporting, type 2C, member 1
1598	ipmkb	-3.01889	0.0120433	ZDB-GENE-061215-5	inositol polyphosphate multikinase b
1599	nsdhl	-3.01697	3.64707e-09	ZDB-GENE-050417-163	NAD(P) dependent steroid dehydrogenase-like
1600	CR936975.4	-3.01674	6.1548e-15
1601	trmt13 (22 16525379..16533256)	-3.01638	5.5366e-05
1602	MAN2B2	-3.01438	2.06499e-06
1603	zgc:63523	-3.01388	4.57362e-06
1604	tab3	-3.01371	2.18364e-06	ZDB-GENE-060503-408	TGF-beta activated kinase 1/MAP3K7 binding protein 3
1605	CABZ01074669.1	-3.01261	0.000549057
1606	klhl15	-3.01102	0.0172264	ZDB-GENE-040801-99	kelch-like 15 (Drosophila)
1607	plk2a	-3.01028	0.0337598	ZDB-GENE-060810-71	polo-like kinase 2a (Drosophila)
1608	arl4cb	-3.0088	0.00909868	ZDB-GENE-040426-2382	ADP-ribosylation factor-like 4Cb
1609	ALKBH1	-3.00874	5.9721e-08	ZDB-GENE-050522-196	alkB, alkylation repair homolog 1 (E. coli)
1610	GBF1 (2 of 2)	-3.00871	0.0284222
1611	lef1	-3.00819	0.045846	ZDB-GENE-990714-26	lymphocyte enhancer binding factor 1
1612	si:ch211-147m20.1	-3.00502	0.0131933
1613	map3k4	-3.00394	1.64955e-06	ZDB-GENE-990603-4	mitogen activated protein kinase kinase kinase 4
1614	taf1b	-3.00266	0.000168296	ZDB-GENE-041008-2	TATA box binding protein (Tbp)-associated factor, RNA polymerase I, B
1615	TADA1	-3.00081	6.25057e-05	ZDB-GENE-040426-58	transcriptional adaptor 1
1616	atxn7l2b	-2.9999	5.3802e-06	ZDB-GENE-040718-403	ataxin 7-like 2b
1617	si:ch1073-143l10.2	-2.99728	0.00149608
1618	esr2a	-2.99672	0.0318986	ZDB-GENE-030116-2	estrogen receptor 2a
1619	dnaja3a	-2.99515	2.86337e-08	ZDB-GENE-030131-7837	DnaJ (Hsp40) homolog, subfamily A, member 3A
1620	sdad1	-2.99477	6.76741e-19	ZDB-GENE-021213-1	SDA1 domain containing 1
1621	phf6	-2.99322	8.70064e-06	ZDB-GENE-030131-5278	PHD finger protein 6
1622	nrbp2	-2.9916	0.0144773	ZDB-GENE-070713-4	nuclear receptor binding protein 2
1623	rbm15b	-2.99104	0.00074339	ZDB-GENE-080204-91	RNA binding motif protein 15B
1624	POLR3D	-2.99052	2.13658e-08
1625	gtf3c6	-2.98763	1.88296e-10
1626	eif4g2a	-2.98679	3.60107e-21	ZDB-GENE-030131-2173	eukaryotic translation initiation factor 4, gamma 2a
1627	PITHD1	-2.98472	4.15373e-12	ZDB-GENE-040426-2366	PITH (C-terminal proteasome-interacting domain of thioredoxin-like) domain containing 1
1628	ptk2.1	-2.98468	0.0241395	ZDB-GENE-020114-1	protein tyrosine kinase 2a
1629	entpd4	-2.9829	4.62008e-08	ZDB-GENE-040718-116	ectonucleoside triphosphate diphosphohydrolase 4
1630	PAK1 (1 of 2)	-2.9789	0.0231819
1631	gne	-2.97724	0.0260083	ZDB-GENE-040426-1848	glucosamine (UDP-N-acetyl)-2-epimerase/N-acetylmannosamine kinase
1632	mtmr7b	-2.97611	0.00222982	ZDB-GENE-050913-66	myotubularin related protein 7b
1633	xpo6	-2.97262	2.20675e-05	ZDB-GENE-030131-5912	exportin 6
1634	tmem234	-2.97191	0.000287115
1635	fgf13b	-2.97008	0.0163157	ZDB-GENE-040426-1793	fibroblast growth factor 13b
1636	BACE2 (1 of 2)	-2.96842	0.00136627
1637	itprip	-2.96837	0.000128431	ZDB-GENE-050417-422	inositol 1,4,5-triphosphate receptor interacting protein
1638	ccne1	-2.96715	1.75427e-06	ZDB-GENE-980526-168	cyclin E1
1639	gdap2	-2.9668	0.002515	ZDB-GENE-040912-31	ganglioside induced differentiation associated protein 2
1640	got1	-2.96582	0.0188965	ZDB-GENE-040426-2003	glutamic-oxaloacetic transaminase 1, soluble
1641	gemin5	-2.96457	7.12478e-05
1642	hiat1a	-2.96367	5.0028e-10	ZDB-GENE-030131-834	hippocampus abundant transcript 1a
1643	TSFM	-2.96367	4.97577e-07	ZDB-GENE-061215-17	Ts translation elongation factor, mitochondrial
1644	fdx1	-2.96307	4.04987e-17	ZDB-GENE-071015-2	ferredoxin 1
1645	FP928982.1	-2.96167	1.50253e-10
1646	f11r	-2.96133	1.02343e-19	ZDB-GENE-030131-2416	F11 receptor
1647	slc25a21	-2.96113	0.01054	ZDB-GENE-060929-664	solute carrier family 25 (mitochondrial oxodicarboxylate carrier), member 21
1648	tecrb	-2.96046	0.000129831	ZDB-GENE-030131-5154	trans-2,3-enoyl-CoA reductase b
1649	fbxw11b	-2.96004	6.04658e-14	ZDB-GENE-040426-2903	F-box and WD-40 domain protein 11b
1650	ssh2a	-2.95999	2.08539e-05	ZDB-GENE-030131-3810	slingshot homolog 2a (Drosophila)
1651	wdr41	-2.95779	0.0329614	ZDB-GENE-050706-152	WD repeat domain 41
1652	C6H1orf74	-2.95417	0.0407737
1653	vps11	-2.95293	0.00234605	ZDB-GENE-050731-5	vacuolar protein sorting 11
1654	ptcd1	-2.95252	6.15745e-07
1655	fam48a	-2.95221	0.00186436
1656	si:dkeyp-53d3.3	-2.95181	0.0316082	ZDB-GENE-050208-644	si:dkeyp-53d3.3
1657	pdik1l	-2.95125	7.94389e-05	ZDB-GENE-051113-236	PDLIM1 interacting kinase 1 like
1658	CCDC88C	-2.95007	0.0315872
1659	pwwp2b	-2.94997	0.00116368
1660	snupn	-2.94986	1.31463e-10	ZDB-GENE-030131-3464	snurportin 1
1661	cnpy4	-2.94659	0.000331714	ZDB-GENE-060315-5	canopy4
1662	macc1	-2.9448	0.00242853
1663	tyw3	-2.94459	4.17236e-08	ZDB-GENE-040718-355	tRNA-yW synthesizing protein 3 homolog (S. cerevisiae)
1664	SAMHD1	-2.94438	6.14529e-05	ZDB-GENE-090313-386	SAM domain and HD domain 1
1665	yipf4	-2.94422	5.28477e-08	ZDB-GENE-040426-2253	Yip1 domain family, member 4
1666	cox17	-2.9425	1.92195e-16	ZDB-GENE-040912-91	COX17 cytochrome c oxidase assembly homolog (S. cerevisiae)
1667	tgds	-2.94208	0.0151003	ZDB-GENE-030131-5718	TDP-glucose 4,6-dehydratase
1668	nolc1	-2.94155	3.50748e-16	ZDB-GENE-030131-6349	nucleolar and coiled-body phosphoprotein 1
1669	XYLB	-2.93983	0.00358141	ZDB-GENE-040426-1373	xylulokinase homolog (H. influenzae)
1670	arntl2	-2.93799	0.0204836	ZDB-GENE-000509-2	aryl hydrocarbon receptor nuclear translocator-like 2
1671	PDILT	-2.93588	0.00207372
1672	zhx3	-2.93511	0.0043302	ZDB-GENE-031107-1	zinc fingers and homeoboxes 3
1673	AP5M1	-2.93232	0.00613978	ZDB-GENE-050522-231	adaptor-related protein complex 5, mu 1 subunit
1674	rgs2	-2.93151	0.00520616	ZDB-GENE-040718-410	regulator of G-protein signaling 2
1675	necap1	-2.93066	1.1073e-05	ZDB-GENE-040426-1682	NECAP endocytosis associated 1
1676	crb3b	-2.93045	1.44382e-07
1677	ACSF3	-2.92943	0.0353378
1678	DOM3Z	-2.92924	0.0373783
1679	ZNF281 (1 of 2)	-2.92916	0.0138447
1680	zgc:162816	-2.92865	0.000243316	ZDB-GENE-070410-94	zgc:162816
1681	rhogc	-2.9286	6.97809e-12	ZDB-GENE-030131-3402	ras homolog gene family, member Gc
1682	hn1l	-2.92595	1.83345e-14	ZDB-GENE-030131-599	hematological and neurological expressed 1-like
1683	FBXO34	-2.92502	3.29157e-07
1684	hmgcl	-2.92488	1.26303e-05	ZDB-GENE-040426-958	3-hydroxymethyl-3-methylglutaryl-Coenzyme A lyase (hydroxymethylglutaricaciduria)
1685	mynn	-2.92385	4.93075e-08	ZDB-GENE-030131-5378	myoneurin
1686	mms22l	-2.92346	0.000574386	ZDB-GENE-030131-3869	MMS22-like, DNA repair protein
1687	usp16	-2.92264	3.17415e-05	ZDB-GENE-030131-4153	ubiquitin specific protease 16
1688	ncoa6	-2.92154	0.00398054	ZDB-GENE-080403-12	nuclear receptor coactivator 6
1689	rasa1a	-2.92153	0.00299794	ZDB-GENE-030131-4694	RAS p21 protein activator 1a
1690	HSBP1	-2.9211	0.000365713
1691	ENSDARG00000086463	-2.92051	3.63134e-05
1692	pcyox1	-2.9197	0.00385655	ZDB-GENE-050417-98	prenylcysteine oxidase 1
1693	PGS1 (1 of 2)	-2.91906	0.00328745
1694	lsm14aa	-2.91893	1.52274e-05	ZDB-GENE-040426-1567	LSM14 homolog Aa (SCD6, S. cerevisiae)
1695	esyt3	-2.91796	0.0221277	ZDB-GENE-050809-35	extended synaptotagmin-like protein 3
1696	tbrg1	-2.91758	0.0224839	ZDB-GENE-080220-62	transforming growth factor beta regulator 1
1697	ciz1b	-2.91668	0.0124019	ZDB-GENE-040426-2933	cdkn1a interacting zinc finger protein 1b
1698	ENSDARG00000090895	-2.9147	0.000209603
1699	rnf14	-2.91342	2.94963e-05	ZDB-GENE-040625-65	ring finger protein 14
1700	ANO1 (2 of 3)	-2.9115	0.00301621
1701	ZFC3H1	-2.90918	0.0035037
1702	neil3	-2.90793	2.23872e-07	ZDB-GENE-041114-18	nei endonuclease VIII-like 3 (E. coli)
1703	si:ch211-233m11.3	-2.90708	0.00406765
1704	gcfc2	-2.90583	5.64078e-07	ZDB-GENE-080204-19	GC-rich sequence DNA-binding factor 2
1705	tatdn2	-2.90552	2.65419e-17	ZDB-GENE-081022-51	TatD DNase domain containing 2
1706	ints1	-2.90544	0.00140853
1707	ptpn4a	-2.90508	0.0145415	ZDB-GENE-030616-449	protein tyrosine phosphatase, non-receptor type 4, a
1708	arrdc1a	-2.90475	6.6359e-06
1709	mdn1	-2.90419	0.04042	ZDB-GENE-041001-138	midasin homolog (yeast)
1710	FUT11	-2.90163	0.00462724	ZDB-GENE-060929-728	fucosyltransferase 11 (alpha (1,3) fucosyltransferase)
1711	cbx2	-2.90075	0.000543473	ZDB-GENE-030131-5502	chromobox homolog 2 (Drosophila Pc class)
1712	med23	-2.89935	0.000917107	ZDB-GENE-040724-82	mediator complex subunit 23
1713	JTB	-2.89904	1.25523e-06
1714	whsc2	-2.89871	3.57661e-08
1715	cpt2	-2.898	0.00474217	ZDB-GENE-030131-6719	carnitine palmitoyltransferase II
1716	carm1	-2.89714	7.30975e-08	ZDB-GENE-040724-77	coactivator-associated arginine methyltransferase 1
1717	gro1	-2.89631	1.85598e-05	ZDB-GENE-990415-85	groucho 1
1718	CT573389.2	-2.89602	1.57945e-08
1719	ENSDARG00000004636	-2.89567	0.0166148
1720	EIF1B	-2.89448	8.67882e-17	ZDB-GENE-030131-956	eukaryotic translation initiation factor 1B
1721	zgc:63779	-2.89246	8.98094e-10
1722	ndst2a	-2.89026	0.000314251	ZDB-GENE-060810-182	N-deacetylase/N-sulfotransferase (heparan glucosaminyl) 2a
1723	pwp2h	-2.89018	2.44725e-09	ZDB-GENE-021031-3	PWP2 periodic tryptophan protein homolog (yeast)
1724	elp4	-2.88929	0.00128666	ZDB-GENE-050417-114	elongation protein 4 homolog (S. cerevisiae)
1725	btaf1	-2.88917	1.923e-07	ZDB-GENE-021025-1	BTAF1 RNA polymerase II, B-TFIID transcription factor-associated
1726	dnajc2	-2.88877	1.43447e-09	ZDB-GENE-040426-1912	DnaJ (Hsp40) homolog, subfamily C, member 2
1727	slc25a44b	-2.88837	0.00174793	ZDB-GENE-050320-89	solute carrier family 25, member 44 b
1728	mfsd2ab	-2.88823	2.33761e-05	ZDB-GENE-040801-89	major facilitator superfamily domain containing 2ab
1729	myof	-2.88815	5.36934e-05	ZDB-GENE-040426-1138	myoferlin
1730	nup35	-2.88735	1.12145e-11	ZDB-GENE-030131-9407	nucleoporin 35
1731	PRAME	-2.88709	5.55845e-05
1732	camlg	-2.88673	0.0293341	ZDB-GENE-040426-2407	calcium modulating ligand
1733	scamp1	-2.88627	0.0312015	ZDB-GENE-040426-1803	secretory carrier membrane protein 1
1734	macrod1	-2.88564	0.00202025	ZDB-GENE-040912-100	MACRO domain containing 1
1735	C19H1orf109	-2.88377	2.88053e-06
1736	ENSDARG00000040707	-2.88125	3.34459e-05
1737	fastkd1	-2.88078	0.0350626	ZDB-GENE-040426-1833	FAST kinase domains 1
1738	UBR3 (1 of 2)	-2.87995	0.036666
1739	imp3	-2.87956	1.89381e-20	ZDB-GENE-040426-1062	IMP3, U3 small nucleolar ribonucleoprotein, homolog (yeast)
1740	minpp1b	-2.87953	0.000444188	ZDB-GENE-040426-888	multiple inositol polyphosphate histidine phosphatase, 1b
1741	CR855307.2	-2.87915	0.0435599
1742	hdlbp	-2.87908	3.77812e-31	ZDB-GENE-030131-2032	high density lipoprotein-binding protein (vigilin)
1743	hic1l	-2.87752	0.00639593	ZDB-GENE-030620-1	hypermethylated in cancer 1 like
1744	ing5b	-2.87743	4.76451e-18	ZDB-GENE-030616-462	inhibitor of growth family, member 5b
1745	glg1b	-2.87551	0.00577737	ZDB-GENE-060825-255	golgi glycoprotein 1b
1746	mycl1b	-2.8742	9.5416e-11	ZDB-GENE-030131-5561	v-myc myelocytomatosis viral oncogene homolog 1, lung carcinoma derived (avian) b
1747	epha2	-2.87283	0.0166628	ZDB-GENE-990415-63	eph receptor A2
1748	fdx1l	-2.87282	2.45698e-08	ZDB-GENE-060929-1046	ferredoxin 1-like
1749	tram1	-2.8708	4.93234e-16	ZDB-GENE-021011-1	translocating chain-associating membrane protein 1
1750	TTC19	-2.86848	0.0013198	ZDB-GENE-070912-490	tetratricopeptide repeat domain 19
1751	ttc1	-2.86751	1.83846e-06	ZDB-GENE-041114-80	tetratricopeptide repeat domain 1
1752	AP5B1	-2.86552	0.0107459
1753	plxnb2a	-2.86333	0.017722	ZDB-GENE-030131-8917	plexin b2a
1754	FUBP3 (2 of 2)	-2.8632	2.62295e-05
1755	THUMPD1	-2.8606	2.26618e-05
1756	tgs1	-2.86041	2.61297e-05	ZDB-GENE-070802-2	trimethylguanosine synthase homolog (S. cerevisiae)
1757	katna1	-2.85888	0.000517231	ZDB-GENE-050522-514	katanin p60 (ATPase-containing) subunit A 1
1758	galk2	-2.85822	0.0257546	ZDB-GENE-041114-143	galactokinase 2
1759	smg8	-2.85655	1.81827e-06
1760	ptcd3	-2.85636	5.18746e-07	ZDB-GENE-030131-6849	pentatricopeptide repeat domain 3
1761	aldh6a1	-2.85625	7.26597e-11	ZDB-GENE-030131-9192	aldehyde dehydrogenase 6 family, member A1
1762	si:dkeyp-2e4.3	-2.85623	0.000642824	ZDB-GENE-061009-48	si:dkeyp-2e4.3
1763	rnf11b	-2.85589	0.0260106	ZDB-GENE-050913-69	ring finger protein 11b
1764	csrnp1b	-2.85523	0.00343173	ZDB-GENE-030131-1515	cysteine-serine-rich nuclear protein 1b
1765	slc51a	-2.85493	0.00910432	ZDB-GENE-040912-10	solute carrier family 51, alpha subunit
1766	si:ch211-198n5.11	-2.85467	0.0360148	ZDB-GENE-050411-52	si:ch211-198n5.11
1767	tank	-2.85406	0.0146818	ZDB-GENE-060929-308	TRAF family member-associated NFKB activator
1768	SGPP2	-2.85394	0.0121276
1769	atp13a2	-2.85381	0.0144784	ZDB-GENE-061215-126	ATPase type 13A2
1770	bxdc2	-2.85342	6.95176e-18
1771	zgc:162724	-2.8518	0.0106778	ZDB-GENE-070424-72	zgc:162724
1772	CR790368.1	-2.85001	0.0282418
1773	TTC37	-2.84987	0.00152432
1774	slc5a6	-2.84816	0.000788435	ZDB-GENE-050913-86	solute carrier family 5 (sodium-dependent vitamin transporter), member 6
1775	dynll2a	-2.84814	6.30163e-42	ZDB-GENE-030828-11	dynein, light chain, LC8-type 2a
1776	si:dkey-112e17.1	-2.84404	0.0209034
1777	CCDC69	-2.84386	0.00253327
1778	zgc:174919	-2.84376	4.01736e-05	ZDB-GENE-080220-12	zgc:174919
1779	hmgb3b	-2.84341	6.27957e-09	ZDB-GENE-050417-290	high-mobility group box 3b
1780	etf1	-2.84288	2.22178e-24	ZDB-GENE-021029-1	eukaryotic translation termination factor 1
1781	thumpd2	-2.84262	0.00186133	ZDB-GENE-090428-2	THUMP domain containing 2
1782	BX470189.1	-2.84218	4.06526e-09
1783	irf5	-2.84123	0.000287647	ZDB-GENE-040426-2587	interferon regulatory factor 5
1784	RBM26	-2.84056	2.33793e-06
1785	mllt1	-2.83876	0.00373675	ZDB-GENE-081105-45	myeloid/lymphoid or mixed-lineage leukemia (trithorax homolog, Drosophila); translocated to, 1
1786	atp13a	-2.83729	9.12568e-09	ZDB-GENE-040426-2804	ATPase type 13A
1787	cltca	-2.83639	3.65843e-16	ZDB-GENE-030131-2299	clathrin, heavy polypeptide a (Hc)
1788	cirh1a	-2.83507	1.2424e-10	ZDB-GENE-040426-2466	cirrhosis, autosomal recessive 1A (cirhin)
1789	si:dkey-253d23.5	-2.83424	0.0312015	ZDB-GENE-050208-729	si:dkey-253d23.5
1790	extl2	-2.83257	0.000166179	ZDB-GENE-060929-1122	exotoses (multiple)-like 2
1791	TRIM35 (29 of 41)	-2.83231	1.3988e-05
1792	armc1	-2.83016	0.000538208	ZDB-GENE-041212-33	armadillo repeat containing 1
1793	TIMM44 (1 of 2)	-2.82963	0.0426007
1794	GPX8	-2.82934	0.000509543	ZDB-GENE-040426-965	glutathione peroxidase 8 (putative)
1795	slc38a6	-2.82894	4.12112e-05	ZDB-GENE-050522-51	solute carrier family 38, member 6
1796	tsr1	-2.82785	6.66846e-09	ZDB-GENE-030131-3762	TSR1, 20S rRNA accumulation, homolog (yeast)
1797	srsf6a	-2.82748	6.324e-27	ZDB-GENE-040426-2824	serine/arginine-rich splicing factor 6a
1798	tdrd5	-2.8256	7.82695e-14	ZDB-GENE-050208-502	tudor domain containing 5
1799	pgm3	-2.82536	0.0150704	ZDB-GENE-041024-13	phosphoglucomutase 3
1800	rgs7	-2.82528	0.0139935	ZDB-GENE-040718-276	regulator of G-protein signalling 7
1801	rint1	-2.82364	0.00287083
1802	CU041386.1	-2.82084	0.000208834
1803	helq	-2.82022	0.0101167	ZDB-GENE-060503-421	helicase, POLQ-like
1804	wasf3	-2.81933	0.0074734	ZDB-GENE-070112-1512	WAS protein family, member 3
1805	PTGFRN (1 of 2)	-2.81744	0.0106257
1806	sin3b	-2.81743	0.00586481	ZDB-GENE-030131-8264	SIN3 homolog B, transcription regulator (yeast)
1807	AP2A2	-2.81739	3.82343e-08
1808	CU466279.1	-2.81722	0.00136271
1809	adcy5	-2.8169	0.0195831	ZDB-GENE-081104-470	adenylate cyclase 5
1810	znf511	-2.81666	8.38459e-06	ZDB-GENE-030616-621	zinc finger protein 511
1811	cdt1	-2.81609	9.86472e-09	ZDB-GENE-070111-1	chromatin licensing and DNA replication factor 1
1812	ptpmt1	-2.81458	0.0001213	ZDB-GENE-070112-272	protein tyrosine phosphatase, mitochondrial 1
1813	mgat1a	-2.81318	3.21714e-06	ZDB-GENE-040426-1515	mannosyl (alpha-1,3-)-glycoprotein beta-1,2-N-acetylglucosaminyltransferase a
1814	ehmt2	-2.81035	0.000561409	ZDB-GENE-010501-6	euchromatic histone-lysine N-methyltransferase 2
1815	zgc:158320	-2.80844	0.0348295	ZDB-GENE-061201-33	zgc:158320
1816	gak	-2.80809	0.010416	ZDB-GENE-041210-358	cyclin G associated kinase
1817	MRPL49	-2.8071	2.09177e-11	ZDB-GENE-060810-161	mitochondrial ribosomal protein L49
1818	FRRS1 (3 of 3)	-2.80699	0.0234264
1819	mapk7	-2.80386	0.00399031	ZDB-GENE-050320-10	mitogen-activated protein kinase 7
1820	FUBP3 (1 of 2)	-2.80213	0.000166017
1821	TCF20	-2.80203	0.0169394	ZDB-GENE-110411-97	transcription factor 20
1822	asb8	-2.80155	8.92457e-06	ZDB-GENE-030131-5411	ankyrin repeat and SOCS box-containing 8
1823	zgc:110329	-2.80088	0.023527	ZDB-GENE-050417-334	zgc:110329
1824	ece1	-2.80086	0.00600272	ZDB-GENE-061110-100	endothelin converting enzyme 1
1825	TCERG1 (2 of 3)	-2.79985	1.39563e-08
1826	CR749182.1	-2.7981	0.0244939
1827	phactr2	-2.79467	0.0307792
1828	papd7	-2.79077	0.00599629	ZDB-GENE-041021-1	PAP associated domain containing 7
1829	rnf128a	-2.78998	5.66054e-08	ZDB-GENE-030131-1044	ring finger protein 128a
1830	CABZ01072511.1	-2.78997	0.000604144
1831	AP3B1 (1 of 2)	-2.78664	0.015552
1832	aph1b	-2.78641	1.33657e-07	ZDB-GENE-031118-31	anterior pharynx defective 1B
1833	wdr59	-2.78557	0.0197962
1834	usp22	-2.78489	0.0035242	ZDB-GENE-060512-211	ubiquitin specific peptidase 22
1835	FIG4 (2 of 2)	-2.78421	0.029697
1836	arhgef7a	-2.78302	0.0329359	ZDB-GENE-060322-11	Rho guanine nucleotide exchange factor (GEF) 7a
1837	atad1a	-2.78283	0.00274281	ZDB-GENE-030616-593	ATPase family, AAA domain containing 1a
1838	ftsjd1	-2.78251	0.00226923	ZDB-GENE-040426-2775	FtsJ methyltransferase domain containing 1
1839	coq4	-2.78093	0.00704838	ZDB-GENE-060526-218	coenzyme Q4 homolog (S. cerevisiae)
1840	rpp21	-2.78084	2.06716e-08	ZDB-GENE-040801-37	ribonuclease P 21 subunit
1841	zcchc7	-2.78035	0.0109211	ZDB-GENE-030102-2	zinc finger, CCHC domain containing 7
1842	scfd2	-2.77972	0.0493384	ZDB-GENE-050320-143	sec1 family domain containing 2
1843	MRS2	-2.77807	3.1968e-06
1844	INTS5 (1 of 2)	-2.77683	0.0162311
1845	nfxl1	-2.77634	0.00352367	ZDB-GENE-110411-178	nuclear transcription factor, X-box binding-like 1
1846	b3gntl1	-2.77559	0.00485106	ZDB-GENE-050913-133	UDP-GlcNAc:betaGal beta-1,3-N-acetylglucosaminyltransferase-like 1
1847	C12H10orf90	-2.7745	0.0138042
1848	g3bp1	-2.77446	2.42158e-25	ZDB-GENE-030131-7452	GTPase activating protein (SH3 domain) binding protein 1
1849	mrpl36	-2.77189	2.05296e-08	ZDB-GENE-060503-821	mitochondrial ribosomal protein L36
1850	taf1a	-2.77114	4.10976e-05	ZDB-GENE-041014-272	TATA box binding protein (TBP)-associated factor, RNA polymerase I, A
1851	CCDC160	-2.77041	0.00317318
1852	zgc:158614	-2.77036	0.00318705	ZDB-GENE-070112-2282	zgc:158614
1853	BX539313.4	-2.77002	0.000605121
1854	mibp	-2.76966	2.91925e-10	ZDB-GENE-030404-1	muscle-specific beta 1 integrin binding protein
1855	rsad1	-2.76742	0.000716658	ZDB-GENE-030131-2508	radical S-adenosyl methionine domain containing 1
1856	mrpl48	-2.76719	3.57984e-11	ZDB-GENE-041008-125	mitochondrial ribosomal protein L48
1857	med25	-2.76577	3.02159e-05	ZDB-GENE-040426-2850	mediator of RNA polymerase II transcription, subunit 25 homolog (yeast)
1858	pdlim5b	-2.76552	0.0291989	ZDB-GENE-040426-908	PDZ and LIM domain 5b
1859	zgc:174310	-2.76502	0.00801781	ZDB-GENE-081022-6	zgc:174310
1860	MTMR4	-2.76417	0.00584465
1861	stk24b	-2.7624	1.21824e-05	ZDB-GENE-040426-2841	serine/threonine kinase 24b (STE20 homolog, yeast)
1862	cers2a	-2.76171	0.048632	ZDB-GENE-020808-2	ceramide synthase 2a
1863	bcl2l13	-2.76089	0.00371874	ZDB-GENE-050419-215	BCL2-like 13 (apoptosis facilitator)
1864	dnajc3	-2.76012	2.07071e-05	ZDB-GENE-030131-1264	DnaJ (Hsp40) homolog, subfamily C, member 3
1865	C1H4orf33	-2.76005	9.05933e-06
1866	hadhab	-2.75958	2.14531e-10	ZDB-GENE-041111-204	hydroxyacyl-Coenzyme A dehydrogenase/3-ketoacyl-Coenzyme A thiolase/enoyl-Coenzyme A hydratase, alpha subunit b
1867	LAMTOR4	-2.7586	2.56363e-06
1868	STARD7	-2.75833	4.83798e-06
1869	ube2e3	-2.75683	8.4271e-05	ZDB-GENE-030131-408	ubiquitin-conjugating enzyme E2E 3 (UBC4/5 homolog, yeast)
1870	gys1	-2.75441	1.84759e-06	ZDB-GENE-040426-1243	glycogen synthase 1 (muscle)
1871	pak1	-2.75397	0.0217595	ZDB-GENE-030826-29	p21/Cdc42/Rac1-activated kinase 1
1872	sept4a	-2.75204	6.10959e-05	ZDB-GENE-051120-87	septin 4a
1873	si:dkey-29j8.4	-2.75108	0.0224077
1874	ndufaf2	-2.74812	0.0019705	ZDB-GENE-040808-28	NADH dehydrogenase (ubiquinone) 1 alpha subcomplex, assembly factor 2
1875	alg3	-2.74797	3.37061e-05	ZDB-GENE-050522-334	asparagine-linked glycosylation 3 homolog (S. cerevisiae, alpha-1,3-mannosyltransferase)
1876	brd2a	-2.74319	1.33151e-11	ZDB-GENE-990415-248	bromodomain-containing 2a
1877	PHC3 (2 of 2)	-2.74306	0.00412728
1878	CR478286.2	-2.74184	0.000153784
1879	ZNF408	-2.7413	0.0141017
1880	prmt6	-2.73954	1.08894e-11	ZDB-GENE-040914-7	protein arginine methyltransferase 6
1881	spcs3	-2.73753	3.12925e-41	ZDB-GENE-040426-2206	signal peptidase complex subunit 3 homolog (S. cerevisiae)
1882	tnk1	-2.73595	0.0115016	ZDB-GENE-030131-7427	tyrosine kinase, non-receptor, 1
1883	ndufaf4	-2.73574	1.4404e-05	ZDB-GENE-060810-114	NADH dehydrogenase (ubiquinone) 1 alpha subcomplex, assembly factor 4
1884	mpv17l2	-2.73415	0.00405518	ZDB-GENE-040718-306	MPV17 mitochondrial membrane protein-like 2
1885	szrd1	-2.73386	4.62934e-11	ZDB-GENE-050522-55	SUZ RNA binding domain containing 1
1886	abhd10b	-2.73247	5.81982e-13	ZDB-GENE-041111-196	abhydrolase domain containing 10b
1887	zgc:101562	-2.73234	0.000713546	ZDB-GENE-041010-74	zgc:101562
1888	slc9a6a	-2.73089	0.011236	ZDB-GENE-070424-104	solute carrier family 9 (sodium/hydrogen exchanger), member 6a
1889	UTP20	-2.73016	0.00582122
1890	p4ha1b	-2.72974	0.000742991	ZDB-GENE-030131-4089	prolyl 4-hydroxylase, alpha polypeptide I b
1891	MAZ (2 of 2)	-2.72753	0.00641146
1892	efcab4a	-2.72659	0.000875476	ZDB-GENE-061215-136	EF-hand calcium binding domain 4A
1893	si:dkey-93n13.2	-2.72636	0.0402488	ZDB-GENE-091204-177	si:dkey-93n13.2
1894	epc1	-2.72476	6.19343e-10	ZDB-GENE-070629-5	enhancer of polycomb homolog 1 (Drosophila)
1895	hlcs	-2.7245	0.0315283	ZDB-GENE-030131-5333	holocarboxylase synthetase (biotin-(proprionyl-Coenzyme A-carboxylase (ATP-hydrolysing)) ligase)
1896	si:ch211-188c16.1	-2.72169	9.8121e-13
1897	commd9	-2.72132	3.14921e-05	ZDB-GENE-070424-139	COMM domain containing 9
1898	fam76b	-2.72109	6.69226e-10	ZDB-GENE-030131-6955	family with sequence similarity 76, member B
1899	siah2l	-2.72103	0.00641729	ZDB-GENE-030922-1	seven in absentia homolog 2 (Drosophila)-like
1900	carhsp1	-2.72085	0.000196862	ZDB-GENE-040426-1479	calcium regulated heat stable protein 1
1901	ddx31	-2.7208	1.06776e-05	ZDB-GENE-030131-3973	DEAD (Asp-Glu-Ala-Asp) box polypeptide 31
1902	mta3	-2.72051	0.00187098	ZDB-GENE-030131-6485	metastasis associated 1 family, member 3
1903	MYO10 (2 of 2)	-2.72012	0.0350136
1904	tiprl	-2.71924	7.01667e-09	ZDB-GENE-040426-1611	TIP41, TOR signaling pathway regulator-like (S. cerevisiae)
1905	trmt6	-2.71881	0.000184623	ZDB-GENE-051120-141	tRNA methyltransferase 6 homolog (S. cerevisiae)
1906	grwd1	-2.7172	1.84407e-07	ZDB-GENE-030131-9844	glutamate-rich WD repeat containing 1
1907	xbp1	-2.71582	3.78716e-32	ZDB-GENE-011210-2	X-box binding protein 1
1908	spsb4b	-2.71563	3.0817e-06	ZDB-GENE-040801-213	splA/ryanodine receptor domain and SOCS box containing 4b
1909	wdr43	-2.7118	4.84752e-20	ZDB-GENE-021231-3	WD repeat domain 43
1910	shmt1	-2.71094	1.7054e-28	ZDB-GENE-040426-1558	serine hydroxymethyltransferase 1 (soluble)
1911	aprt	-2.70817	7.75411e-06	ZDB-GENE-040426-1492	adenine phosphoribosyl transferase
1912	ical1	-2.70716	0.00437286	ZDB-GENE-030910-4	islet cell autoantigen 1-like
1913	tsc1b	-2.70691	0.0111534
1914	rcl1	-2.70666	4.12429e-10	ZDB-GENE-040930-11	RNA terminal phosphate cyclase-like 1
1915	REXO4	-2.70642	2.45943e-08	ZDB-GENE-050411-124	REX4, RNA exonuclease 4 homolog (S. cerevisiae)
1916	ttc13	-2.70587	0.000193542	ZDB-GENE-080722-25	tetratricopeptide repeat domain 13
1917	clcn5	-2.7057	0.0110153	ZDB-GENE-110407-11	chloride channel 5
1918	tyw5	-2.70327	0.000943434	ZDB-GENE-060929-894	tRNA-yW synthesizing protein 5
1919	si:ch211-225p5.3	-2.70263	2.8098e-12
1920	si:dkey-234l24.9	-2.69924	0.00558237
1921	nol11	-2.69823	1.32236e-13	ZDB-GENE-030131-419	nucleolar protein 11
1922	sulf1	-2.69786	0.0237124	ZDB-GENE-030131-9242	sulfatase 1
1923	sf3a1	-2.69766	2.60197e-14	ZDB-GENE-030616-156	splicing factor 3a, subunit 1
1924	zbtb33	-2.69683	0.0340026	ZDB-GENE-070412-3	zinc finger and BTB domain containing 33
1925	ENSDARG00000087101	-2.69521	0.0128719
1926	TTC17	-2.69449	0.0119798
1927	FBXO46	-2.69413	3.33487e-08
1928	hn1b	-2.69315	1.25599e-28
1929	accs	-2.69292	0.0129753	ZDB-GENE-050327-39	1-aminocyclopropane-1-carboxylate synthase homolog (Arabidopsis)(non-functional)
1930	traf4b	-2.69285	0.0254622	ZDB-GENE-040305-2	tnf receptor-associated factor 4b
1931	vhll	-2.69123	0.0237292	ZDB-GENE-081022-78	von Hippel-Lindau tumor suppressor like
1932	abat	-2.69108	0.000448147	ZDB-GENE-031006-4	4-aminobutyrate aminotransferase
1933	nans	-2.69018	2.86606e-16	ZDB-GENE-030131-1500	N-acetylneuraminic acid synthase
1934	gas2l3	-2.68994	0.0473167	ZDB-GENE-030131-2560	growth arrest-specific 2 like 3
1935	xpo4	-2.68993	4.23691e-05	ZDB-GENE-030131-3062	exportin 4
1936	ENSDARG00000090305	-2.68896	0.0331152
1937	PGBD4 (5 of 7)	-2.68799	2.53895e-05
1938	zgc:113060	-2.68744	0.0450955	ZDB-GENE-050417-464	zgc:113060
1939	BRPF1	-2.68589	0.00315799	ZDB-GENE-040426-731	bromodomain and PHD finger containing, 1
1940	slc25a12	-2.68533	9.99773e-07	ZDB-GENE-031006-11	solute carrier family 25 (mitochondrial carrier, Aralar), member 12
1941	eif2c4	-2.68319	0.000106928
1942	ANKLE1	-2.68307	5.66661e-05
1943	clybl	-2.68238	0.00225484	ZDB-GENE-030516-6	citrate lyase beta-like
1944	mrpl10	-2.68073	1.01264e-05	ZDB-GENE-050320-19	mitochondrial ribosomal protein L10
1945	si:dkey-19a16.2	-2.67971	0.0466054
1946	CR559945.3	-2.67727	0.00581631
1947	ENSDARG00000074636	-2.67721	0.000978692
1948	FAM175B (2 of 2)	-2.67704	0.0120043
1949	ubxn7	-2.67596	0.000272424	ZDB-GENE-040704-8	UBX domain protein 7
1950	hspa5	-2.67417	2.42257e-90	ZDB-GENE-031001-11	heat shock protein 5
1951	dph5	-2.67398	0.00200262	ZDB-GENE-041114-85	DPH5 homolog (S. cerevisiae)
1952	CABZ01080370.1	-2.67387	0.00079753
1953	SH3RF1	-2.67283	0.0138042	ZDB-GENE-030131-6288	SH3 domain containing ring finger 1
1954	tmem53	-2.67206	0.000128271	ZDB-GENE-040718-384	transmembrane protein 53
1955	ficd	-2.67138	0.00901713	ZDB-GENE-030131-6588	FIC domain containing
1956	rev3l	-2.67071	0.0124854	ZDB-GENE-050302-55	REV3-like, catalytic subunit of DNA polymerase zeta (yeast)
1957	cmtm6	-2.66732	0.0226809	ZDB-GENE-030729-15	CKLF-like MARVEL transmembrane domain containing 6
1958	dcaf17	-2.66711	0.0310419	ZDB-GENE-071008-1	ddb1 and cul4 associated factor 17
1959	id2a	-2.66491	6.69926e-12	ZDB-GENE-020910-1	inhibitor of DNA binding 2, dominant negative helix-loop-helix protein, a
1960	si:ch73-314g15.3	-2.66429	0.00135068	ZDB-GENE-030616-19	si:ch73-314g15.3
1961	dhdhl	-2.66391	3.76297e-05	ZDB-GENE-040426-2180	dihydrodiol dehydrogenase (dimeric), like
1962	rybpa	-2.66242	0.00145554	ZDB-GENE-030424-3	RING1 and YY1 binding protein a
1963	col4a3bpa	-2.66117	0.00102164	ZDB-GENE-080724-10	collagen, type IV, alpha 3 (Goodpasture antigen) binding protein a
1964	pycrl	-2.66058	0.0100469	ZDB-GENE-041014-244	pyrroline-5-carboxylate reductase-like
1965	qtrtd1	-2.65957	0.00410365	ZDB-GENE-060427-4	queuine tRNA-ribosyltransferase domain containing 1
1966	ftsj	-2.65901	1.08247e-07	ZDB-GENE-030131-9828	FtsJ homolog 3 (E. coli)
1967	si:rp71-1g18.1	-2.6584	4.73295e-06	ZDB-GENE-030131-5470	si:rp71-1g18.1
1968	rbm24a	-2.65816	0.00997519	ZDB-GENE-040628-1	RNA binding motif protein 24a
1969	rnf180	-2.65795	0.00422155	ZDB-GENE-040426-1620	ring finger protein 180
1970	ttll4	-2.65703	2.05737e-12	ZDB-GENE-070912-313	tubulin tyrosine ligase-like family, member 4
1971	BX470131.2	-2.65552	0.00787329
1972	topbp1	-2.65444	3.27789e-05
1973	aldh16a1	-2.65236	0.00104015	ZDB-GENE-070112-2062	aldehyde dehydrogenase 16 family, member A1
1974	ror2	-2.65136	0.0310357	ZDB-GENE-060427-5	receptor tyrosine kinase-like orphan receptor 2
1975	ccdc102a	-2.65131	0.005503	ZDB-GENE-030131-4044	coiled-coil domain containing 102A
1976	casc4	-2.65046	0.000209321
1977	utp15	-2.6497	1.55655e-10	ZDB-GENE-030131-3831	utp15, U3 small nucleolar ribonucleoprotein, homolog
1978	lactb	-2.64956	0.000291819	ZDB-GENE-020111-1	lactamase, beta
1979	polr1a	-2.64922	2.1954e-06	ZDB-GENE-030131-5286	polymerase (RNA) I polypeptide A
1980	hebp2	-2.64749	0.000178148	ZDB-GENE-040426-914	heme binding protein 2
1981	ARFGAP1	-2.64737	0.000513569	ZDB-GENE-041114-130	ADP-ribosylation factor GTPase activating protein 1
1982	slc25a1	-2.64709	6.06847e-05
1983	btg3	-2.64622	1.75121e-09	ZDB-GENE-031113-19	B-cell translocation gene 3
1984	phc2b (1 774781..775204)	-2.64348	0.0414915
1985	setd8a	-2.64184	3.59771e-12	ZDB-GENE-060825-37	SET domain containing (lysine methyltransferase) 8a
1986	pinx1	-2.63898	1.7027e-08	ZDB-GENE-030515-2	pin2/trf1-interacting protein 1
1987	cnp	-2.63841	9.93184e-08	ZDB-GENE-030521-29	2',3'-cyclic nucleotide 3' phosphodiesterase
1988	b3gat3	-2.63714	0.004479	ZDB-GENE-020419-3	beta-1,3-glucuronyltransferase 3 (glucuronosyltransferase I)
1989	pex11b	-2.6371	0.00586481	ZDB-GENE-060825-289	peroxisomal biogenesis factor 11 beta
1990	athl1	-2.63621	0.00352016	ZDB-GENE-061103-319	ATH1, acid trehalase-like 1 (yeast)
1991	sbno1	-2.63368	2.79595e-09	ZDB-GENE-080522-2	strawberry notch homolog 1 (Drosophila)
1992	graspl	-2.63323	0.00642134
1993	LYRM9	-2.63174	6.36629e-07
1994	pbrm1l	-2.63153	0.00621821	ZDB-GENE-010501-3	polybromo 1, like
1995	snapc1b	-2.6309	0.0330365	ZDB-GENE-040426-716	small nuclear RNA activating complex, polypeptide 1b
1996	coil	-2.63084	1.52812e-08	ZDB-GENE-000330-8	coilin p80
1997	atad3b	-2.63004	7.3004e-08	ZDB-GENE-040426-1826	ATPase family, AAA domain containing 3B
1998	pkma	-2.62727	2.39698e-11	ZDB-GENE-031201-4	pyruvate kinase, muscle, a
1999	UBXN2A	-2.62632	0.00737795
[truncated: 823 more rows]

## Sheet: MT-biased 60 dpf
Gene symbol	S/N	Fold Change	p-value	Zfin ID	Gene name
tuba7l	1	617.351	0	ZDB-GENE-040704-78	tubulin, alpha 7 like
h1f0	2	493.164	0	ZDB-GENE-030131-337	H1 histone family, member 0
TEKT1	3	385.534	0	ZDB-GENE-041114-99	tektin 1
rab36	4	352.702	0	ZDB-GENE-040910-5	RAB36, member RAS oncogene family
SEPT1	5	344.557	0
pvalb6	6	296.857	0	ZDB-GENE-040912-95	parvalbumin 6
si:ch211-121a2.2	7	288.632	0	ZDB-GENE-070705-21	si:ch211-121a2.2
C5H4orf22	8	248.424	0
FANK1	9	221.414	2.97228e-08
DNAI1 (2 of 2)	10	206.159	0
si:ch211-209a2.2	11	196.259	1.98535e-12
hormad1	12	181.513	0	ZDB-GENE-040718-49	HORMA domain containing 1
si:ch211-242f23.3	13	171.413	5.49289e-12
spag6	14	159.793	0
AK1	15	159.412	0	ZDB-GENE-040822-37	adenylate kinase 1
C5H9orf171	16	158.382	4.14475e-14
wdr69	17	151.629	0
rsph4a	18	150.979	5.1025e-15
rsph9	19	149.881	2.13e-12	ZDB-GENE-051120-129	radial spoke head 9 homolog
fam166b	20	142.406	0	ZDB-GENE-070209-41	family with sequence similarity 166, member B
ccdc151	21	141.728	0	ZDB-GENE-061013-787	coiled-coil domain containing 151
ccdc113	22	140.668	0	ZDB-GENE-041010-163	coiled-coil domain containing 113
zgc:92249	23	140.486	0	ZDB-GENE-040718-368	zgc:92249
hsf5	24	138.421	0	ZDB-GENE-070410-42	heat shock transcription factor family member 5
FAM183B	25	133.994	0
si:dkey-196h17.4	26	133.622	0	ZDB-GENE-081107-57	si:dkey-196h17.4
zte38	27	131.041	0	ZDB-GENE-060312-39	zebrafish testis-expressed 38
zgc:112054	28	123.266	0	ZDB-GENE-050417-150	zgc:112054
gsdf	29	120.566	0.000233631	ZDB-GENE-101029-3	gonadal somatic cell derived factor
ropn1l	30	119.819	0	ZDB-GENE-040724-235	ropporin 1-like
sycp3l	31	115.703	0
zgc:77614 (8 35305987..35312699)	32	115.625	0
si:ch211-270n8.4	33	111.936	0
DNAH9	34	111.441	1.53138e-07	ZDB-GENE-020925-1	dynein, axonemal, heavy polypeptide 9
C5H9orf9	35	111.396	0
srgn	36	111.243	0
cox5b2	37	106.962	0	ZDB-GENE-060825-71	cytochrome c oxidase subunit Vb 2
CABZ01099880.1	38	102.196	1.60158e-10
DNALI1 (1 of 2)	39	98.153	0
dmc1	40	98.0414	0	ZDB-GENE-060331-93	DMC1 dosage suppressor of mck1 homolog, meiosis-specific homologous recombination (yeast)
lrrc23	41	97.5278	0	ZDB-GENE-041010-153	leucine rich repeat containing 23
efhc1	42	96.8622	0
nme5	43	96.8257	0	ZDB-GENE-040718-221	non-metastatic cells 5, protein expressed in (nucleoside-diphosphate kinase)
LRRC69	44	96.7168	0
si:ch211-207c6.12	45	96.192	1.30177e-10
ccdc173	46	95.5943	0
MLF1	47	95.5766	3.81126e-06	ZDB-GENE-080917-7	myeloid leukemia factor 1
CR932358.1	48	94.2282	8.33377e-11
CCDC89	49	93.1733	0
C23H1orf192	50	92.2846	0
ckba	51	88.6952	0	ZDB-GENE-060929-902	creatine kinase, brain a
si:dkey-9p24.5	52	88.2111	0	ZDB-GENE-090313-371	si:dkey-9p24.5
C21H11orf70	53	87.3547	0
ribc1	54	87.1794	0
si:dkeyp-46h3.1	55	86.5537	6.72668e-10
CCDC175	56	86.4258	9.77809e-10
hmgn2	57	86.0664	0	ZDB-GENE-051030-81	high-mobility group nucleosomal binding domain 2
star	58	83.7003	5.49387e-05	ZDB-GENE-001120-3	steroidogenic acute regulatory protein
wdr16	59	83.0695	0	ZDB-GENE-050522-296	WD repeat domain 16
ccdc65	60	81.2745	0
CR548630.2	61	80.8811	0
pabpc1b	62	79.2196	6.88927e-12	ZDB-GENE-050308-1	poly A binding protein, cytoplasmic 1 b
lrtomt	63	78.3219	0	ZDB-GENE-060929-962	leucine rich transmembrane and 0-methyltransferase domain containing
stmn1b	64	77.6798	0	ZDB-GENE-050417-397	stathmin 1b
fam154b	65	75.9084	0	ZDB-GENE-051127-27	family with sequence similarity 154, member B
CCDC83	66	75.756	0
ccdc164	67	74.936	0
ccdc147	68	74.7525	0	ZDB-GENE-060929-128	coiled-coil domain containing 147
KIF9	69	74.4496	0
C6H2orf62	70	74.403	0
nptx2a	71	74.3235	3.44983e-07
si:ch73-103b9.2	72	74.2758	0
SMC1B	73	74.1448	0
amh	74	74.0883	9.22557e-05	ZDB-GENE-050706-192	anti-Mullerian hormone
dusp22b	75	72.4726	0	ZDB-GENE-050417-257	dual specificity phosphatase 22b
EFCAB10	76	72.2891	0
ankar	77	69.9893	0	ZDB-GENE-030616-533	ankyrin and armadillo repeat containing
si:dkey-238c7.13	78	68.6158	0.0179736
si:busm1-37i06.3 (8 35264282..35265416)	79	68.0028	0
mapk15 (19 48348929..48389690)	80	67.9153	0
efhc2	81	67.2909	0	ZDB-GENE-031001-10	EF-hand domain (C-terminal) containing 2
CABZ01099881.1	82	66.9346	1.09899e-05
axdnd1	83	66.6214	0
dcst1	84	66.4449	0	ZDB-GENE-070809-5	DC-STAMP domain containing 1
si:dkey-238c7.12	85	65.1801	4.6764e-11
dcst2	86	65.0037	0	ZDB-GENE-070809-6	DC-STAMP domain containing 2
CT956064.3	87	63.8926	0.00221172
MDH1B	88	63.7325	0	ZDB-GENE-030131-7655	malate dehydrogenase 1b, NAD (soluble)
ENSDARG00000067710	89	63.7247	4.11853e-08
DNAH8	90	63.1569	0
DYNLRB2	91	62.1229	0
ccdc169	92	62.015	0
tmprss12	93	61.4286	0	ZDB-GENE-090313-370	transmembrane (C-terminal) protease, serine 12
meig1	94	61.2142	0	ZDB-GENE-050320-33	meiosis expressed gene 1 homolog
ENSDARG00000093367	95	61.0687	0
CCDC88A	96	60.7431	0
si:ch211-171b20.3	97	60.6105	0
si:ch73-222h13.1	98	60.3236	0
DNAL1	99	59.3885	0	ZDB-GENE-040801-178	dynein, axonemal, light chain 1
dynlt1	100	58.9728	0
ccdc103	101	58.6599	0	ZDB-GENE-040718-253	coiled-coil domain containing 103
CABZ01084207.1	102	58.3627	1.4606e-08
ak7a	103	58.2644	0	ZDB-GENE-040724-122	adenylate kinase 7a
si:ch211-199g17.9	104	57.4086	0
tctex1d1	105	57.3581	0	ZDB-GENE-040912-49	Tctex1 domain containing 1
sycp1	106	57.3038	0	ZDB-GENE-040910-6	synaptonemal complex protein 1
lrrc48	107	57.1491	0	ZDB-GENE-061103-349	leucine rich repeat containing 48
dnajb13	108	56.8604	0	ZDB-GENE-040910-4	DnaJ (Hsp40) related, subfamily B, member 13
BX296557.6	109	56.6629	0.00345742
gas8	110	56.3416	0	ZDB-GENE-030131-1980	growth arrest-specific 8
si:dkeyp-1h4.9	111	55.6266	5.16712e-06
C5H11orf88	112	55.4342	0
ENO4	113	54.243	0	ZDB-GENE-061013-677	enolase family member 4
RIBC2	114	53.7274	0
si:ch211-218d20.13	115	53.609	0
si:dkey-71b5.9	116	53.4202	0
si:ch211-9n13.3	117	52.6774	0
C17H8orf74	118	52.4487	0
BX000473.3	119	52.3397	4.99834e-12
calm2a	120	52.2604	0
si:ch211-198o12.4	121	51.8714	0
hsp90aa1.2	122	51.2708	0	ZDB-GENE-031001-3	heat shock protein 90, alpha (cytosolic), class A member 1, tandem duplicate 2
CCDC105	123	51.0385	1.98119e-14
dyx1c1	124	50.708	4.38381e-14	ZDB-GENE-040426-1892	dyslexia susceptibility 1 candidate 1
dnaaf1	125	50.6126	0	ZDB-GENE-031114-4	dynein, axonemal, assembly factor 1
ndel1a	126	50.5668	0	ZDB-GENE-040115-2	nudE nuclear distribution gene E homolog like 1 (A. nidulans) A
si:ch211-198j3.1	127	49.9235	0
WDR65	128	49.8569	0
hmgb1a	129	49.2461	0	ZDB-GENE-030131-341	high-mobility group box 1a
C20H6orf165	130	49.0741	0
cetn4	131	48.9171	0	ZDB-GENE-030826-21	centrin 4
LRRC71	132	48.299	0
enkur	133	48.1454	0
nme8	134	47.9759	0	ZDB-GENE-070410-39	NME/NM23 family member 8
ENSDARG00000004541	135	47.8035	0
PPP1R32	136	47.3459	5.76167e-13
wdr96	137	47.0053	0
dnah9 (12 243755..245102)	138	46.9548	0
si:ch211-270n8.3	139	46.8861	0
CCDC39	140	46.8036	0	ZDB-GENE-110603-1	coiled-coil domain containing 39
CCDC13	141	46.2916	0
CCDC135	142	46.1772	0
si:ch211-188i4.4	143	46.0915	0
pacrg	144	45.6217	0	ZDB-GENE-041114-100	PARK2 co-regulated
CU928063.3	145	45.4299	0
C5H3orf30	146	45.3996	0
b2m	147	45.3758	0	ZDB-GENE-980526-88	beta-2-microglobulin
IQCG	148	45.2959	0
ak8	149	45.1516	0	ZDB-GENE-050522-275	adenylate kinase 8
tm7sf2	150	45.0366	0	ZDB-GENE-041212-19	transmembrane 7 superfamily member 2
MEIOB	151	44.9341	0
BX901973.2	152	44.746	0
ZC2HC1C	153	44.565	0
dnah1	154	44.4912	0	ZDB-GENE-081015-3	dynein, axonemal, heavy chain 1
si:dkey-234d14.2	155	44.1707	0
zgc:91850 (11 12746576..12763702)	156	43.9395	0
EMB	157	43.5626	0
si:dkey-256e7.8	158	43.4047	0
si:ch211-12h2.7	159	43.3519	0
cyp11c1	160	43.3396	0	ZDB-GENE-070828-1	cytochrome P450, family 11, subfamily C, polypeptide 1
cdkl1	161	43.1447	0	ZDB-GENE-040808-34	cyclin-dependent kinase-like 1 (CDC2-related kinase)
ppil6	162	43.1119	0	ZDB-GENE-050522-70	peptidylprolyl isomerase (cyclophilin)-like 6
C8H1orf222	163	42.9342	0
CR318595.2	164	42.3312	3.33205e-06
zgc:193811	165	42.1417	0	ZDB-GENE-081022-43	zgc:193811
si:ch211-209f23.3	166	41.8636	0
RABEPK	167	41.7482	0
dnali1	168	41.6661	0.0124967	ZDB-GENE-080204-7	dynein, axonemal, light intermediate chain 1
BX629350.2	169	41.6321	0
si:ch211-151h10.2	170	41.5675	0
C20H2orf70	171	41.5363	0
rtdr1	172	41.412	0
MAATS1	173	41.3046	0
LRP2BP	174	41.2543	1.0072e-14	ZDB-GENE-070615-41	LRP2 binding protein
CCDC114	175	41.0023	0
si:ch211-226m16.3	176	40.8958	5.57343e-14	ZDB-GENE-040724-8	si:ch211-226m16.3
C5H11orf1	177	40.7691	1.33202e-07
zgc:91850 (11 12734771..12736670)	178	40.7404	0
IQUB	179	40.6314	0
fbxo36a	180	40.5586	0	ZDB-GENE-060929-986	F-box protein 36a
si:ch211-106h4.12	181	40.2846	2.79615e-05
fam102ba	182	40.2227	0	ZDB-GENE-060616-312	family with sequence similarity 102, member B, a
REC8 (1 of 2)	183	40.0119	0
si:dkey-248f6.3	184	39.9388	0	ZDB-GENE-091112-6	si:dkey-248f6.3
si:ch211-271e10.1	185	39.7588	1.39667e-13
DYDC2	186	39.5063	0
mcm6	187	39.2602	0	ZDB-GENE-030909-6	MCM6 minichromosome maintenance deficient 6, mitotin (S. cerevisiae)
prok2	188	39.0339	3.63423e-09
iqcd	189	38.9728	0
CCDC176 (2 of 2)	190	38.9591	0
efcab2	191	38.8013	0	ZDB-GENE-070521-5	EF-hand calcium binding domain 2
si:ch211-198k9.6	192	38.7385	0	ZDB-GENE-090312-4	si:ch211-198k9.6
dre-mir-2185-3 (17 39944058..39946763)	193	38.6404	0
syce2	194	38.2101	0	ZDB-GENE-050512-1	synaptonemal complex central element protein 2
pih1d2	195	38.1398	0	ZDB-GENE-041212-54	PIH1 domain containing 2
PTMS	196	38.09	0
morn2	197	37.4041	2.8437e-11	ZDB-GENE-060825-230	MORN repeat containing 2
dnah9 (12 227140..235068)	198	37.2906	0
morn3	199	37.1573	0	ZDB-GENE-050417-152	MORN repeat containing 3
casc1	200	37.0217	0
maf1	201	36.8586	0	ZDB-GENE-040426-2788	MAF1 homolog (S. cerevisiae)
atp1a1b	202	36.7813	0	ZDB-GENE-001212-5	ATPase, Na+/K+ transporting, alpha 1b polypeptide
ARMC3	203	36.5122	0
si:ch211-10a23.2	204	36.4399	0	ZDB-GENE-090313-9	si:ch211-10a23.2
clgn	205	36.4051	0	ZDB-GENE-060929-708	calmegin
pcp4l1	206	36.0929	0
alcamb	207	36.05	0	ZDB-GENE-030131-1768	activated leukocyte cell adhesion molecule b
efcab1	208	36.0403	0	ZDB-GENE-040914-40	EF-hand calcium binding domain 1
CZv9_scaffold3516HXorf58	209	35.8924	0
sycp2	210	35.8822	0
C1H19orf67	211	35.7553	0
ak7b	212	35.6883	0	ZDB-GENE-050309-170	adenylate kinase 7b
C8H1orf173	213	35.5743	0
ENSDARG00000088011	214	35.5299	0
SUN2	215	35.4848	0
icn	216	35.2818	1.17857e-07	ZDB-GENE-030131-8599	ictacalcin
si:dkey-11d20.5	217	34.9626	0
zte25	218	34.7681	0	ZDB-GENE-070719-6	zebrafish testis-expressed 25
si:ch211-122l24.6	219	34.6925	0
lrguk	220	34.5651	0
ARMC4	221	34.2554	0
odf3b	222	34.0031	3.18444e-14	ZDB-GENE-030131-7464	outer dense fiber of sperm tails 3B
DNAI1 (1 of 2)	223	33.7975	0
si:ch211-238e22.1	224	33.7761	0
sumo1	225	33.5285	0	ZDB-GENE-040426-2186	SMT3 suppressor of mif two 3 homolog 1 (yeast)
BX510309.1	226	33.5122	0.00229822
rbp4	227	33.488	0.00662932	ZDB-GENE-000210-19	retinol binding protein 4, plasma
CCDC79	228	33.4632	0	ZDB-GENE-060503-732	coiled-coil domain containing 79
CU467888.1	229	33.2746	0
KRT23 (9 of 15)	230	33.1232	0.00129986
BX908796.1	231	33.0374	0
C7H15orf43	232	32.5304	0
BX005109.1	233	32.3418	0
si:dkey-267j14.7	234	32.3193	0
h1fx	235	32.258	0	ZDB-GENE-030131-1228	H1 histone family, member X
si:dkeyp-118h3.7	236	32.2031	0
ift46	237	32.0165	1.0072e-14	ZDB-GENE-080102-3	intraflagellar transport protein 46
ctsf	238	31.9731	0	ZDB-GENE-030131-9831	cathepsin F
TEX14	239	31.8711	0
spata17	240	31.8405	0
isg15	241	31.7871	0
TMEM81	242	31.7636	0
rbp2a	243	31.5981	1.2494e-10	ZDB-GENE-020320-2	retinol binding protein 2a, cellular
BX000700.7	244	31.3212	0
foxj1a	245	31.2793	0	ZDB-GENE-060929-1178	forkhead box J1a
KLHL10 (1 of 2)	246	31.0396	0
zgc:174358 (11 12237395..12239289)	247	30.9921	0
si:dkey-38k9.3	248	30.9242	0
ZMYND10	249	30.797	0	ZDB-GENE-040426-1218	zinc finger, MYND-type containing 10
si:dkey-9i23.14	250	30.7619	0
tcte1	251	30.5479	0
krt8	252	30.4308	2.43043e-13	ZDB-GENE-030411-5	keratin 8
CCDC176 (1 of 2)	253	30.3424	0
SSX2IP (2 of 2)	254	30.3376	0
ubxn10	255	29.7461	0	ZDB-GENE-060825-319	UBX domain protein 10
ENSDARG00000054572	256	29.4574	0
EFCAB6	257	29.3054	0	ZDB-GENE-070828-2	EF-hand calcium binding domain 6
si:ch211-165f21.4	258	28.8585	0	ZDB-GENE-060503-200	si:ch211-165f21.4
C6H3orf67	259	28.8487	0
TEX11	260	28.8321	0
rsph3	261	28.7426	0
pvalb2	262	28.6393	0.00396394	ZDB-GENE-000322-4	parvalbumin 2
zgc:171310 (Zv9_scaffold3510 13745..15095)	263	28.5813	0
wu:fj30f06	264	28.5155	4.12408e-10
si:dkey-26i13.8	265	28.5121	0	ZDB-GENE-090312-134	si:dkey-26i13.8
AL929220.1	266	28.5113	0
capsla	267	28.2482	0	ZDB-GENE-030131-7291	calcyphosine-like a
ankrd5b	268	28.1951	0
akd1	269	28.1947	0
C6H22orf23	270	28.0447	0
ccl25b	271	27.7732	6.17106e-06	ZDB-GENE-110222-2	chemokine (C-C motif) ligand 25b
fam228a	272	27.6519	0
CABZ01043952.1	273	27.6392	0
emd	274	27.5944	0
apoeb	275	27.5634	0.000744883	ZDB-GENE-980526-368	apolipoprotein Eb
dmrt1	276	27.3823	0	ZDB-GENE-050511-1	doublesex and mab-3 related transcription factor 1
si:ch211-15o14.2	277	27.3045	0
si:ch211-196g2.8	278	27.2011	0	ZDB-GENE-081104-162	si:ch211-196g2.8
C2H14orf164	279	26.8756	5.1025e-15
si:ch211-255g12.5	280	26.8612	0
si:ch211-223o1.2	281	26.7946	2.18545e-10
CCDC19	282	26.7587	0	ZDB-GENE-070209-143	coiled-coil domain containing 19
si:ch211-207c6.11	283	26.583	0
zgc:174353 (11 12705255..12707055)	284	26.5281	0
TSSK6	285	26.3838	1.59797e-12	ZDB-GENE-060216-3	testis-specific serine kinase 6
C8H1orf194	286	26.3408	0
nme2a	287	26.3123	0	ZDB-GENE-030131-7656	NME/NM23 nucleoside diphosphate kinase 2a
CCDC11	288	26.2844	0
TPGS1 (1 of 2)	289	26.2578	0
si:dkey-263m6.1	290	26.2573	0
h2afy2	291	26.1766	0	ZDB-GENE-050913-114	H2A histone family, member Y2
HEATR4	292	26.1523	0
si:ch211-255l14.3	293	26.0226	0	ZDB-GENE-060503-885	si:ch211-255l14.3
CR774199.1	294	25.9134	0
CT033790.2	295	25.635	4.06951e-12
zgc:153738	296	25.6072	0	ZDB-GENE-061013-622	zgc:153738
ERICH2	297	25.5047	0
TTC18	298	25.5022	0
hmgb1b	299	25.4382	0	ZDB-GENE-030131-8480	high-mobility group box 1b
gabrr2b	300	25.2874	0	ZDB-GENE-041014-174	gamma-aminobutyric acid (GABA) A receptor, rho 2b
ZNF793 (1 of 2)	301	25.2849	0
C18H15orf26	302	25.2753	0
lim2.2	303	25.189	0	ZDB-GENE-060124-1	lens intrinsic membrane protein 2.2
ANKMY1	304	25.1402	0	ZDB-GENE-050208-740	ankyrin repeat and MYND domain containing 1
phf13	305	25.1068	0
aldh1a2	306	25.0221	3.49551e-08	ZDB-GENE-011010-3	aldehyde dehydrogenase 1 family, member A2
C8H9orf116	307	25.0182	0
dre-mir-2185-3 (17 39938449..39939604)	308	24.9539	0
zgc:174353 (11 12689939..12691673)	309	24.9063	0
si:dkey-151m22.8	310	24.7749	0
polr3glb	311	24.6902	0	ZDB-GENE-041010-32	polymerase (RNA) III (DNA directed) polypeptide G like b
cldn11a	312	24.5052	7.09587e-09	ZDB-GENE-040718-369	claudin 11a
CABZ01020188.2	313	24.4886	0
ENSDARG00000094627	314	24.4027	0
MCM3 (2 of 2)	315	24.3889	0
irak1bp1	316	24.3553	0	ZDB-GENE-050522-272	interleukin-1 receptor-associated kinase 1 binding protein 1
mei4	317	24.3536	0	ZDB-GENE-040724-211	meiosis-specific, MEI4 homolog (S. cerevisiae)
rfx1a	318	24.3327	0	ZDB-GENE-070424-94	regulatory factor X, 1a (influences HLA class II expression)
fabp11a	319	24.2466	0.000677751	ZDB-GENE-040912-132	fatty acid binding protein 11a
lrriq3	320	24.2063	0
CABZ01021063.1	321	24.1953	0
ift81	322	24.1903	3.4488e-09	ZDB-GENE-040714-3	intraflagellar transport 81 homolog
ttc12	323	24.1704	0
rnf32	324	24.0891	0	ZDB-GENE-061013-39	ring finger protein 32
zgc:113355	325	24.0622	0	ZDB-GENE-050410-11	zgc:113355
dnaaf2	326	24.0588	0	ZDB-GENE-050809-128	dynein, axonemal, assembly factor 2
crybb1	327	23.9045	8.93449e-06
C24H11orf65	328	23.8311	3.76663e-10
si:dkey-111e8.2	329	23.8052	0
krt18	330	23.7097	1.9744e-06	ZDB-GENE-030411-6	keratin 18
EFEMP1 (1 of 2)	331	23.6997	0
capslb	332	23.6716	0	ZDB-GENE-050417-298	calcyphosine-like b
si:dkey-156n14.9	333	23.5822	2.59433e-15
si:ch211-281k19.2	334	23.5808	0	ZDB-GENE-090311-35	si:ch211-281k19.2
zgc:174355 (11 12632178..12633900)	335	23.5755	0
si:ch211-217k17.3	336	23.3647	0
ankrd31	337	23.3223	0	ZDB-GENE-050417-473	ankyrin repeat domain 31
SPAG16	338	23.1259	0
RIIAD1	339	23.0981	1.23529e-13
zbbx	340	22.977	0	ZDB-GENE-061207-76	zinc finger, B-box domain containing
si:ch73-308b14.1	341	22.9425	1.08799e-05
si:ch211-250k18.4	342	22.8867	0
zgc:77375	343	22.7665	4.03469e-11	ZDB-GENE-040426-1827	zgc:77375
cd63	344	22.7537	0	ZDB-GENE-030131-180	Cd63 antigen
si:rp71-26b20.1	345	22.7005	5.1025e-15
ptmaa	346	22.6724	0	ZDB-GENE-030131-7647	prothymosin, alpha a
si:ch211-207c6.10	347	22.6131	0
si:ch211-262h13.4	348	22.5805	2.70433e-14
si:ch211-255l14.5	349	22.462	0	ZDB-GENE-060503-131	si:ch211-255l14.5
zgc:77614 (8 35477636..35479142)	350	22.421	2.47647e-12
si:dkey-184d2.3	351	22.4108	0
si:ch211-237c9.3	352	22.3995	0
iqch	353	22.3901	0
ttll9	354	22.3535	0	ZDB-GENE-030131-1582	tubulin tyrosine ligase-like family, member 9
cd74a	355	22.348	2.45959e-07	ZDB-GENE-000901-1	CD74 molecule, major histocompatibility complex, class II invariant chain a
si:dkey-80c24.5	356	22.3429	2.59433e-15	ZDB-GENE-061207-73	si:dkey-80c24.5
CABZ01076275.1	357	22.2545	0
ENSDARG00000036304	358	22.2447	0
h3f3c	359	22.241	0
zymnd12	360	22.241	0	ZDB-GENE-041114-133	zinc finger, MYND-type containing 12
pvalb1	361	22.1978	0.00160641	ZDB-GENE-040625-57	parvalbumin 1
dync2li1	362	22.0924	0	ZDB-GENE-040426-1230	dynein, cytoplasmic 2, light intermediate chain 1
CR392006.2	363	21.9027	0
zgc:162356	364	21.8403	0	ZDB-GENE-090507-1	zgc:162356
si:ch211-197g15.9	365	21.8334	0	ZDB-GENE-050208-616	si:ch211-197g15.9
H2AFY2 (1 of 2)	366	21.7664	0
si:dkey-40j3.1	367	21.6086	5.1025e-15	ZDB-GENE-041210-63	si:dkey-40j3.1
REG1A	368	21.5961	0.0268142
cdc14aa	369	21.5731	0	ZDB-GENE-040426-1214	CDC14 cell division cycle 14 homolog A, a
ZNF541	370	21.5501	0
ccdc40	371	21.5427	0	ZDB-GENE-060503-723	coiled-coil domain containing 40
si:ch211-249h16.8	372	21.5377	5.1025e-15	ZDB-GENE-090311-36	si:ch211-249h16.8
pcyt1ba	373	21.3652	4.19541e-11	ZDB-GENE-061220-4	phosphate cytidylyltransferase 1, choline, beta a
dnal4b	374	21.3113	0	ZDB-GENE-050208-510	dynein, axonemal, light chain 4b
si:ch211-80h18.1	375	21.2783	0
si:ch211-117c9.5	376	21.208	0	ZDB-GENE-110408-2	si:ch211-117c9.5
CR388046.2	377	21.1503	0
wu:fb59d01	378	21.0848	0	ZDB-GENE-030131-1098	wu:fb59d01
SMARCA1	379	20.9822	0
hnrnpa3	380	20.9781	0	ZDB-GENE-060224-1	heterogeneous nuclear ribonucleoprotein A3
sema4e	381	20.9764	0	ZDB-GENE-990715-7	semaphorin 4e
cdk20	382	20.966	1.0072e-14	ZDB-GENE-041212-84	cyclin-dependent kinase 20
CR855338.2	383	20.8908	0
scg5	384	20.8074	7.59642e-15	ZDB-GENE-040426-1687	secretogranin V
oc90	385	20.7038	5.63253e-11	ZDB-GENE-070912-300	otoconin 90
cetn2	386	20.7017	0	ZDB-GENE-091118-94	centrin, EF-hand protein, 2
BX323876.4	387	20.651	7.93692e-14
si:ch211-176d9.3	388	20.5924	2.59433e-15
si:dkey-157g16.7	389	20.5755	0
lrrc6	390	20.4355	0	ZDB-GENE-040827-2	leucine rich repeat containing 6
TTC29	391	20.3995	0
si:dkeyp-104h9.7	392	20.3619	7.46386e-14	ZDB-GENE-081104-450	si:dkeyp-104h9.7
BX324177.3	393	20.3591	7.46386e-14
C7H2orf65	394	20.3203	0
ccdc78	395	20.2145	4.62403e-14	ZDB-GENE-060301-1	coiled-coil domain containing 78
casp7	396	20.1447	0	ZDB-GENE-050522-506	caspase 7, apoptosis-related cysteine peptidase
adgb	397	20.1059	0	ZDB-GENE-041001-205	androglobin
si:ch211-191j22.7	398	19.9543	3.18444e-14
si:dkey-80c24.4	399	19.936	4.04355e-13
tagln	400	19.8769	0.00527156	ZDB-GENE-070912-1	transgelin
si:ch211-155k12.1	401	19.8597	2.70433e-14
PAQR4 (1 of 2)	402	19.8231	5.1025e-15
BX005001.2	403	19.7969	2.59433e-15
si:dkey-27b3.3	404	19.7846	6.24988e-13
MEI1	405	19.7521	2.59433e-15
CU571064.1	406	19.5975	2.08638e-13
si:dkey-273g3.3	407	19.5909	0
si:ch211-190k17.19	408	19.5664	4.88954e-07
KLHL10 (2 of 2)	409	19.543	1.37914e-10
slc16a10	410	19.5423	0	ZDB-GENE-040724-214	solute carrier family 16, member 10 (aromatic amino acid transporter)
si:dkeyp-22c6.1	411	19.5059	5.93786e-08
APOD (1 of 3)	412	19.4765	0
gapdhs	413	19.4455	0	ZDB-GENE-020913-1	glyceraldehyde-3-phosphate dehydrogenase, spermatogenic
KCTD20	414	19.3912	2.51773e-07
si:ch1073-139a18.1	415	19.3499	5.1025e-15	ZDB-GENE-091204-5	si:ch1073-139a18.1
eef2l2	416	19.3395	2.59433e-15	ZDB-GENE-030131-8112	eukaryotic translation elongation factor 2, like 2
ttc6	417	19.329	0
txnipa	418	19.296	5.1025e-15
si:dkey-34o23.3	419	19.2506	0
golga7ba	420	19.1943	0	ZDB-GENE-050417-14	golgin A7 family, member Ba
mbd3b	421	19.0976	0	ZDB-GENE-030131-9792	methyl-CpG binding domain protein 3b
CR925804.1	422	19.0833	0
ripply2	423	19.0786	0	ZDB-GENE-060113-2	ripply2
inhbb	424	18.946	1.49796e-14	ZDB-GENE-990415-2	inhibin, beta B
faima	425	18.9125	0	ZDB-GENE-040718-323	Fas apoptotic inhibitory molecule a
hspa8l	426	18.8699	0	ZDB-GENE-031217-2	heat shock protein 8-like
C12H10orf107	427	18.8353	0
parp3	428	18.7508	0	ZDB-GENE-030131-7435	poly (ADP-ribose) polymerase family, member 3
dnah7l	429	18.7433	0	ZDB-GENE-030616-623	dynein, axonemal, heavy polypeptide 7 like
bcat1	430	18.7157	0	ZDB-GENE-030131-9358	branched chain aminotransferase 1, cytosolic
b3gat1	431	18.7061	1.30076e-12	ZDB-GENE-050419-21	beta-1,3-glucuronyltransferase 1 (glucuronosyltransferase P)
FP017194.1	432	18.6858	0
si:ch211-198b3.1	433	18.6258	0
ubtd2	434	18.5772	0	ZDB-GENE-040718-473	ubiquitin domain containing 2
actc1b	435	18.5725	0.000216885	ZDB-GENE-000322-1	actin, alpha, cardiac muscle 1b
CU469544.2	436	18.5462	0
nkd3 (19 45502140..45504266)	437	18.5418	8.65622e-07
si:ch73-110p20.1	438	18.5153	0
CABZ01043952.3	439	18.4699	1.41101e-12
hspb8	440	18.4036	0.00357061	ZDB-GENE-030131-2480	heat shock protein, alpha-crystallin-related, b8
nrgna	441	18.3769	0
STPG1	442	18.3582	1.58162e-13
cyb5d1	443	18.344	1.30472e-13	ZDB-GENE-050417-173	cytochrome b5 domain containing 1
si:ch73-217n20.1	444	18.3086	0
si:ch211-10h8.1	445	18.2196	0
rad9b	446	18.2172	0	ZDB-GENE-040910-3	RAD9 homolog B
cldnc	447	18.209	5.46422e-07	ZDB-GENE-010328-3	claudin c
C14HXorf65	448	18.199	1.50892e-07
TSTA3 (3 of 3)	449	18.1808	1.62712e-13
morn5	450	18.1746	1.98119e-14	ZDB-GENE-050522-267	MORN repeat containing 5
GAS2L2	451	18.0677	4.60064e-11
CU929391.1	452	17.9864	0
C6H7orf57	453	17.9321	0
col5a3b	454	17.9318	2.22395e-14	ZDB-GENE-110728-4	collagen, type V, alpha 3b
CABZ01008086.1	455	17.7379	1.0072e-14
fhla	456	17.7218	0
si:dkey-114b16.5	457	17.7107	0
si:ch211-199m3.1	458	17.6765	3.2321e-11
spef2	459	17.5662	0	ZDB-GENE-060526-47	sperm flagellar 2
ENSDARG00000091568	460	17.5632	1.20091e-11
socs3a	461	17.5595	8.16966e-09	ZDB-GENE-030131-7349	suppressor of cytokine signaling 3a
WDR52	462	17.5261	2.59433e-15
CR384085.1	463	17.5134	0
tex9	464	17.484	0
CR936967.1	465	17.4421	0
mylpfa	466	17.422	0.0317128	ZDB-GENE-990712-15	myosin light chain, phosphorylatable, fast skeletal muscle a
LENG9	467	17.3829	2.68979e-08
mt-co2	468	17.3607	0	ZDB-GENE-011205-15	cytochrome c oxidase II, mitochondrial
gpib	469	17.3278	2.52304e-13	ZDB-GENE-020513-3	glucose phosphate isomerase b
si:dkey-31b10.2	470	17.3025	0
zgc:73324	471	17.2995	2.22421e-12	ZDB-GENE-040426-1760	zgc:73324
si:ch211-113j14.2	472	17.2641	3.00529e-12	ZDB-GENE-120215-21	si:ch211-113j14.2
ift88	473	17.2377	0	ZDB-GENE-030131-574	intraflagellar transport 88 homolog
AL953865.1	474	17.2235	4.89744e-11
DEK	475	17.2179	0	ZDB-GENE-060512-191	DEK oncogene
TMEM150B	476	17.2092	3.41527e-09
b2ml	477	17.1585	0
ENKD1	478	17.1231	5.1025e-15
tsnaxip1	479	17.1045	0	ZDB-GENE-070424-39	translin-associated factor X interacting protein 1
si:dkey-156n14.8	480	17.0979	6.75994e-07
CU695006.1	481	16.9952	6.39807e-11
wdr66	482	16.9949	0	ZDB-GENE-060526-328	WD repeat domain 66
cst3	483	16.9386	0	ZDB-GENE-030131-373	cystatin C (amyloid angiopathy and cerebral hemorrhage)
col1a1b	484	16.9069	0	ZDB-GENE-030131-4400	collagen, type I, alpha 1b
KRT23 (3 of 15)	485	16.9034	0.00104414
spata4	486	16.8138	1.74103e-14	ZDB-GENE-050417-153	spermatogenesis associated 4
CR762480.3	487	16.8085	0.000157229
arpc1b	488	16.7979	0	ZDB-GENE-030131-7414	actin related protein 2/3 complex, subunit 1B
TMSB15A	489	16.763	0
pih1d3	490	16.7419	0
PLEKHG4	491	16.6384	0
BX323556.1	492	16.6159	2.59433e-15
C5H9orf174	493	16.5591	0
zgc:193690	494	16.5291	0	ZDB-GENE-080721-12	zgc:193690
dzip1	495	16.4979	0	ZDB-GENE-040526-1	DAZ interacting protein 1
hsd11b2	496	16.4858	1.13802e-11	ZDB-GENE-030131-6030	hydroxysteroid 11-beta dehydrogenase 2
TPGS1 (2 of 2)	497	16.4624	4.11006e-13
bida	498	16.4559	0	ZDB-GENE-050419-35	BH3 interacting domain death agonist
MFAP4 (11 of 13)	499	16.4279	7.86709e-09
si:ch211-112b1.1	500	16.4157	0.00137975
ttll3	501	16.3997	0	ZDB-GENE-060616-182	tubulin tyrosine ligase-like family, member 3
si:ch211-138g9.3	502	16.3827	1.66917e-11	ZDB-GENE-090311-27	si:ch211-138g9.3
C19H16orf80	503	16.363	0
si:dkey-202b22.6	504	16.345	1.86116e-12
map7d1b	505	16.3405	1.06809e-12	ZDB-GENE-080215-23	microtubule-associated protein 7 domain containing 1b
si:dkeyp-44a8.2	506	16.316	0
sparc	507	16.3139	0.000136083	ZDB-GENE-030131-9	secreted acidic cysteine rich glycoprotein
si:dkey-201i6.8	508	16.2884	1.25247e-14
p4ha2	509	16.279	0	ZDB-GENE-030827-1	procollagen-proline, 2-oxoglutarate 4-dioxygenase (proline 4-hydroxylase), alpha polypeptide 2
eps8l1	510	16.1974	6.6231e-10	ZDB-GENE-050306-14	eps8-like1
s100a10b	511	16.1754	1.71278e-09	ZDB-GENE-040426-1937	S100 calcium binding protein A10b
ahi1	512	16.0469	0	ZDB-GENE-060803-1	Abelson helper integration site 1
BX649415.3	513	15.9879	8.54064e-08
si:ch211-138g9.2	514	15.9681	7.90289e-12	ZDB-GENE-090311-41	si:ch211-138g9.2
si:rp71-68n21.10	515	15.9651	0
SLC16A7	516	15.9493	4.95365e-13	ZDB-GENE-051113-248	solute carrier family 16, member 7 (monocarboxylic acid transporter 2)
si:dkeyp-100a1.5	517	15.8949	3.31665e-09	ZDB-GENE-081104-447	si:dkeyp-100a1.5
aldob	518	15.8885	0.00159392	ZDB-GENE-030131-383	aldolase b, fructose-bisphosphate
si:dkey-222b8.4	519	15.7962	1.74103e-14
nkd3 (19 45510552..45512650)	520	15.7651	1.15012e-05
pvalb4	521	15.7182	0.00981486	ZDB-GENE-040625-48	parvalbumin 4
si:dkey-206f10.1	522	15.7095	3.49737e-13	ZDB-GENE-041014-154	si:dkey-206f10.1
hmgn3	523	15.6934	0	ZDB-GENE-041114-180	high mobility group nucleosomal binding domain 3
UBXN11	524	15.6543	1.60633e-12
cep19	525	15.6009	0	ZDB-GENE-050913-81	centrosomal protein 19
zgc:158463 (20 55786254..55787467)	526	15.5252	0.00285208
hfm1	527	15.4763	0	ZDB-GENE-061207-43	HFM1, ATP-dependent DNA helicase homolog (S. cerevisiae)
PCOLCE (1 of 2)	528	15.4349	7.15101e-06
si:ch211-173b8.3	529	15.3856	1.13513e-09
zgc:112408	530	15.3411	1.80518e-11	ZDB-GENE-050417-63	zgc:112408
synm	531	15.32	2.17493e-12	ZDB-GENE-050419-81	synemin, intermediate filament protein
si:ch211-57m13.10	532	15.2672	1.24926e-05	ZDB-GENE-110411-264	si:ch211-57m13.10
CABZ01086639.4	533	15.2567	0
rcan3	534	15.2445	5.34711e-12	ZDB-GENE-040718-445	regulator of calcineurin family member 3
si:ch211-158c3.1	535	15.2005	1.74103e-14
CABZ01086639.3	536	15.1968	0
ccdc104	537	15.1944	0	ZDB-GENE-060421-8162	coiled-coil domain containing 104
apoc1l	538	15.184	0.000110596	ZDB-GENE-030131-1074	apolipoprotein C-I like
G0S2	539	15.1702	0
si:ch73-272h16.1	540	15.1617	1.27557e-09	ZDB-GENE-120215-17	si:ch73-272h16.1
slc16a9b	541	15.1176	0	ZDB-GENE-040801-69	solute carrier family 16 (monocarboxylic acid transporters), member 9b
si:ch211-243g18.3	542	15.0871	0
sepp1a	543	15.0788	3.68707e-11	ZDB-GENE-030311-1	selenoprotein P, plasma, 1a
atp1b1a	544	15.053	0	ZDB-GENE-001127-3	ATPase, Na+/K+ transporting, beta 1a polypeptide
TEKT4	545	15.024	0
zgc:109949	546	15.0047	9.69136e-11	ZDB-GENE-050522-166	zgc:109949
PLA2G10	547	14.9919	1.18003e-11
ddx39b	548	14.9822	0	ZDB-GENE-040426-1259	DEAD (Asp-Glu-Ala-Asp) box polypeptide 39B
si:dkeyp-4f2.6	549	14.9562	0.0366461
si:dkey-32e6.6	550	14.9474	1.54578e-11
krt15	551	14.9064	0.000334817	ZDB-GENE-040426-2931	keratin 15
zgc:174358 (11 12224468..12227569)	552	14.8892	0
zgc:64115	553	14.8711	6.99701e-10
cldn7a	554	14.857	1.40704e-07	ZDB-GENE-040718-29	claudin 7a
si:dkey-11e23.9	555	14.8263	2.54802e-11
kif6	556	14.8003	1.07466e-13	ZDB-GENE-061027-130	kinesin family member 6
ift57	557	14.753	0	ZDB-GENE-040614-1	intraflagellar transport protein 57
si:zfos-223e1.2	558	14.7456	1.49796e-14
morc3a	559	14.7233	0	ZDB-GENE-030131-1502	MORC family CW-type zinc finger 3a
BX323450.2	560	14.7058	0.00114429
BX629350.1	561	14.6884	0.00366658
mycbpap	562	14.64	0
MTHFS	563	14.6221	1.0072e-14
si:dkey-199f5.3	564	14.5764	0
HIST2H2AB (28 of 30)	565	14.572	0
scn1ba	566	14.527	7.12703e-07	ZDB-GENE-060503-604	sodium channel, voltage-gated, type I, beta a
C3H22orf32	567	14.5002	3.36071e-13
sgce	568	14.4371	0	ZDB-GENE-030724-1	sarcoglycan, epsilon
si:ch1073-221c23.2	569	14.4308	3.13919e-06	ZDB-GENE-081104-78	si:ch1073-221c23.2
si:ch211-222n4.5	570	14.4149	4.65402e-09	ZDB-GENE-091118-122	si:ch211-222n4.5
zgc:152791	571	14.409	0.00023597	ZDB-GENE-060901-4	zgc:152791
BX322605.1	572	14.409	0.000130429
bpgm	573	14.3432	0	ZDB-GENE-040718-375	2,3-bisphosphoglycerate mutase
si:ch211-57m13.9	574	14.296	2.23337e-09	ZDB-GENE-110411-61	si:ch211-57m13.9
nkx3-1	575	14.2368	5.57343e-14	ZDB-GENE-081104-238	NK3 homeobox 1
si:dkey-28b4.8	576	14.2264	0	ZDB-GENE-090501-2	si:dkey-28b4.8
dbf4	577	14.2263	0	ZDB-GENE-091020-13	DBF4 homolog (S. cerevisiae)
tpd52	578	14.2181	0
SLC4A8	579	14.2048	1.84743e-10
kcnh6	580	14.2005	3.89863e-11	ZDB-GENE-040702-5	potassium voltage-gated channel, subfamily H (eag-related), member 6
si:ch211-255a21.2	581	14.1659	6.60034e-09
xrra1	582	14.0827	0
si:dkey-201i6.6	583	14.0784	5.87613e-10
dgcr6	584	14.0257	3.69965e-11	ZDB-GENE-040912-125	DiGeorge syndrome critical region gene 6
dcdc2b	585	14.0173	0	ZDB-GENE-051113-124	doublecortin domain containing 2B
grk5	586	14.0119	1.1565e-10	ZDB-GENE-091204-274	G protein-coupled receptor kinase 5
si:ch211-196g2.7	587	13.9482	2.21324e-10	ZDB-GENE-081104-161	si:ch211-196g2.7
sarm1	588	13.8594	4.66184e-13	ZDB-GENE-040219-1	sterile alpha and TIR motif containing 1
C18H15orf60 (1 of 2)	589	13.8557	9.43863e-09
yaf2	590	13.8226	1.76897e-11	ZDB-GENE-041210-115	YY1 associated factor 2
ankrd29	591	13.7954	0	ZDB-GENE-050208-655	ankyrin repeat domain 29
tspan9b	592	13.7827	4.75208e-13	ZDB-GENE-040704-25	tetraspanin 9b
SLC24A2 (1 of 2)	593	13.776	1.05476e-08
ENSDARG00000090715	594	13.7076	5.1025e-15
aqp12	595	13.6951	5.1025e-15	ZDB-GENE-040718-310	aquaporin 12
si:ch211-198k9.7	596	13.6927	0
mdm1	597	13.6848	1.07466e-13	ZDB-GENE-041210-117	transformed 3T3 cell double minute 1 homolog (mouse)
LRG1 (1 of 2)	598	13.6478	0
pank2	599	13.6404	0	ZDB-GENE-070112-1952	pantothenate kinase 2
THEG	600	13.6274	1.15118e-11
ZSWIM2	601	13.5812	0
tagln2	602	13.5778	7.22824e-14	ZDB-GENE-020802-2	transgelin 2
cers4a	603	13.5731	2.41725e-12	ZDB-GENE-020808-1	ceramide synthase 4a
dnajc12	604	13.5441	0
dnah7	605	13.5325	7.92725e-13	ZDB-GENE-070912-282	dynein, axonemal, heavy chain 7
si:ch73-129a22.11 (2 22861057..22870500)	606	13.5147	4.28207e-10
BX000700.5	607	13.4925	6.82328e-11
cks2	608	13.4773	0	ZDB-GENE-050208-508	CDC28 protein kinase regulatory subunit 2
plp2	609	13.4617	0	ZDB-GENE-030710-11	proteolipid protein 2
tmem106bb	610	13.4543	3.37059e-12	ZDB-GENE-050913-37	transmembrane protein 106Bb
si:rp71-45g20.10	611	13.3375	0
prdx5	612	13.3166	0	ZDB-GENE-050522-159	peroxiredoxin 5
si:dkey-274m14.3	613	13.3159	0
si:dkey-78o7.3	614	13.2969	5.3795e-06
rbp7b	615	13.2836	0.00347525	ZDB-GENE-081022-134	retinol binding protein 7b, cellular
CR847986.1	616	13.2606	9.52384e-09
ANPEP (1 of 5)	617	13.2289	2.17878e-08
CR936408.1	618	13.2211	0
mov10a	619	13.1964	0	ZDB-GENE-091230-8	Moloney leukemia virus 10, homolog, a
rgs16	620	13.1819	4.3912e-06	ZDB-GENE-050417-393	regulator of G-protein signaling 16
mbnl2	621	13.1769	8.67988e-13	ZDB-GENE-030131-9582	muscleblind-like 2 (Drosophila)
carm1l	622	13.1503	9.1265e-14	ZDB-GENE-090312-219	coactivator-associated arginine methyltransferase 1, like
wdr35	623	13.145	0	ZDB-GENE-060810-148	WD repeat domain 35
foxj1b	624	13.1408	2.5642e-08	ZDB-GENE-041212-76	forkhead box J1b
zgc:123068	625	13.1242	3.87977e-09	ZDB-GENE-051030-98	zgc:123068
si:dkeyp-86f7.3	626	13.1022	0	ZDB-GENE-030131-1005	si:dkeyp-86f7.3
si:dkeyp-67e1.6	627	13.0527	3.47361e-08	ZDB-GENE-061207-87	si:dkeyp-67e1.6
mt-nd3	628	13.0407	0	ZDB-GENE-011205-9	NADH dehydrogenase 3, mitochondrial
cfdl	629	13.0241	1.30163e-05
BX000700.3	630	12.9825	2.35437e-11
ENSDARG00000088340	631	12.9448	0
si:ch211-130h14.3	632	12.9221	1.96542e-08
mt-atp6	633	12.9152	0	ZDB-GENE-011205-18	ATP synthase 6, mitochondrial
CT826375.4	634	12.9106	2.66054e-07
SLC7A8 (1 of 2)	635	12.8997	2.08787e-10
zgc:193706	636	12.8556	0.00736374	ZDB-GENE-081022-33	zgc:193706
CR762480.4	637	12.8552	0.00109592
BX000700.2	638	12.8437	6.48322e-09
sypb	639	12.8337	0	ZDB-GENE-040718-205	synaptophysin b
si:ch211-207c6.7	640	12.7965	1.3037e-08
si:ch211-57m13.6	641	12.7947	3.0217e-08	ZDB-GENE-110411-143	si:ch211-57m13.6
si:dkey-43k4.4	642	12.792	1.19166e-08
FP565451.1	643	12.7832	1.35524e-07
si:ch211-255l14.1	644	12.7526	2.06051e-08	ZDB-GENE-060503-696	si:ch211-255l14.1
histh1l	645	12.7503	2.70433e-14	ZDB-GENE-050417-145	histone H1 like
fam221a	646	12.7495	0	ZDB-GENE-050320-27	family with sequence similarity 221, member A
si:ch211-202m22.1	647	12.72	2.42112e-09	ZDB-GENE-060531-31	si:ch211-202m22.1
ppp3r1b	648	12.6707	0	ZDB-GENE-040912-18	protein phosphatase 3 (formerly 2B), regulatory s1ubunit B, alpha isoform, b
dclre1c	649	12.6425	0	ZDB-GENE-041210-72	DNA cross-link repair 1C, PSO2 homolog (S. cerevisiae)
zgc:77614 (Zv9_scaffold3478 21391..22903)	650	12.6388	5.39157e-09
lxn	651	12.6225	0	ZDB-GENE-041212-18	latexin
ccni	652	12.6167	0	ZDB-GENE-040426-2898	cyclin I
si:dkey-180p18.9	653	12.5865	0	ZDB-GENE-041210-132	si:dkey-180p18.9
gnai1	654	12.4637	2.59433e-15	ZDB-GENE-040426-1310	guanine nucleotide binding protein (G protein), alpha inhibiting activity polypeptide 1
tac4	655	12.4053	7.93692e-14
si:ch211-15l16.3	656	12.35	5.33389e-11
id1	657	12.3422	0	ZDB-GENE-990415-96	inhibitor of DNA binding 1
poln	658	12.3244	0	ZDB-GENE-100917-1	polymerase (DNA directed) nu
ccng2	659	12.3244	0
zgc:172244	660	12.3142	0.0151066	ZDB-GENE-080219-24	zgc:172244
zgc:174354 (11 12674798..12676179)	661	12.2972	3.1249e-10
CR388046.1	662	12.2836	6.35786e-11
WDR63	663	12.2763	0
CU104716.2	664	12.2582	1.76196e-07
CABZ01068106.1	665	12.2348	1.14894e-09
fosl1b	666	12.2302	1.13404e-07	ZDB-GENE-091204-259	FOS-like antigen 1b
lhx2a	667	12.1538	1.1996e-11	ZDB-GENE-091118-109	LIM homeobox 2a
BX324132.2	668	12.1458	1.47208e-08
si:dkey-205d4.2	669	12.1111	7.00002e-09	ZDB-GENE-081104-354	si:dkey-205d4.2
lrriq1	670	12.1083	1.51523e-09
angptl5	671	12.1057	2.11481e-08
si:dkey-270e21.6	672	12.0971	2.51471e-08
CR759882.1	673	12.09	9.33282e-10
ppp1r42	674	12.065	0	ZDB-GENE-040704-43	protein phosphatase 1, regulatory subunit 42
tmem232	675	12.0502	2.59433e-15
ttll2	676	12.0349	1.28618e-09	ZDB-GENE-041014-297	tubulin tyrosine ligase-like family, member 2
dhrs9	677	12.0259	6.94881e-05	ZDB-GENE-030131-1249	dehydrogenase/reductase (SDR family) member 9
si:dkey-22i16.10	678	12.0119	8.46166e-05	ZDB-GENE-090312-54	si:dkey-22i16.10
zgc:77614 (8 35749465..35750978)	679	11.9822	6.4021e-11
ATF5 (2 of 2)	680	11.9757	2.59433e-15
TTC34	681	11.9569	1.90569e-08
hip1r	682	11.9435	2.59433e-15	ZDB-GENE-040718-71	huntingtin interacting protein 1 related
CABZ01086642.1	683	11.9302	3.19256e-07
itm2bb	684	11.9287	9.49842e-05
si:ch211-244h7.2	685	11.9211	8.24518e-09
BX000700.4	686	11.9063	1.0068e-09
arl6	687	11.8868	0	ZDB-GENE-041219-2	ADP-ribosylation factor-like 6
si:ch211-57m13.8	688	11.8785	2.14993e-07	ZDB-GENE-110411-238	si:ch211-57m13.8
eef1a1a	689	11.8421	1.46926e-09	ZDB-GENE-030131-8278	eukaryotic translation elongation factor 1 alpha 1a
cd276	690	11.8051	1.2005e-09	ZDB-GENE-070112-452	CD276 molecule
CDKN1C (2 of 2)	691	11.7835	1.10978e-10
si:dkey-95p16.2	692	11.7738	0
dnah12	693	11.7698	5.85114e-13	ZDB-GENE-090311-9	dynein, axonemal, heavy chain 12
ywhaqb	694	11.7428	0	ZDB-GENE-030131-7135	tyrosine 3-monooxygenase/tryptophan 5-monooxygenase activation protein, theta polypeptide b
tpma	695	11.7072	0.0246678	ZDB-GENE-990415-269	alpha-tropomyosin
slc34a1a	696	11.6809	4.66909e-10	ZDB-GENE-101006-3	solute carrier family 34 (sodium phosphate), member 1a
ATP8B4	697	11.6806	1.01632e-07
ddhd1b	698	11.6509	0	ZDB-GENE-040724-18	DDHD domain containing 1b
si:dkey-58b18.3	699	11.6503	8.67126e-10	ZDB-GENE-070912-563	si:dkey-58b18.3
cox6b1	700	11.6339	2.30368e-09	ZDB-GENE-040718-448	cytochrome c oxidase subunit VIb polypeptide 1
sept8b	701	11.5969	1.17056e-05	ZDB-GENE-070424-3	septin 8b
ccdc24	702	11.5878	2.95548e-08	ZDB-GENE-050327-18	coiled-coil domain containing 24
BX000700.1	703	11.579	1.22008e-08
si:dkey-98f17.5	704	11.5669	0	ZDB-GENE-060526-354	si:dkey-98f17.5
si:ch211-207l22.2	705	11.566	9.20698e-13
si:dkeyp-55c8.4	706	11.5513	1.17929e-10
zgc:174354 (11 12539175..12540510)	707	11.547	3.61422e-08
CR450827.1	708	11.5134	3.94394e-07
zgc:113208	709	11.4797	1.66425e-11	ZDB-GENE-050417-450	zgc:113208
cd74b	710	11.4636	0.000265444	ZDB-GENE-990910-10	CD74 molecule, major histocompatibility complex, class II invariant chain b
tmem123	711	11.4473	3.04503e-06
si:dkey-34o23.2	712	11.4392	0	ZDB-GENE-050809-71	si:dkey-34o23.2
ENSDARG00000091821	713	11.3825	0
CR762480.1	714	11.3791	3.23384e-08
si:dkeyp-27c8.1 (23 41046105..41053576)	715	11.3761	2.61369e-08
cdkn2d	716	11.3555	0
CT826375.2	717	11.3449	0.00230203
mhc2dab	718	11.3425	1.80897e-05	ZDB-GENE-980526-200	major histocompatibility complex class II DAB gene
BRPF3 (2 of 2)	719	11.3409	0
ephx1	720	11.3376	0	ZDB-GENE-040426-913	epoxide hydrolase 1, microsomal (xenobiotic)
SPAG17	721	11.3375	3.60622e-08
si:ch211-253d24.2	722	11.2614	1.36556e-10
NELL2 (2 of 3)	723	11.2337	3.19093e-09
kpna1	724	11.2192	0	ZDB-GENE-091116-39	karyopherin alpha 1 (importin alpha 5)
mt-nd2	725	11.2106	0	ZDB-GENE-011205-8	NADH dehydrogenase 2, mitochondrial
nt5c2a	726	11.1979	0	ZDB-GENE-030131-3566	5'-nucleotidase, cytosolic IIa
zgc:171310 (Zv9_scaffold3510 162676..164020)	727	11.179	0.000549758
dzank1	728	11.1738	1.52543e-10	ZDB-GENE-051113-296	double zinc ribbon and ankyrin repeat domains 1
EIF4G3 (2 of 2)	729	11.1725	7.59642e-15
mt-atp8	730	11.1632	3.72163e-08	ZDB-GENE-011205-19	ATP synthase 8, mitochondrial
mt-nd1	731	11.1469	0	ZDB-GENE-011205-7	NADH dehydrogenase 1, mitochondrial
mt-co3	732	11.1228	0	ZDB-GENE-011205-16	cytochrome c oxidase III, mitochondrial
si:dkey-103i16.2 (18 15045356..15053405)	733	11.1108	3.37889e-07
rabl2	734	11.0848	0	ZDB-GENE-060503-464	RAB, member of RAS oncogene family-like 2
kif17	735	11.0834	0	ZDB-GENE-080724-12	kinesin family member 17
psme1	736	11.0738	0	ZDB-GENE-991110-17	proteasome activator subunit 1
si:dkey-273g3.1	737	11.0667	0.000501905
wu:fi26e04	738	11.0581	0
kansl1l	739	11.0452	0	ZDB-GENE-081104-473	KAT8 regulatory NSL complex subunit 1-like
hnrnph1	740	11.041	0	ZDB-GENE-040426-1856	heterogeneous nuclear ribonucleoprotein H1
si:ch211-102b16.4	741	11.0308	0
si:dkey-31m5.7	742	11.0305	5.47908e-05	ZDB-GENE-070912-519	si:dkey-31m5.7
dab1b	743	11.0293	1.59183e-06	ZDB-GENE-060421-7958	disabled homolog 1b (Drosophila)
zgc:77614 (8 35278028..35279541)	744	11.0265	0
usp2a	745	11.0122	1.18987e-13	ZDB-GENE-041212-59	ubiquitin specific peptidase 2a
si:ch211-152c8.3	746	10.9841	3.0163e-07
smyd1a	747	10.9706	1.39554e-08	ZDB-GENE-030131-9825	SET and MYND domain containing 1a
hsbp1a	748	10.9687	0	ZDB-GENE-050320-136	heat shock factor binding protein 1a
myl9b	749	10.9614	1.68909e-06	ZDB-GENE-040426-2296	myosin, light chain 9b, regulatory
BX572630.2	750	10.9258	0.000216308
calua	751	10.9208	0	ZDB-GENE-040625-166	calumenin a
ccne2	752	10.911	0	ZDB-GENE-030131-9689	cyclin E2
anxa1a	753	10.8984	4.32846e-05	ZDB-GENE-030131-6664	annexin A1a
si:ch211-214p16.1	754	10.8708	1.00608e-06
zgc:162576	755	10.8699	0	ZDB-GENE-070615-4	zgc:162576
si:dkey-58b18.8	756	10.8631	4.28661e-08
zfp36l1b	757	10.825	0	ZDB-GENE-030131-2391	zinc finger protein 36, C3H type-like 1b
chchd7	758	10.8078	0	ZDB-GENE-080204-55	coiled-coil-helix-coiled-coil-helix domain containing 7
opn1sw2	759	10.789	0	ZDB-GENE-990604-40	opsin 1 (cone pigments), short-wave-sensitive 2
si:ch211-238g23.1	760	10.7853	2.01661e-08	ZDB-GENE-050420-173	si:ch211-238g23.1
MSH4	761	10.7736	3.10639e-06
stk17a	762	10.7575	0	ZDB-GENE-030131-5556	serine/threonine kinase 17a
map9	763	10.7334	0	ZDB-GENE-080225-36	microtubule-associated protein 9
BX000993.1	764	10.7272	4.64634e-07
si:ch73-129a22.11 (2 22929931..22931788)	765	10.7221	0.000228511
MAPKBP1	766	10.7208	0
BX324177.1	767	10.7097	5.38336e-06
tcf23	768	10.7045	3.98247e-05	ZDB-GENE-090806-5	transcription factor 23
CABZ01071224.1	769	10.7009	1.07466e-13
lmbr1	770	10.6893	0
katnal2	771	10.6871	4.8604e-14	ZDB-GENE-051113-156	katanin p60 subunit A-like 2
si:ch211-160d20.5	772	10.6798	2.56133e-08	ZDB-GENE-050420-242	si:ch211-160d20.5
tsga10	773	10.6774	8.85479e-13	ZDB-GENE-061013-482	testis specific, 10
RSPH10B2	774	10.6448	4.12285e-11
ccnd3	775	10.5964	0	ZDB-GENE-041010-110	cyclin D3
GLOD5	776	10.5905	4.50568e-13
stat2	777	10.5791	2.59433e-15	ZDB-GENE-080321-1	signal transducer and activator of transcription 2
NELL2 (3 of 3)	778	10.5733	7.74561e-09
si:ch211-214c11.5	779	10.568	1.75604e-06	ZDB-GENE-060503-306	si:ch211-214c11.5
si:ch211-39k3.2	780	10.5578	0
si:dkey-219e20.2	781	10.5536	6.77982e-08
cep41	782	10.5396	0	ZDB-GENE-040704-35	centrosomal protein 41
spra	783	10.5272	1.25247e-14	ZDB-GENE-050522-412	sepiapterin reductase a
ccdc170	784	10.5227	0.000913459	ZDB-GENE-070112-162	coiled-coil domain containing 170
igfbp5b	785	10.491	2.28204e-05	ZDB-GENE-040319-2	insulin-like growth factor binding protein 5b
MDP1	786	10.4836	0
C6 (1 of 2)	787	10.4737	8.28767e-07
flot1b	788	10.471	0
si:ch211-147h1.4	789	10.4615	2.60997e-05	ZDB-GENE-040724-228	si:ch211-147h1.4
si:dkey-199f5.6	790	10.4518	1.72269e-06
shisa4	791	10.4044	2.50331e-10	ZDB-GENE-050417-419	shisa homolog 4 (Xenopus laevis)
WBP1	792	10.4037	3.86717e-08
si:ch211-150d5.3	793	10.3869	6.65904e-09
cep89	794	10.3717	4.008e-06	ZDB-GENE-040426-1210	centrosomal protein 89
krt4	795	10.3652	0.00138681	ZDB-GENE-000607-83	keratin 4
zgc:77614 (8 35316214..35317727)	796	10.352	0
si:dkey-3e9.2	797	10.3147	4.33021e-09
ANKRD40	798	10.3119	0
dlec1	799	10.303	0
ccdc73	800	10.2948	2.55557e-08
gmppab	801	10.2929	0	ZDB-GENE-040426-1550	GDP-mannose pyrophosphorylase Ab
cby1	802	10.2926	0
si:ch211-202c21.7	803	10.2913	2.71315e-08
ttll6	804	10.2893	0	ZDB-GENE-080107-1	tubulin tyrosine ligase-like family, member 6
BX000700.6	805	10.2823	1.22707e-07
DZIP1L	806	10.2408	2.23167e-07
c6	807	10.232	9.75161e-13	ZDB-GENE-040426-1358	complement component 6
DNAH10	808	10.2248	5.78022e-10
agpat9	809	10.2243	3.0876e-12	ZDB-GENE-040718-436	1-acylglycerol-3-phosphate O-acyltransferase 9
CCDC87	810	10.1673	1.25247e-14
rfx3	811	10.1413	0	ZDB-GENE-061103-253	regulatory factor X, 3 (influences HLA class II expression)
si:dkey-222o15.2	812	10.1179	2.51245e-06
mt-co1	813	10.1144	0	ZDB-GENE-011205-14	cytochrome c oxidase I, mitochondrial
piwil1	814	10.0988	0	ZDB-GENE-030813-2	piwi-like 1 (Drosophila)
CT033790.1	815	10.0933	4.26501e-06
lgals2a	816	10.0861	0	ZDB-GENE-050318-2	lectin, galactoside-binding, soluble, 2a
zswim5	817	10.077	0
si:dkeyp-19e1.6	818	10.066	1.03134e-06
TNIP2	819	10.0549	5.9055e-08
si:dkey-183g16.2	820	10.0411	3.83751e-12	ZDB-GENE-070705-328	si:dkey-183g16.2
ttc25	821	10.0287	6.03514e-08
si:ch211-165a10.1	822	10.0195	1.41107e-06
desi1a	823	9.98328	2.46565e-14	ZDB-GENE-040426-1657	desumoylating isopeptidase 1a
rag2	824	9.98071	0	ZDB-GENE-990415-235	recombination activating gene 2
lrrc34	825	9.95839	2.58909e-07
nr1d2b	826	9.95132	0	ZDB-GENE-990415-244	nuclear receptor subfamily 1, group D, member 2b
cc2d2a	827	9.95052	0	ZDB-GENE-030131-2291	coiled-coil and C2 domain containing 2A
btbd16	828	9.94538	0
FBF1	829	9.93597	8.30333e-09
FP016238.1	830	9.92043	0.00159005
efnb2a	831	9.91444	3.8263e-07	ZDB-GENE-990415-67	ephrin B2a
CABZ01054023.1	832	9.91191	1.84998e-06
CR848663.1	833	9.90593	5.91877e-07
zgc:193807	834	9.89435	0	ZDB-GENE-081022-42	zgc:193807
tmem35	835	9.87892	1.77235e-07	ZDB-GENE-030815-1	transmembrane protein 35
zgc:77614 (8 35854374..35855887)	836	9.87364	0
BAD (2 of 2)	837	9.87313	2.59433e-15
fbln1	838	9.87217	8.69397e-06	ZDB-GENE-990415-73	fibulin 1
CREBZF	839	9.87079	0
POLD4	840	9.87045	0
mt-cyb	841	9.86079	0	ZDB-GENE-011205-17	cytochrome b, mitochondrial
flot2b	842	9.85026	0	ZDB-GENE-040426-1368	flotillin 2b
SH3GL2 (1 of 2)	843	9.84764	2.3313e-07
si:ch211-212o2.6	844	9.83738	6.72143e-07
CACNA1H (1 of 2)	845	9.82766	1.58168e-10
arl13b	846	9.81762	3.90742e-10	ZDB-GENE-021217-3	ADP-ribosylation factor-like 13b
si:ch211-281k12.4	847	9.80918	9.71737e-09
s100a10a	848	9.79629	2.60478e-09	ZDB-GENE-041010-35	S100 calcium binding protein A10a
si:ch211-165a10.2	849	9.79371	1.20386e-06
pld6	850	9.79344	0	ZDB-GENE-030131-3825	phospholipase D family, member 6
traf5	851	9.77081	0.000222309	ZDB-GENE-071120-3	Tnf receptor-associated factor 5
si:dkey-93l1.6	852	9.76631	2.24638e-06	ZDB-GENE-090311-33	si:dkey-93l1.6
mylz3	853	9.74509	4.28761e-05	ZDB-GENE-000322-6	myosin, light polypeptide 3, skeletal muscle
tmem120a	854	9.73799	1.0898e-12	ZDB-GENE-070424-21	transmembrane protein 120A
vip	855	9.73615	0.0027466	ZDB-GENE-080204-3	vasoactive intestinal peptide
gadd45ab	856	9.72563	0	ZDB-GENE-040704-60	growth arrest and DNA-damage-inducible, alpha, b
FP016152.1	857	9.71786	9.3567e-07
CU655961.6	858	9.6889	2.59433e-15
ier5	859	9.6549	0	ZDB-GENE-030616-127	immediate early response 5
CACNA1I (2 of 2)	860	9.64537	3.11796e-08
COL5A2 (1 of 2)	861	9.64498	6.60257e-09
CABZ01063868.1	862	9.6329	0.0063634
ifi35	863	9.54654	3.36086e-10
ube2r2	864	9.53159	3.42444e-14	ZDB-GENE-040718-344	ubiquitin-conjugating enzyme E2R 2
creg2	865	9.52662	1.08568e-12	ZDB-GENE-041114-173	cellular repressor of E1A-stimulated genes 2
CR942805.3	866	9.52206	5.29697e-06
BX323876.1	867	9.51906	8.54727e-11
si:dkey-157o17.2	868	9.51562	2.75e-13
e2f7	869	9.50482	1.81763e-07	ZDB-GENE-030131-3527	E2F transcription factor 7
larp4b	870	9.49788	0	ZDB-GENE-061027-39	La ribonucleoprotein domain family, member 4B
inha	871	9.45599	8.07526e-09	ZDB-GENE-060503-554	inhibin, alpha
ENSDARG00000069499	872	9.4543	9.42965e-11
si:ch73-272h16.3	873	9.44646	5.58582e-06	ZDB-GENE-120215-19	si:ch73-272h16.3
lyz	874	9.43954	0.00151515	ZDB-GENE-020515-2	lysozyme
ift172	875	9.4388	0	ZDB-GENE-040827-1	intraflagellar transport 172
degs1	876	9.43218	0	ZDB-GENE-030131-5283	degenerative spermatocyte homolog 1, lipid desaturase (Drosophila)
si:ch211-57m13.7	877	9.41697	7.38689e-06	ZDB-GENE-110411-107	si:ch211-57m13.7
TOR4A (4 of 4)	878	9.40308	3.15207e-10
CCDC96	879	9.39951	0
si:ch211-106h4.4	880	9.3984	7.55846e-08	ZDB-GENE-070705-14	si:ch211-106h4.4
anxa3b	881	9.39115	7.04638e-08	ZDB-GENE-041114-128	annexin A3b
rps26l	882	9.36585	0	ZDB-GENE-040426-1706	ribosomal protein S26, like
ttll1	883	9.36149	0	ZDB-GENE-040426-1326	tubulin tyrosine ligase-like family, member 1
si:dkey-25e12.3	884	9.36148	6.42349e-07	ZDB-GENE-041001-132	si:dkey-25e12.3
trappc3	885	9.35776	0
C4H12orf55	886	9.34046	8.8016e-07
pcloa	887	9.30063	1.08721e-05	ZDB-GENE-030131-8115	piccolo (presynaptic cytomatrix protein) a
tnnc2	888	9.28204	0.000332041	ZDB-GENE-000322-2	troponin C type 2 (fast)
WDR93	889	9.28106	9.56745e-07
CR524823.2	890	9.27861	1.7843e-11
MYCBP	891	9.26438	0	ZDB-GENE-060331-97	c-myc binding protein
uba52	892	9.26115	0	ZDB-GENE-051023-7	ubiquitin A-52 residue ribosomal protein fusion product 1
cd81	893	9.26041	1.39667e-13	ZDB-GENE-000831-5	CD81 antigen
si:dkey-145c18.2	894	9.23256	8.40665e-06	ZDB-GENE-081031-55	si:dkey-145c18.2
stk33	895	9.22008	2.1453e-10	ZDB-GENE-040724-242	serine/threonine kinase 33
sccpdha	896	9.19646	9.2693e-12	ZDB-GENE-040718-51	saccharopine dehydrogenase a
nucb2a	897	9.18087	1.05338e-13	ZDB-GENE-030826-14	nucleobindin 2a
SGPP1 (1 of 2)	898	9.18024	1.37354e-07
cox6a2	899	9.17831	0.0152358	ZDB-GENE-040912-129	cytochrome c oxidase subunit VIa polypeptide 2
CABZ01079775.1	900	9.13892	3.66707e-09
cry1a	901	9.11348	5.58647e-09	ZDB-GENE-010426-2	cryptochrome 1a
zgc:64085	902	9.11164	0	ZDB-GENE-040426-1362	zgc:64085
PLCXD2	903	9.10266	5.46341e-06
ckmb	904	9.09867	3.7116e-11	ZDB-GENE-040426-2128	creatine kinase, muscle b
si:dkeyp-2h4.2	905	9.04016	1.59293e-06
sirt2	906	9.01628	2.59433e-15	ZDB-GENE-030131-1028	sirtuin 2 (silent mating type information regulation 2, homolog) 2 (S. cerevisiae)
hmox1	907	9.01328	2.82743e-07	ZDB-GENE-030131-3102	heme oxygenase (decycling) 1
MAL (2 of 3)	908	9.00467	0
abcc5	909	9.00096	0	ZDB-GENE-050517-17	ATP-binding cassette, sub-family C (CFTR/MRP), member 5
si:dkey-65l23.2	910	8.99486	1.23323e-09
si:dkey-183g16.1	911	8.99097	7.11314e-11	ZDB-GENE-070705-327	si:dkey-183g16.1
si:ch73-52f15.5	912	8.96104	1.74265e-06	ZDB-GENE-091204-341	si:ch73-52f15.5
psmb8	913	8.96081	1.37165e-09	ZDB-GENE-990415-141	proteasome (prosome, macropain) subunit, beta type, 8
gstm3	914	8.95792	2.82955e-05	ZDB-GENE-050309-24	glutathione S-transferase M3 (brain)
mt-nd4	915	8.95368	0	ZDB-GENE-011205-10	NADH dehydrogenase 4, mitochondrial
si:ch211-165a10.4	916	8.93324	5.36088e-06	ZDB-GENE-090312-10	si:ch211-165a10.4
si:dkey-40h17.6	917	8.92615	1.65168e-05	ZDB-GENE-090312-160	si:dkey-40h17.6
si:dkey-165n16.1	918	8.92239	1.21238e-13	ZDB-GENE-100922-224	si:dkey-165n16.1
CU467982.1	919	8.87087	0.000261172
RNF169	920	8.84881	3.05898e-12
zgc:175107	921	8.84385	1.63855e-08	ZDB-GENE-080220-38	zgc:175107
CABZ01084846.1	922	8.84005	2.53737e-11
si:dkey-58b18.5	923	8.838	4.1709e-06
si:rp71-45g20.4	924	8.83109	4.79972e-09	ZDB-GENE-070912-709	si:rp71-45g20.4
HNRNPH3	925	8.82646	1.18283e-11
dytn	926	8.80431	9.83573e-06	ZDB-GENE-070124-2	dystrotelin
adh8a	927	8.80412	0.00338598	ZDB-GENE-030529-3	alcohol dehydrogenase 8a
si:dkey-81p22.12	928	8.80002	1.20781e-05
gmppaa	929	8.78481	0	ZDB-GENE-040704-37	GDP-mannose pyrophosphorylase Aa
zgc:174355 (11 11552100..11553447)	930	8.76958	1.85452e-06
si:ch73-144m15.3	931	8.76343	2.74419e-11
acta2	932	8.75572	0.00368471	ZDB-GENE-030131-1229	actin, alpha 2, smooth muscle, aorta
CCDC108	933	8.75367	0
ckma	934	8.74995	5.18484e-11	ZDB-GENE-980526-109	creatine kinase, muscle a
rps15	935	8.74888	0	ZDB-GENE-030131-9092	ribosomal protein S15
zgc:173994	936	8.74341	0	ZDB-GENE-080218-30	zgc:173994
kctd7	937	8.73672	8.66305e-09	ZDB-GENE-060804-2	potassium channel tetramerisation domain containing 7
mt-nd6	938	8.72319	0	ZDB-GENE-011205-13	NADH dehydrogenase 6, mitochondrial
C6H1orf146	939	8.71869	1.74103e-14
dnm3	940	8.71756	7.71404e-08	ZDB-GENE-040724-76	dynamin 3
CR388164.2	941	8.71639	1.79871e-07
psme2	942	8.71386	7.11552e-12	ZDB-GENE-991110-16	proteasome activator subunit 2
prdm1c	943	8.70692	0	ZDB-GENE-080618-3	PR domain containing 1c, with ZNF domain
si:ch211-212d10.2	944	8.69068	0	ZDB-GENE-050208-516	si:ch211-212d10.2
zgc:77614 (8 35820267..35820911)	945	8.68549	3.15581e-07
eef2k	946	8.68295	5.47842e-10	ZDB-GENE-020916-2	elongation factor-2 kinase
vamp2	947	8.68083	7.08529e-07	ZDB-GENE-030131-8225	vesicle-associated membrane protein 2
si:ch211-207c6.4	948	8.67416	5.54224e-06	ZDB-GENE-060526-91	si:ch211-207c6.4
DHRS13 (2 of 5)	949	8.67132	4.36125e-08
kidins220b	950	8.64269	1.79304e-07	ZDB-GENE-030131-7824	kinase D-interacting substrate of 220b
CABZ01038708.1	951	8.63271	1.54309e-06
si:dkey-155d18.1	952	8.61547	2.30854e-05
ACOT12	953	8.60735	5.2235e-08
IRF3	954	8.60622	2.72561e-06
abcb3l1	955	8.59831	2.11044e-06	ZDB-GENE-030616-245	ATP-binding cassette, sub-family B (MDR/TAP), member 3 like 1
zgc:174353 (11 12761823..12763540)	956	8.59684	4.35179e-06
olfml3b	957	8.59263	9.05322e-08	ZDB-GENE-050302-161	olfactomedin-like 3b
AOC2	958	8.5884	5.86796e-11
nkx3.2	959	8.58282	9.24438e-08	ZDB-GENE-030127-1	NK3 homeobox 2
atp2a1	960	8.56799	1.42136e-06	ZDB-GENE-020905-1	ATPase, Ca++ transporting, cardiac muscle, fast twitch 1
BX908796.2	961	8.54913	0.00147516
ctgfa	962	8.54584	2.48609e-10	ZDB-GENE-030131-102	connective tissue growth factor a
fam213a	963	8.54583	0
angptl4	964	8.53337	0.00427994	ZDB-GENE-041111-222	angiopoietin-like 4
C13H1orf63	965	8.52792	2.59433e-15
CR450827.4	966	8.52538	0.000159313
C8H1orf228	967	8.52357	0
si:ch211-196c10.5	968	8.51143	2.06838e-11
eif4a1b	969	8.50114	0	ZDB-GENE-040120-6	eukaryotic translation initiation factor 4A, isoform 1B
CU695006.2	970	8.49643	9.53653e-06
scmh1	971	8.49483	2.59433e-15	ZDB-GENE-070410-82	sex comb on midleg homolog 1 (Drosophila)
dync1i2b	972	8.49046	7.47157e-08	ZDB-GENE-090121-1	dynein, cytoplasmic 1, intermediate chain 2b
rad21b	973	8.49002	4.25266e-07	ZDB-GENE-060503-223	RAD21 homolog (S. pombe) b
si:ch211-151h10.1	974	8.48779	2.60478e-09	ZDB-GENE-050419-252	si:ch211-151h10.1
si:dkeyp-27c8.1 (23 41084527..41092034)	975	8.48092	5.46345e-06
tchp	976	8.47756	0	ZDB-GENE-060421-3368	trichoplein, keratin filament binding
si:ch211-242l1.1	977	8.4738	3.41199e-07
fsip1	978	8.46848	1.28614e-09	ZDB-GENE-050417-428	fibrous sheath interacting protein 1
rabl5	979	8.46495	0	ZDB-GENE-050417-439	RAB, member RAS oncogene family-like 5
gmpr2	980	8.45978	1.366e-12	ZDB-GENE-030131-1238	guanosine monophosphate reductase 2
rpl5a	981	8.45858	0	ZDB-GENE-030131-5161	ribosomal protein L5a
ppm1ba	982	8.45775	0	ZDB-GENE-991102-16	protein phosphatase, Mg2+/Mn2+ dependent, 1Ba
zgc:174354 (11 12520357..12521700)	983	8.44984	2.11832e-08
VWDE (2 of 2)	984	8.4439	1.03881e-07
rassf7b	985	8.4223	1.3171e-05	ZDB-GENE-030429-1	Ras association (RalGDS/AF-6) domain family (N-terminal) member 7b
ttc26	986	8.41801	0	ZDB-GENE-041212-41	tetratricopeptide repeat domain 26
mak	987	8.41503	0	ZDB-GENE-030131-7279	male germ cell-associated kinase
rhoab	988	8.41246	2.12933e-05	ZDB-GENE-040322-2	ras homolog gene family, member Ab
P4HTM (1 of 2)	989	8.40811	1.15243e-05
ahsg	990	8.38955	1.46684e-08	ZDB-GENE-041114-50	alpha-2-HS-glycoprotein
si:dkey-234n3.3	991	8.37765	1.05798e-05
hug	992	8.36391	0	ZDB-GENE-000210-17	HuG
si:rp71-68n21.11	993	8.35984	2.19387e-08
si:dkey-25o1.6	994	8.34613	1.95889e-06	ZDB-GENE-091204-276	si:dkey-25o1.6
kirrel3l	995	8.33781	4.31829e-05	ZDB-GENE-070831-1	kin of IRRE like 3 like
acy3.2	996	8.31588	1.45952e-06	ZDB-GENE-040718-37	aspartoacylase (aminocyclase) 3.2
sumo2b	997	8.30896	0	ZDB-GENE-040801-7	SMT3 suppressor of mif two 3 homolog 2b
calm3a (20 16783664..16815721)	998	8.30704	3.18444e-14
zgc:92606	999	8.29626	0	ZDB-GENE-040718-462	zgc:92606
BX571981.1	1000	8.29009	0.00019404
dpcd	1001	8.28449	0	ZDB-GENE-060825-166	deleted in a mouse model of primary ciliary dyskinesia
sc:d173	1002	8.28286	1.85038e-08
SUB1 (1 of 2)	1003	8.27637	0
vcam1	1004	8.27257	4.30778e-11	ZDB-GENE-070209-238	vascular cell adhesion molecule 1
cyp1c2	1005	8.25226	0.000420713	ZDB-GENE-050705-1	cytochrome P450, family 1, subfamily C, polypeptide 2
ENSDARG00000087059	1006	8.24645	2.6403e-05
tsku	1007	8.23997	8.17483e-09	ZDB-GENE-030131-4683	tsukushi small leucine rich proteoglycan homolog (Xenopus laevis)
prkar1b	1008	8.23917	7.59642e-15	ZDB-GENE-060929-580	protein kinase, cAMP-dependent, regulatory, type I, beta
si:ch73-22b10.1	1009	8.2365	9.65881e-09
zgc:77614 (Zv9_NA166 9944..11457)	1010	8.2348	6.45081e-13
rps27.1	1011	8.23247	0	ZDB-GENE-050522-549	ribosomal protein S27, isoform 1
junba	1012	8.21672	3.61194e-13	ZDB-GENE-040426-2172	jun B proto-oncogene a
rplp2	1013	8.21563	0	ZDB-GENE-031018-2	ribosomal protein, large P2
CKAP2L	1014	8.19406	0
CCDC74A	1015	8.19406	2.53402e-05
RGS3	1016	8.17463	3.86208e-07
urah	1017	8.16223	1.50921e-06	ZDB-GENE-060825-253	HIU hydrolase
CCPG1	1018	8.14733	3.47282e-08	ZDB-GENE-041114-136	cell cycle progression 1
CABZ01078767.1	1019	8.14583	4.29709e-11
CD58 (1 of 2)	1020	8.14403	8.12908e-05
TTC40	1021	8.14016	5.08456e-10
prelid1b	1022	8.13978	2.71168e-10	ZDB-GENE-050522-169	PRELI domain containing 1b
C18H15orf60 (2 of 2)	1023	8.13514	3.56128e-06
mt-nd5	1024	8.1226	0	ZDB-GENE-011205-12	NADH dehydrogenase 5, mitochondrial
SOWAHD	1025	8.10582	0
nms	1026	8.10518	3.72516e-13
coro1a	1027	8.0973	2.59433e-15	ZDB-GENE-030131-9512	coronin, actin binding protein, 1A
si:dkeyp-110g5.4	1028	8.08331	0
eps15l1a	1029	8.07502	4.04085e-08	ZDB-GENE-060503-274	epidermal growth factor receptor pathway substrate 15-like 1a
echdc2	1030	8.07379	0	ZDB-GENE-030219-147	enoyl CoA hydratase domain containing 2
CR848728.2	1031	8.04269	9.48563e-07
ppp6r2a	1032	8.04193	0	ZDB-GENE-030131-5428	protein phosphatase 6, regulatory subunit 2a
si:ch1073-404f17.2	1033	8.01321	9.20218e-06
KDM4A (2 of 2)	1034	7.99865	5.08973e-08
cd151	1035	7.99553	4.48717e-08	ZDB-GENE-041010-137	CD151 molecule
CR936442.1	1036	7.99434	1.40154e-10
dusp7	1037	7.98077	3.18824e-12	ZDB-GENE-030131-5457	dual specificity phosphatase 7
efhb	1038	7.97854	0	ZDB-GENE-091001-1	EF-hand domain family, member B
h2afvl	1039	7.94556	0
CR855137.1	1040	7.92328	4.07354e-08
C5H8orf4 (1 of 2)	1041	7.9056	5.15668e-09
si:dkey-98l9.2	1042	7.90415	3.28013e-07
sorbs2b	1043	7.90223	1.07237e-06
rhoaa	1044	7.90143	0	ZDB-GENE-040426-2150	ras homolog gene family, member Aa
SPINK2 (4 of 4)	1045	7.89461	0.049875
tube1	1046	7.87931	0	ZDB-GENE-040426-1174	tubulin, epsilon 1
si:dkey-149i17.9	1047	7.86912	0.00395026	ZDB-GENE-070912-376	si:dkey-149i17.9
CU633910.1	1048	7.85816	0.0001129
dync2i1	1049	7.85154	0	ZDB-GENE-070928-9	dynein, cytoplasmic 2, intermediate chain 1
cnn2	1050	7.82888	0	ZDB-GENE-030131-542	calponin 2
GLS2 (2 of 2)	1051	7.82847	3.71861e-06
si:dkey-43b14.7	1052	7.80105	1.05208e-06	ZDB-GENE-070912-537	si:dkey-43b14.7
CR391995.1	1053	7.79746	1.47746e-06
si:dkey-37m8.13	1054	7.79736	9.71528e-05	ZDB-GENE-120215-5	si:dkey-37m8.13
si:rp71-15d4.6	1055	7.79455	3.25948e-08
ctdsp2	1056	7.78849	1.06477e-10	ZDB-GENE-030131-184	CTD (carboxy-terminal domain, RNA polymerase II, polypeptide A) small phosphatase 2
wbp1lb	1057	7.7821	4.1532e-10	ZDB-GENE-050522-112	WW domain binding protein 1-like b
PRODH (3 of 3)	1058	7.77992	0
cenpj	1059	7.77244	0
CU638692.2	1060	7.7586	9.44279e-06
si:ch73-341p18.5	1061	7.74036	5.6161e-06	ZDB-GENE-090313-150	si:ch73-341p18.5
si:ch211-57m13.5	1062	7.73605	8.25408e-05	ZDB-GENE-110411-66	si:ch211-57m13.5
si:ch211-165a10.5 (1 44487601..44489839)	1063	7.71829	0.000108529
fbxo36b	1064	7.71341	2.59433e-15	ZDB-GENE-060825-271	F-box protein 36b
alkbh3	1065	7.70856	0	ZDB-GENE-040801-254	alkB, alkylation repair homolog 3 (E. coli)
RPS17	1066	7.70456	0	ZDB-GENE-040426-1852	ribosomal protein S17
smc3	1067	7.6997	0	ZDB-GENE-030131-3196	structural maintenance of chromosomes 3
si:dkey-208k22.3	1068	7.69785	0.00561314
dram2b	1069	7.68936	4.47144e-07	ZDB-GENE-040625-141	DNA-damage regulated autophagy modulator 2b
hist2h2l	1070	7.68088	0	ZDB-GENE-031118-36	histone 2, H2, like
flr	1071	7.66784	0	ZDB-GENE-070117-2066	fleer
smad7	1072	7.65408	3.19982e-09	ZDB-GENE-030128-3	MAD, mothers against decapentaplegic homolog 7 (Drosophila)
si:ch211-130h14.4	1073	7.65396	0
ccnb3	1074	7.64601	0	ZDB-GENE-060929-684	cyclin B3
CT573318.1	1075	7.64336	1.48502e-07
si:ch211-165a10.5 (1 44490452..44493075)	1076	7.64165	7.02152e-05
gatad1	1077	7.63854	2.59433e-15	ZDB-GENE-050629-1	GATA zinc finger domain containing 1
gtpbp2	1078	7.63453	4.22563e-06	ZDB-GENE-050208-373	GTP binding protein 2
wfdc2	1079	7.61677	1.51412e-05	ZDB-GENE-090313-47	WAP four-disulfide core domain 2
si:ch211-57m13.1	1080	7.61191	0.000793972	ZDB-GENE-090312-43	si:ch211-57m13.1
cdr2l	1081	7.6048	0	ZDB-GENE-030131-8171	cerebellar degeneration-related protein 2-like
slc7a3a	1082	7.60389	1.05338e-13	ZDB-GENE-041114-206	solute carrier family 7 (cationic amino acid transporter, y+ system), member 3a
abcc4	1083	7.60162	0	ZDB-GENE-030616-511	ATP-binding cassette, sub-family C (CFTR/MRP), member 4
si:ch211-196c10.6	1084	7.59209	3.49854e-07
ACER2	1085	7.57986	0.00242822
si:dkeyp-7a3.1	1086	7.55972	1.55459e-06
dpysl5a	1087	7.55071	8.00736e-07	ZDB-GENE-030131-3136	dihydropyrimidinase-like 5a
rpl24	1088	7.54895	0	ZDB-GENE-020419-25	ribosomal protein L24
btg1	1089	7.53886	0
RPL31	1090	7.53318	0	ZDB-GENE-060331-121	ribosomal protein L31
pknox1.2	1091	7.52252	3.81075e-08	ZDB-GENE-020123-1	pbx/knotted 1 homeobox 1.2
ndufs7	1092	7.51712	0	ZDB-GENE-041111-261	NADH dehydrogenase (ubiquinone) Fe-S protein 7, (NADH-coenzyme Q reductase)
calm3a (21 26120531..26125572)	1093	7.517	0
anxa2a	1094	7.50615	8.90129e-05	ZDB-GENE-030131-4282	annexin A2a
si:dkey-265k11.2	1095	7.5031	5.76036e-07
gpr137	1096	7.49999	2.69916e-08	ZDB-GENE-040718-443	G protein-coupled receptor 137
nfya	1097	7.49027	0	ZDB-GENE-010501-1	nuclear transcription factor Y, alpha
b3gat2	1098	7.46775	3.70645e-05	ZDB-GENE-040801-191	beta-1,3-glucuronyltransferase 2 (glucuronosyltransferase S)
si:ch73-234b20.5	1099	7.46663	7.6897e-10	ZDB-GENE-041008-183	si:ch73-234b20.5
UNC13D	1100	7.46631	3.27326e-09
rps21	1101	7.45173	0	ZDB-GENE-040426-1102	ribosomal protein S21
zgc:110540	1102	7.42984	2.59433e-15	ZDB-GENE-050327-77	zgc:110540
rps5	1103	7.41073	0	ZDB-GENE-020419-12	ribosomal protein S5
CT737209.2	1104	7.40923	1.3933e-08
RIC3 (1 of 2)	1105	7.39357	4.72162e-06
myeov2	1106	7.3922	0	ZDB-GENE-040426-1883	myeloma overexpressed 2
CU856207.1	1107	7.38579	0.00013827
CU137681.8	1108	7.37584	8.3008e-06
si:ch211-197h24.9	1109	7.37228	2.07569e-06
zmynd8	1110	7.36306	1.05906e-06	ZDB-GENE-041119-1	zinc finger, MYND-type containing 8
si:ch211-220f16.1	1111	7.35905	8.92399e-05
C8H1orf114	1112	7.34966	2.48965e-07
rpl30	1113	7.34837	0	ZDB-GENE-030131-8657	ribosomal protein L30
pofut2	1114	7.3458	1.93135e-12	ZDB-GENE-030131-3595	protein O-fucosyltransferase 2
esr2b	1115	7.33288	9.3734e-07	ZDB-GENE-030116-1	estrogen receptor 2b
ppp4r4	1116	7.33253	0
ubtf	1117	7.32104	0
hmgb2b	1118	7.31578	0
fstb	1119	7.30741	0.0190623	ZDB-GENE-031118-139	follistatin b
ophn1	1120	7.30363	7.80017e-09	ZDB-GENE-040718-464	oligophrenin 1
BX324177.2	1121	7.30175	0.00423986
mt-nd4l	1122	7.30004	7.07926e-06	ZDB-GENE-011205-11	NADH dehydrogenase 4L, mitochondrial
faua	1123	7.28835	0	ZDB-GENE-040426-1700	Finkel-Biskis-Reilly murine sarcoma virus (FBR-MuSV) ubiquitously expressed a
zgc:65894	1124	7.26405	0	ZDB-GENE-030131-7741	zgc:65894
si:dkey-47k16.1	1125	7.2564	3.08006e-06
pou2f2a	1126	7.25217	6.76638e-07	ZDB-GENE-060310-2	POU domain, class 2, transcription factor 2a
CR848663.2	1127	7.24709	0.000403108
zgc:194659	1128	7.23314	5.56866e-08	ZDB-GENE-081022-139	zgc:194659
dpysl3	1129	7.22113	4.25095e-07	ZDB-GENE-050720-2	dihydropyrimidinase-like 3
fkbp5	1130	7.2177	0.000550148	ZDB-GENE-030616-630	FK506 binding protein 5
BX005321.1	1131	7.21256	3.3552e-09
CR854846.1	1132	7.21219	0.000423166
si:dkey-236a14.5	1133	7.21192	9.75716e-06	ZDB-GENE-070912-464	si:dkey-236a14.5
prc1b	1134	7.2064	0	ZDB-GENE-040426-777	protein regulator of cytokinesis 1b
ogfr	1135	7.20577	0.000285981	ZDB-GENE-030131-377	opioid growth factor receptor
tpm4a	1136	7.19482	1.21677e-08	ZDB-GENE-040426-2185	tropomyosin 4a
nxpe3	1137	7.19252	0	ZDB-GENE-061013-214	neurexophilin and PC-esterase domain family, member 3
CYP11A1 (1 of 2)	1138	7.17994	1.444e-07
ENSDARG00000052417	1139	7.17748	2.60901e-07
smtnb	1140	7.17491	2.95263e-13
mks1	1141	7.16704	3.21311e-07	ZDB-GENE-030131-3813	Meckel syndrome, type 1
cluap1	1142	7.16641	0	ZDB-GENE-040426-1943	clusterin associated protein 1
NFATC2 (2 of 2)	1143	7.16338	0.000120607
CHCHD3 (2 of 2)	1144	7.13778	1.89996e-09
CT956093.2	1145	7.13434	0.000474357
si:rp71-36a1.2	1146	7.13393	8.70689e-05
FAM83E	1147	7.12985	1.30961e-07
serinc1	1148	7.12936	0	ZDB-GENE-030131-4415	serine incorporator 1
SNTB2	1149	7.12673	2.22395e-14
idi1	1150	7.11943	2.59433e-15	ZDB-GENE-050913-44	isopentenyl-diphosphate delta isomerase 1
trappc1	1151	7.11742	0	ZDB-GENE-040718-242	trafficking protein particle complex 1
armc2	1152	7.09653	1.9204e-08
ttpa	1153	7.08921	3.9524e-05	ZDB-GENE-030131-4631	tocopherol (alpha) transfer protein
fgf12b	1154	7.08916	1.49893e-07	ZDB-GENE-060825-134	fibroblast growth factor 12b
enosf1	1155	7.08523	2.69047e-07	ZDB-GENE-060929-780	enolase superfamily member 1
LECT2 (3 of 3)	1156	7.07744	0.000141634
PFKP (1 of 2)	1157	7.07696	2.92872e-05
aim1a	1158	7.07674	1.06692e-06	ZDB-GENE-041008-100	absent in melanoma 1a
srsf1b	1159	7.05675	0	ZDB-GENE-040426-1467	serine/arginine-rich splicing factor 1b
C25H12orf5 (1 of 2)	1160	7.05169	5.15449e-06
ift80	1161	7.02095	3.20249e-12	ZDB-GENE-041212-50	intraflagellar transport 80 homolog (Chlamydomonas)
si:ch211-140l13.3	1162	7.01586	3.75655e-05
iqcb1	1163	7.01281	7.71127e-11	ZDB-GENE-041212-47	IQ motif containing B1
pkd2	1164	7.00926	3.40129e-05	ZDB-GENE-040827-4	polycystic kidney disease 2
BX296549.3	1165	7.00448	9.7351e-05
stat1a	1166	7.00133	4.13174e-13	ZDB-GENE-980526-499	signal transduction and activation of transcription 1a
scara5	1167	6.98162	0.000114815	ZDB-GENE-041210-258	scavenger receptor class A, member 5 (putative)
hnrnpul1	1168	6.97731	0	ZDB-GENE-040426-2432	heterogeneous nuclear ribonucleoprotein U-like 1
RPL38	1169	6.9773	0	ZDB-GENE-030131-8752	ribosomal protein L38
si:rp71-3c13.3	1170	6.97506	0.000150175
si:dkey-12e7.4	1171	6.9746	0.00245842	ZDB-GENE-050419-83	si:dkey-12e7.4
CR388046.4	1172	6.97119	0.00039444
nfe2l3	1173	6.96733	0	ZDB-GENE-040426-2334	nuclear factor (erythroid-derived 2)-like 3
RFX7 (2 of 2)	1174	6.96678	2.78348e-09
psmd5	1175	6.96508	0	ZDB-GENE-050417-28	proteasome (prosome, macropain) 26S subunit, non-ATPase, 5
soul5	1176	6.95593	1.51381e-06
sdhda	1177	6.94609	0.000144516	ZDB-GENE-040718-192	succinate dehydrogenase complex, subunit D, integral membrane protein a
etnk1	1178	6.93538	8.45084e-09	ZDB-GENE-030328-21	ethanolamine kinase 1
SPA17	1179	6.93261	1.24825e-05
grn1	1180	6.9318	6.58897e-08	ZDB-GENE-060103-1	granulin 1
letm1	1181	6.92937	5.33876e-14	ZDB-GENE-050522-154	leucine zipper-EF-hand containing transmembrane protein 1
ppp1cb	1182	6.92903	0	ZDB-GENE-030616-609	protein phosphatase 1, catalytic subunit, beta isoform
prkag1	1183	6.92562	7.80362e-11	ZDB-GENE-040426-2188	protein kinase, AMP-activated, gamma 1 non-catalytic subunit
mfge8b	1184	6.92226	4.60673e-08	ZDB-GENE-070209-137	milk fat globule-EGF factor 8 protein b
marcksl1b	1185	6.91543	0	ZDB-GENE-040426-2315	MARCKS-like 1b
stx6	1186	6.91294	0	ZDB-GENE-030131-858	syntaxin 6
arpp19a	1187	6.91109	4.56614e-09	ZDB-GENE-040426-1281	cAMP-regulated phosphoprotein 19a
faim2a	1188	6.90367	1.48453e-08	ZDB-GENE-050320-88	Fas apoptotic inhibitory molecule 2a
timp2a	1189	6.90336	1.14658e-12	ZDB-GENE-030612-1	tissue inhibitor of metalloproteinase 2a
tnnt3b	1190	6.90122	0.0185711	ZDB-GENE-030520-2	troponin T3b, skeletal, fast
elmod1	1191	6.88732	9.92827e-05	ZDB-GENE-070112-262	ELMO/CED-12 domain containing 1
KLHL3	1192	6.88576	6.80478e-05
pip4k2aa	1193	6.87859	0	ZDB-GENE-080721-18	phosphatidylinositol-5-phosphate 4-kinase, type II, alpha a
jun	1194	6.87712	7.94195e-06	ZDB-GENE-030131-7859	jun proto-oncogene
rab34a	1195	6.87396	3.68563e-05	ZDB-GENE-041010-197	RAB34, member RAS oncogene family a
tpgs2	1196	6.87298	0	ZDB-GENE-040704-49	tubulin polyglutamylase complex subunit 2
rpz5	1197	6.86888	1.31959e-06
ccdc146	1198	6.85542	0	ZDB-GENE-041210-217	coiled-coil domain containing 146
VAV1 (2 of 2)	1199	6.85535	1.5379e-05
si:ch211-286e11.3	1200	6.85367	6.24336e-05
si:dkey-14d8.9	1201	6.85086	1.8061e-09
DNAH2	1202	6.85072	1.14083e-11
rplp1	1203	6.84868	0	ZDB-GENE-030131-8663	ribosomal protein, large, P1
lin52	1204	6.83994	4.38512e-10	ZDB-GENE-061110-82	lin-52 homolog (C. elegans)
CECR5	1205	6.83538	7.28122e-05
si:ch211-196l7.4	1206	6.83327	0
TSTD1	1207	6.82892	1.03076e-07
gng12a	1208	6.82781	0	ZDB-GENE-040426-2555	guanine nucleotide binding protein (G protein), gamma 12a
ubl3a	1209	6.82595	2.51319e-06	ZDB-GENE-030131-3431	ubiquitin-like 3a
KCNN4 (2 of 2)	1210	6.81906	0.00011398
smarcd2	1211	6.81882	4.2984e-12
sms	1212	6.81311	0	ZDB-GENE-040625-150	spermine synthase
si:dkey-27i16.2	1213	6.80813	8.51671e-07
gata3	1214	6.80326	7.96817e-05	ZDB-GENE-990415-82	GATA-binding protein 3
nuak2	1215	6.7977	1.79432e-12	ZDB-GENE-050208-563	NUAK family, SNF1-like kinase, 2
rit1	1216	6.78779	2.97443e-05	ZDB-GENE-070912-329	Ras-like without CAAX 1
si:dkey-121a11.3	1217	6.75607	4.72191e-05
mtif3	1218	6.75606	0	ZDB-GENE-060228-1	mitochondrial translational initiation factor 3
ube2b	1219	6.75075	0	ZDB-GENE-040718-247	ubiquitin-conjugating enzyme E2B (RAD6 homolog)
txn	1220	6.74944	3.60153e-06	ZDB-GENE-040718-162	thioredoxin
pdk3a	1221	6.7494	5.27893e-06	ZDB-GENE-061220-3	pyruvate dehydrogenase kinase, isozyme 3a
CECR2	1222	6.7431	0
HSPB11	1223	6.73972	0	ZDB-GENE-030131-5148	heat shock protein, alpha-crystallin-related, b11
WDPCP	1224	6.73945	0
gdpd1	1225	6.7265	4.94558e-11	ZDB-GENE-040822-22	glycerophosphodiester phosphodiesterase domain containing 1
RALA (2 of 2)	1226	6.72601	1.27634e-11
ftr82	1227	6.72312	1.71683e-06	ZDB-GENE-030219-207	finTRIM family, member 82
rps2	1228	6.72078	0	ZDB-GENE-040426-2454	ribosomal protein S2
ikbkb	1229	6.71841	6.21485e-05	ZDB-GENE-071115-2	inhibitor of kappa light polypeptide gene enhancer in B-cells, kinase beta
C11H3orf37	1230	6.7176	2.59433e-15
ewsr1a	1231	6.71388	0	ZDB-GENE-030131-2317	Ewing sarcoma breakpoint region 1a
RBM47	1232	6.70212	0.00162924
C24H18orf63	1233	6.69982	4.55026e-05
dnaaf3	1234	6.69981	0.000279027	ZDB-GENE-091204-296	dynein, axonemal, assembly factor 3
sesn1	1235	6.69473	1.34411e-10	ZDB-GENE-040718-408	sestrin 1
ENSDARG00000079857	1236	6.69449	1.64329e-11
mll3a	1237	6.69414	1.54229e-10
rpl37	1238	6.69129	0	ZDB-GENE-040625-39	ribosomal protein L37
jam3a	1239	6.67845	3.41659e-09
CR352229.3	1240	6.65708	1.1881e-05
col6a2	1241	6.64297	1.18584e-08
slc25a22	1242	6.62665	0	ZDB-GENE-040426-2745	solute carrier family 25 (mitochondrial carrier: glutamate), member 22
nkd3 (19 45493593..45495667)	1243	6.62504	0.0010685
bbs12	1244	6.6241	7.52021e-06	ZDB-GENE-070626-3	Bardet-Biedl syndrome 12
tmem107l	1245	6.61947	3.94001e-12
si:dkey-58b18.9	1246	6.61846	0.0163256	ZDB-GENE-070912-569	si:dkey-58b18.9
sox5	1247	6.61693	1.19548e-05
RAB39B (1 of 2)	1248	6.61663	0.000405826
BX247865.1	1249	6.61378	1.3068e-07
tctex1d2	1250	6.60531	0
arl15a	1251	6.59455	2.34784e-11	ZDB-GENE-070209-3	ADP-ribosylation factor-like 15a
sept3	1252	6.57438	0.000254186	ZDB-GENE-050522-375	septin 3
si:dkey-1p9.2	1253	6.5714	0.000422039	ZDB-GENE-070912-425	si:dkey-1p9.2
ANKRD39	1254	6.56927	3.73132e-11
ENSDARG00000074119	1255	6.55133	0.000278739
nek8	1256	6.5388	9.47749e-08	ZDB-GENE-020509-1	NIMA (never in mitosis gene a)-related kinase 8
ing1	1257	6.53707	0	ZDB-GENE-060421-4388	inhibitor of growth family, member 1
slc25a36a	1258	6.52892	1.67684e-06	ZDB-GENE-040718-415	solute carrier family 25, member 36a
zgc:194621	1259	6.52729	1.00356e-06	ZDB-GENE-081022-130	zgc:194621
nrarpa	1260	6.52615	1.00013e-09	ZDB-GENE-030515-6	notch-regulated ankyrin repeat protein a
postnb	1261	6.51799	7.51516e-06	ZDB-GENE-030131-9120	periostin, osteoblast specific factor b
SLC25A22 (1 of 2)	1262	6.51067	7.94683e-06
hexb	1263	6.50794	1.40696e-08	ZDB-GENE-030131-2333	hexosaminidase B (beta polypeptide)
ENSDARG00000090725	1264	6.50778	4.35068e-13
si:dkey-194e6.2	1265	6.49902	0.000145584	ZDB-GENE-100921-54	si:dkey-194e6.2
mmp2	1266	6.4944	0.0100216	ZDB-GENE-030131-9123	matrix metalloproteinase 2
CDC42EP1 (1 of 2)	1267	6.48671	6.38541e-06
RPS27L	1268	6.47075	0
VWA5A (4 of 4)	1269	6.46986	1.91183e-09
CCDC92	1270	6.46505	3.68573e-11
si:dkey-6f10.3	1271	6.45478	3.11377e-07
cmbl	1272	6.45405	0	ZDB-GENE-071004-21	carboxymethylenebutenolidase-like (Pseudomonas)
si:dkey-9i23.4	1273	6.4527	2.7509e-09	ZDB-GENE-090313-363	si:dkey-9i23.4
CR450805.1	1274	6.44883	0.000621238
FAM161A	1275	6.44801	0.000238867
cercam	1276	6.44387	8.53079e-06	ZDB-GENE-030131-9787	cerebral endothelial cell adhesion molecule
si:ch1073-403i13.1	1277	6.44376	0.00655128
KCNN4 (1 of 2)	1278	6.42509	5.59674e-11
rpl35	1279	6.4119	0	ZDB-GENE-020419-2	ribosomal protein L35
tbcelb	1280	6.41067	3.25367e-05
bicc2 (14 3331097..3375095)	1281	6.40285	0.000138388
ccnl1a	1282	6.38649	0	ZDB-GENE-050419-206	cyclin L1a
si:ch211-287c11.2	1283	6.38489	0.000230663
SYPL2	1284	6.37633	1.00459e-06
rbm8a	1285	6.37449	0	ZDB-GENE-050306-51	RNA binding motif protein 8A
hmgb3a	1286	6.37319	0
dcaf12	1287	6.37259	0	ZDB-GENE-061013-363	DDB1 and CUL4 associated factor 12
ccnd2b	1288	6.36964	0.000162809	ZDB-GENE-050420-354	cyclin D2, b
wdr76	1289	6.36532	2.86455e-13	ZDB-GENE-030131-4513	WD repeat domain 76
CNTD1	1290	6.36466	0
CT033790.3	1291	6.35753	0.000752352
pm20d1.1	1292	6.35279	6.92561e-12	ZDB-GENE-051120-102	peptidase M20 domain containing 1, tandem duplicate 1
si:dkey-273g3.2	1293	6.33653	5.99949e-06
c2cd2l	1294	6.33415	0	ZDB-GENE-041019-1	c2cd2-like
fuca2	1295	6.33116	0	ZDB-GENE-040822-39	fucosidase, alpha-L- 2, plasma
wnk1b	1296	6.32896	0	ZDB-GENE-030131-2656	WNK lysine deficient protein kinase 1b
SYNE3	1297	6.32696	0	ZDB-GENE-070209-271	spectrin repeat containing, nuclear envelope family member 3
fam177a1	1298	6.32617	0	ZDB-GENE-070928-21	family with sequence similarity 177, member A1
STPG2	1299	6.32407	1.00502e-12
nkd3l	1300	6.31515	3.5739e-05
rplp2l	1301	6.30751	0	ZDB-GENE-070327-2	ribosomal protein, large P2, like
si:ch211-173m16.2	1302	6.30311	6.58432e-11
ypel5	1303	6.29733	0	ZDB-GENE-040426-1220	yippee-like 5
mgmt	1304	6.28835	1.61664e-09	ZDB-GENE-120614-1	O-6-methylguanine-DNA methyltransferase
rab8b	1305	6.2844	2.75509e-11	ZDB-GENE-070620-16	RAB8B, member RAS oncogene family
si:dkey-44g23.9	1306	6.28319	0.000299279	ZDB-GENE-050208-636	si:dkey-44g23.9
st3gal4	1307	6.27651	6.65305e-05	ZDB-GENE-050309-174	ST3 beta-galactoside alpha-2,3-sialyltransferase 4
p2ry8	1308	6.27547	0.000370272	ZDB-GENE-070912-447	purinergic receptor P2Y, G-protein coupled, 8
PAK6 (2 of 2)	1309	6.26792	0.000262283
CU137681.7	1310	6.26493	6.46053e-06
clrn1	1311	6.26217	1.20508e-05	ZDB-GENE-040718-420	clarin 1
si:dkey-4e7.3	1312	6.2605	1.75338e-12
fabp7a	1313	6.25559	1.30492e-08	ZDB-GENE-000627-1	fatty acid binding protein 7, brain, a
samd13	1314	6.25518	0	ZDB-GENE-060929-676	sterile alpha motif domain containing 13
rpl14	1315	6.24968	0	ZDB-GENE-030131-2085	ribosomal protein L14
si:dkey-3b8.4	1316	6.24432	0.000131973
srsf5a	1317	6.23981	0	ZDB-GENE-030131-7336	serine/arginine-rich splicing factor 5a
ANKRD30B	1318	6.23747	3.42444e-14
st6galnac (12 37829728..37846338)	1319	6.22299	0.000124686
rad21l1	1320	6.20933	0	ZDB-GENE-061103-505	RAD21-like 1 (S. pombe)
traf3ip1	1321	6.20846	0	ZDB-GENE-040426-1146	TNF receptor-associated factor 3 interacting protein 1
rps10	1322	6.2025	0	ZDB-GENE-040426-1481	ribosomal protein S10
actr2b	1323	6.19468	7.1325e-12	ZDB-GENE-050410-4	ARP2 actin-related protein 2b homolog (yeast)
gpd1b	1324	6.19031	1.48875e-13	ZDB-GENE-030131-3906	glycerol-3-phosphate dehydrogenase 1b
cbx7a	1325	6.18631	5.23184e-08	ZDB-GENE-050417-400	chromobox homolog 7a
xgb	1326	6.18286	3.81084e-09	ZDB-GENE-050125-1	x globin
asah1b	1327	6.17561	2.59433e-15	ZDB-GENE-040426-1512	N-acylsphingosine amidohydrolase (acid ceramidase) 1b
ibtk	1328	6.17513	0
VWDE (1 of 2)	1329	6.17503	2.99575e-06
SLC27A5 (1 of 4)	1330	6.17403	0.000343242
cahz	1331	6.17261	7.5043e-11	ZDB-GENE-980526-39	carbonic anhydrase
C13H20orf194	1332	6.17088	2.22395e-14
rps14	1333	6.15242	0	ZDB-GENE-030131-8631	ribosomal protein S14
si:dkeyp-67e1.1	1334	6.14905	0.0011855
ugt5g1	1335	6.14878	9.52412e-09	ZDB-GENE-080305-10	UDP glucuronosyltransferase 5 family, polypeptide G1
zgc:153215	1336	6.1401	0	ZDB-GENE-061103-58	zgc:153215
si:ch211-239j9.1	1337	6.13656	2.87124e-07
IQCK	1338	6.136	0	ZDB-GENE-081022-109	IQ motif containing K
GRINA (1 of 2)	1339	6.13521	5.40564e-12
fam92a1	1340	6.13391	0	ZDB-GENE-040801-123	family with sequence similarity 92, member A1
glsb	1341	6.13089	2.20624e-08	ZDB-GENE-030616-550	glutaminase b
MASP1	1342	6.12785	0.000628149	ZDB-GENE-110421-4	mannan-binding lectin serine peptidase 1
GABARAP (1 of 2)	1343	6.12705	0
zgc:100906	1344	6.12682	9.90677e-05	ZDB-GENE-040801-20	zgc:100906
brf1b	1345	6.12535	9.19623e-05	ZDB-GENE-030131-6248	BRF1 homolog, subunit of RNA polymerase III transcription initiation factor IIIBb
slc45a4	1346	6.11857	3.13919e-06	ZDB-GENE-091230-5	solute carrier family 45, member 4
si:ch211-106h4.5	1347	6.11836	0.000123825
stx11b.1	1348	6.11392	0.00261166	ZDB-GENE-040426-1893	syntaxin 11b.1
phyh	1349	6.10696	0.000176976	ZDB-GENE-050417-361	phytanoyl-CoA 2-hydroxylase
ift52	1350	6.10472	0	ZDB-GENE-040614-3	intraflagellar transport protein 52
rab6bb	1351	6.10254	9.13358e-05	ZDB-GENE-050320-28	RAB6B, member RAS oncogene family b
HEATR2 (1 of 2)	1352	6.09695	0
dyrk4	1353	6.09441	0.000919567	ZDB-GENE-091015-3	dual-specificity tyrosine-(Y)-phosphorylation regulated kinase 4
rpl23a	1354	6.09374	0	ZDB-GENE-030131-7479	ribosomal protein L23a
WBP2	1355	6.08985	8.1092e-11
cmyb	1356	6.08652	0.000276247	ZDB-GENE-991110-14	transcription factor cmyb
si:dkey-220o10.1	1357	6.08259	4.14475e-14
aldh2a	1358	6.08156	0
si:ch211-119d14.4	1359	6.08026	0.000924303	ZDB-GENE-081104-101	si:ch211-119d14.4
e2f8	1360	6.07972	0	ZDB-GENE-041111-260	E2F transcription factor 8
CT025771.1	1361	6.07683	2.94767e-06
si:ch211-266k8.3	1362	6.05049	2.33562e-10	ZDB-GENE-030131-4183	si:ch211-266k8.3
c7a	1363	6.0444	0.000299393	ZDB-GENE-081104-392	complement component 7a
FP236168.1	1364	6.03923	0.000148342
MIIP	1365	6.02918	0
otub1b	1366	6.0268	0	ZDB-GENE-040718-204	OTU domain, ubiquitin aldehyde binding 1b
gtf2f2a	1367	6.02608	0	ZDB-GENE-040625-131	general transcription factor IIF, polypeptide 2a
cd99l2	1368	6.02001	9.46517e-07	ZDB-GENE-030131-1986	CD99 antigen-like 2
p2rx7	1369	6.0168	0.000582173	ZDB-GENE-030319-6	purinergic receptor P2X, ligand-gated ion channel, 7
agtr1a	1370	6.0155	0.000494166	ZDB-GENE-070912-546	angiotensin II receptor, type 1a
BX296549.2	1371	6.01296	0.000725139
KRT18 (2 of 3)	1372	6.00739	2.52899e-07
IFITM10	1373	6.00081	0.000627658
si:dkeyp-67e1.2	1374	5.98597	0.000895705	ZDB-GENE-061207-83	si:dkeyp-67e1.2
setd3	1375	5.9833	0	ZDB-GENE-030131-9137	SET domain containing 3
tusc2a	1376	5.94511	5.83918e-12	ZDB-GENE-061013-612	tumor suppressor candidate 2a
si:dkey-149i17.8	1377	5.9448	0.00112414	ZDB-GENE-070912-375	si:dkey-149i17.8
spred1	1378	5.94364	4.02879e-07	ZDB-GENE-040426-2338	sprouty-related, EVH1 domain containing 1
top2b	1379	5.93897	1.78767e-08	ZDB-GENE-041008-136	topoisomerase (DNA) II beta
C3 (2 of 6)	1380	5.9356	3.44642e-05
foxm1	1381	5.9349	3.33901e-11	ZDB-GENE-040426-1275	forkhead box M1
tmcc3	1382	5.90437	1.29112e-11	ZDB-GENE-030131-1811	transmembrane and coiled-coil domain family 3
si:ch211-147d7.5	1383	5.90017	0
si:ch73-381f5.2	1384	5.89688	0.0034546	ZDB-GENE-090311-25	si:ch73-381f5.2
podxl	1385	5.87859	7.53305e-09
fam208b	1386	5.87695	3.30355e-09	ZDB-GENE-041111-225	family with sequence similarity 208, member B
zgc:153031	1387	5.87622	4.03188e-05	ZDB-GENE-060929-1190	zgc:153031
rps25	1388	5.8754	0	ZDB-GENE-040426-1788	ribosomal protein S25
si:dkey-85k15.11	1389	5.8695	0.000549341
C25HXorf38 (1 of 2)	1390	5.86928	1.48875e-13
b9d1	1391	5.86924	0	ZDB-GENE-050522-467	B9 protein domain 1
cox8a	1392	5.85214	0	ZDB-GENE-030131-9136	cytochrome c oxidase subunit 8a
slc7a10	1393	5.84976	1.53176e-08
sntb1	1394	5.84215	6.78358e-13	ZDB-GENE-040704-13	syntrophin, basic 1
rplp0	1395	5.84048	0	ZDB-GENE-000629-1	ribosomal protein, large, P0
parp16	1396	5.83256	1.415e-12	ZDB-GENE-040426-2289	poly (ADP-ribose) polymerase family, member 16
si:dkey-88p24.10	1397	5.82931	0.00086713
ABCC3	1398	5.8159	0.000113337
rpl36a	1399	5.81244	0	ZDB-GENE-020423-1	ribosomal protein L36A
BX296549.5	1400	5.80913	0.000807274
nfil3-6	1401	5.80522	0.0036199	ZDB-GENE-040704-63	nuclear factor, interleukin 3 regulated, member 6
MAPRE2	1402	5.79627	1.11637e-06
csrp1b	1403	5.79154	0.00452869	ZDB-GENE-070112-252	cysteine and glycine-rich protein 1b
rpl11	1404	5.78611	0	ZDB-GENE-040625-147	ribosomal protein L11
ddit3	1405	5.78605	8.62526e-05	ZDB-GENE-070410-90	DNA-damage-inducible transcript 3
mcm3	1406	5.78586	0.000204672	ZDB-GENE-020419-4	MCM3 minichromosome maintenance deficient 3 (S. cerevisiae)
mthfd1l	1407	5.78514	0.000101738	ZDB-GENE-041001-133	methylenetetrahydrofolate dehydrogenase (NADP+ dependent) 1-like
P4HTM (2 of 2)	1408	5.7824	1.12734e-06
rasl11a	1409	5.78232	0.000124898	ZDB-GENE-050417-384	RAS-like, family 11, member A
zgc:162824 (13 8908536..8911723)	1410	5.7782	0.00125224
tbk1	1411	5.76055	5.1025e-15	ZDB-GENE-060512-359	TANK-binding kinase 1
psmb10	1412	5.75653	1.34906e-05	ZDB-GENE-001208-2	proteasome (prosome, macropain) subunit, beta type, 10
si:dkey-156n14.6	1413	5.75223	0.00251628
chordc1	1414	5.74848	0	ZDB-GENE-040426-1288	cysteine and histidine-rich domain (CHORD)-containing, zinc binding protein 1
klf2a	1415	5.74572	0.0047183	ZDB-GENE-011109-1	Kruppel-like factor 2a
rpsa	1416	5.74537	0	ZDB-GENE-040426-811	ribosomal protein SA
CR936484.2	1417	5.74515	0.00202116
rpl26	1418	5.73946	0	ZDB-GENE-040426-2117	ribosomal protein L26
rpl35a	1419	5.72991	0	ZDB-GENE-040718-190	ribosomal protein L35a
pdk3b	1420	5.72725	0.000856887	ZDB-GENE-070112-1892	pyruvate dehydrogenase kinase, isozyme 3b
zgc:77614 (8 35356797..35358000)	1421	5.72719	2.75036e-05
epdl1	1422	5.72548	0.001888	ZDB-GENE-090710-3	ependymin-like 1
bckdhbl	1423	5.71794	2.22395e-14
iqce	1424	5.71523	2.59433e-15
CABZ01074994.1	1425	5.71507	0.000266672
STXBP4	1426	5.7129	6.68848e-05
C11H20orf96	1427	5.70498	2.3248e-09
LRRC56 (2 of 2)	1428	5.70412	0.00171781
cpn1	1429	5.69847	5.36119e-05	ZDB-GENE-030131-9116	carboxypeptidase N, polypeptide 1
TRPC4 (2 of 2)	1430	5.69653	0.00115014
lmnb2	1431	5.69478	2.77752e-11	ZDB-GENE-990630-13	lamin B2
nkd3 (19 45485018..45487081)	1432	5.69323	0.000289133
faah2a	1433	5.69006	2.96712e-08	ZDB-GENE-040718-453	fatty acid amide hydrolase 2a
sema3bl	1434	5.68332	0.000176739	ZDB-GENE-030131-2956	sema domain, immunoglobulin domain (Ig), short basic domain, secreted, (semaphorin) 3bl
gdi1	1435	5.68267	4.54122e-05	ZDB-GENE-050522-504	GDP dissociation inhibitor 1
si:dkey-199f5.4	1436	5.67934	4.15938e-06
si:ch211-102c2.4	1437	5.67934	8.80275e-05
pparaa	1438	5.67929	6.63412e-05	ZDB-GENE-041210-169	peroxisome proliferator-activated receptor alpha a
tuba2	1439	5.67597	0.000230031	ZDB-GENE-040426-1970	tubulin, alpha 2
rpl27	1440	5.66685	0	ZDB-GENE-030131-4343	ribosomal protein L27
cebpd	1441	5.66532	0.0214042	ZDB-GENE-020111-4	CCAAT/enhancer binding protein (C/EBP), delta
im:7136729	1442	5.66297	1.7371e-10	ZDB-GENE-041111-14	im:7136729
phospho1	1443	5.65858	1.42029e-05	ZDB-GENE-040801-198	phosphatase, orphan 1
prkar2ab	1444	5.65792	0.0115364	ZDB-GENE-040426-2427	protein kinase, cAMP-dependent, regulatory, type II, alpha, B
si:ch211-62a1.1	1445	5.64796	0.0118021
DDX17	1446	5.63991	2.06402e-11
nfe2l2a	1447	5.63047	1.03964e-05	ZDB-GENE-030723-2	nuclear factor (erythroid-derived 2)-like 2a
CU928063.1	1448	5.62358	0.00422202
ada	1449	5.62168	2.94032e-05	ZDB-GENE-040718-393	adenosine deaminase
FRMD4A	1450	5.61909	0.000207565
si:ch211-193e5.3	1451	5.61666	0.0442289	ZDB-GENE-091116-7	si:ch211-193e5.3
si:ch73-269m14.4	1452	5.60086	0.000115415	ZDB-GENE-120215-94	si:ch73-269m14.4
CABZ01040055.1	1453	5.59936	1.01194e-06
gtf2b	1454	5.59358	0	ZDB-GENE-030131-3544	general transcription factor IIB
si:ch211-141e20.6	1455	5.59171	0.00150596
ENSDARG00000096230	1456	5.5911	0.00258088
BX324132.4	1457	5.58953	0.00225248
rnaset2	1458	5.58953	0	ZDB-GENE-030131-2513	ribonuclease T2
gnai3	1459	5.58877	6.94781e-05	ZDB-GENE-070713-6	guanine nucleotide binding protein (G protein), alpha inhibiting activity polypeptide 3
BX571981.3	1460	5.58346	0.000527009
RPL37A	1461	5.57862	0
mapk13	1462	5.56767	8.14581e-07	ZDB-GENE-041111-17	mitogen-activated protein kinase 13
si:dkey-118j18.3	1463	5.56587	0.00126583
rpl28	1464	5.56241	0	ZDB-GENE-040930-10	ribosomal protein L28
relt	1465	5.55896	2.2106e-05	ZDB-GENE-040426-2361	RELT tumor necrosis factor receptor
zgc:113098	1466	5.55817	3.4473e-09	ZDB-GENE-050306-52	zgc:113098
myo7aa	1467	5.55113	0.00147537	ZDB-GENE-020709-1	myosin VIIAa
TRAFD1	1468	5.54996	1.85646e-13
DHRS4	1469	5.54428	1.32837e-08
gra	1470	5.53661	0	ZDB-GENE-081022-203	granulito
pcnp	1471	5.53052	0	ZDB-GENE-041010-130	PEST proteolytic signal containing nuclear protein
camkvb	1472	5.53014	0.00170525	ZDB-GENE-040426-1140	CaM kinase-like vesicle-associated b
rps15a	1473	5.52915	0	ZDB-GENE-030131-8708	ribosomal protein S15a
parp1	1474	5.52865	0	ZDB-GENE-030131-3955	poly (ADP-ribose) polymerase family, member 1
itm2ba	1475	5.52673	2.59433e-15
CEP164	1476	5.52277	3.98549e-07	ZDB-GENE-120821-1	centrosomal protein 164
XAF1	1477	5.52181	0
SIMC1	1478	5.51935	2.59433e-15
s100v2	1479	5.51842	8.14599e-11	ZDB-GENE-030131-8909	S100 calcium binding protein V2
cadm3	1480	5.51486	0.00262933	ZDB-GENE-060512-196	cell adhesion molecule 3
NCOA5	1481	5.51359	0	ZDB-GENE-040912-155	nuclear receptor coactivator 5
irf9	1482	5.51261	7.09048e-05	ZDB-GENE-040912-165	interferon regulatory factor 9
FP016237.2	1483	5.49709	0
SGOL1 (2 of 2)	1484	5.49359	0
rpl22	1485	5.48747	0	ZDB-GENE-051113-276	ribosomal protein L22
fn1b	1486	5.48611	4.18712e-09	ZDB-GENE-030131-6545	fibronectin 1b
TBL1XR1	1487	5.47718	7.58579e-06	ZDB-GENE-040426-1192	transducin (beta)-like 1 X-linked receptor 1
rps27a	1488	5.47677	0	ZDB-GENE-030131-10018	ribosomal protein S27a
nap1l4b	1489	5.47519	0	ZDB-GENE-041114-168	nucleosome assembly protein 1-like 4b
tdrd7	1490	5.46937	0	ZDB-GENE-040426-2103	tudor domain containing 7
si:dkey-21o22.2	1491	5.46623	0.00214475
si:ch211-119d14.5	1492	5.4658	0.00165028
cav1	1493	5.46576	0.000122038	ZDB-GENE-030131-2415	caveolin 1
rab3ip	1494	5.45901	0	ZDB-GENE-050522-323	RAB3A interacting protein (rabin3)
phlda2	1495	5.45758	7.05673e-07	ZDB-GENE-050522-73	pleckstrin homology-like domain, family A, member 2
si:ch211-254p10.3	1496	5.45433	0.0219448	ZDB-GENE-100921-48	si:ch211-254p10.3
BX649415.2	1497	5.45153	0.028807
gsto1	1498	5.44931	3.0512e-05	ZDB-GENE-040718-365	glutathione S-transferase omega 1
ENSDARG00000091217	1499	5.44707	6.06731e-05
dpp7	1500	5.4448	5.41914e-06	ZDB-GENE-050306-16	dipeptidyl-peptidase 7
zfand4	1501	5.43484	6.85848e-11	ZDB-GENE-090312-102	zinc finger, AN1-type domain 4
dpy30	1502	5.43467	0
myl9a	1503	5.43459	0.00256691	ZDB-GENE-041010-120	myosin, light chain 9a, regulatory
osr2	1504	5.43145	1.35214e-05	ZDB-GENE-050417-183	odd-skipped related 2 (Drosophila)
l3mbtl1a	1505	5.42814	0.000674917	ZDB-GENE-090312-120	l(3)mbt-like 1a (Drosophila)
thbs1b	1506	5.41611	2.90813e-05	ZDB-GENE-020708-1	thrombospondin 1b
r3hdml	1507	5.41413	0.000444035
si:dkey-88n24.5	1508	5.41144	5.52231e-06
asb6	1509	5.41076	6.31836e-08	ZDB-GENE-050522-338	ankyrin repeat and SOCS box containing 6
ube2e2	1510	5.40305	1.82542e-06	ZDB-GENE-040801-237	ubiquitin-conjugating enzyme E2E 2
rps16	1511	5.39638	0	ZDB-GENE-050506-107	ribosomal protein S16
CABZ01005649.2	1512	5.39533	8.76004e-06
tmem67	1513	5.38429	0	ZDB-GENE-080716-1	transmembrane protein 67
si:ch211-207c6.5	1514	5.38313	3.02324e-05
ela2l	1515	5.38287	0.0231634	ZDB-GENE-040511-1	elastase 2 like
FAM179B	1516	5.3749	1.26936e-11
wdr78	1517	5.3748	0.00185465	ZDB-GENE-050522-322	WD repeat domain 78
ptbp1a	1518	5.36838	0	ZDB-GENE-050522-492	polypyrimidine tract binding protein 1a
mapre1a	1519	5.36396	0	ZDB-GENE-030131-6067	microtubule-associated protein, RP/EB family, member 1a
BX296549.4	1520	5.35941	0.000984383
NUDT12	1521	5.35734	4.15442e-07
zgc:154125	1522	5.3552	2.82335e-06	ZDB-GENE-061013-717	zgc:154125
tbc1d15	1523	5.35401	4.05325e-10	ZDB-GENE-041111-251	TBC1 domain family, member 15
XPR1 (2 of 2)	1524	5.35324	2.46565e-14
rad23aa	1525	5.34605	1.29135e-11	ZDB-GENE-040808-59	RAD23 homolog Aa (S. cerevisiae)
elk1	1526	5.34321	0.000236631	ZDB-GENE-090529-5	ELK1, member of ETS oncogene family
ccdc42b	1527	5.33153	0.00061136
gpm6ab	1528	5.31445	0.000521369	ZDB-GENE-030710-8	glycoprotein M6Ab
si:dkeyp-67e1.5	1529	5.29952	0.00283501
WASF3 (2 of 2)	1530	5.29494	0.00215015
acaa1	1531	5.29192	1.252e-12	ZDB-GENE-040704-48	acetyl-Coenzyme A acyltransferase 1
vasa	1532	5.29134	0	ZDB-GENE-990415-272	vasa homolog
pde4ca	1533	5.28895	0.00280987	ZDB-GENE-070912-373	phosphodiesterase 4C, cAMP-specific a
rps18	1534	5.28867	0	ZDB-GENE-020419-20	ribosomal protein S18
perp	1535	5.28674	5.94816e-07	ZDB-GENE-050104-1	PERP, TP53 apoptosis effector
vim	1536	5.28595	0.000382006	ZDB-GENE-011212-3	vimentin
zgc:77614 (8 35754185..35755388)	1537	5.2842	0.000450353
ARHGAP32 (1 of 2)	1538	5.28397	1.57855e-08
chka	1539	5.28338	6.67723e-09	ZDB-GENE-050208-149	choline kinase alpha
mns1	1540	5.28289	0	ZDB-GENE-030521-42	meiosis-specific nuclear structural 1
CU856237.1	1541	5.28116	7.08176e-06
FAM150A	1542	5.27924	0.00555926
LGR4	1543	5.27251	0.00108128
si:ch211-207l22.1	1544	5.27001	0
C10H21orf59	1545	5.26998	0
NSMCE2	1546	5.26915	0
rps29	1547	5.26807	0	ZDB-GENE-040622-5	ribosomal protein S29
rlbp1b	1548	5.2659	8.02354e-07	ZDB-GENE-040426-1870	retinaldehyde binding protein 1b
wu:fe36b12	1549	5.26346	1.12055e-09
mecr	1550	5.26272	4.9038e-12	ZDB-GENE-050417-399	mitochondrial trans-2-enoyl-CoA reductase
LENG8	1551	5.25797	2.43043e-13
map1lc3b	1552	5.25467	0	ZDB-GENE-030131-1145	microtubule-associated protein 1 light chain 3 beta
cenpw	1553	5.24455	0	ZDB-GENE-100922-200	centromere protein W
lancl1	1554	5.24204	1.27243e-08	ZDB-GENE-040924-1	LanC antibiotic synthetase component C-like 1 (bacterial)
csdc2a	1555	5.24076	3.2163e-05	ZDB-GENE-040718-442	cold shock domain containing C2, RNA binding a
C1H4orf27	1556	5.23639	0
ranbp3	1557	5.23426	8.17041e-06	ZDB-GENE-040426-1132	RAN binding protein 3
mical3a	1558	5.23318	3.20136e-07	ZDB-GENE-050126-2	microtubule associated monooxygenase, calponin and LIM domain containing 3a
acap1	1559	5.21995	1.05677e-07	ZDB-GENE-070112-1242	ArfGAP with coiled-coil, ankyrin repeat and PH domains 1
lcat	1560	5.21869	0.00186989	ZDB-GENE-010716-3	lecithin-cholesterol acyltransferase
c1qb	1561	5.2168	0.000518447	ZDB-GENE-040801-223	complement component 1, q subcomponent, B chain
wdr37	1562	5.21409	0.000126784	ZDB-GENE-030131-8101	WD repeat domain 37
crtap	1563	5.20895	0.000102313	ZDB-GENE-040426-2619	cartilage associated protein
CR762480.5	1564	5.20864	0.0368368
TP53INP2	1565	5.20539	0.000214574
st6galnac5b	1566	5.20476	2.95293e-07	ZDB-GENE-040912-25	ST6 (alpha-N-acetyl-neuraminyl-2,3-beta-galactosyl-1,3)-N-acetylgalactosaminide alpha-2,6-sialyltransferase 5b
atg4c	1567	5.20431	1.6315e-05	ZDB-GENE-040625-84	autophagy-related 4C (yeast)
wwtr1	1568	5.19502	5.22515e-05	ZDB-GENE-051101-1	WW domain containing transcription regulator 1
si:dkey-15g22.2	1569	5.18918	7.23614e-07
rabif	1570	5.18617	0	ZDB-GENE-040718-216	RAB interacting factor
CR450827.3	1571	5.18573	0.000709987
BX465203.1	1572	5.18119	2.45263e-05
rbm46	1573	5.1801	0	ZDB-GENE-061013-298	RNA binding motif protein 46
FRMD7 (1 of 2)	1574	5.17521	3.47562e-05
kcnn1	1575	5.16645	0.000286672
hnrpdl	1576	5.16326	0	ZDB-GENE-040426-2717	heterogeneous nuclear ribonucleoprotein D-like
irf4a	1577	5.16232	0.0036121	ZDB-GENE-070912-330	interferon regulatory factor 4a
TULP3	1578	5.16109	1.36288e-11
PHLDB3 (1 of 2)	1579	5.15986	0
smchd1	1580	5.15945	0	ZDB-GENE-050211-6	structural maintenance of chromosomes flexible hinge domain containing 1
dusp6	1581	5.15885	0.019619	ZDB-GENE-030613-1	dual specificity phosphatase 6
si:dkey-199f5.7	1582	5.15398	8.46852e-06
rps28	1583	5.13605	0	ZDB-GENE-030131-2022	ribosomal protein S28
DIAPH2 (1 of 2)	1584	5.13534	0.00437109
AKNA (3 of 3)	1585	5.13472	3.23351e-05
GSTK1 (1 of 4)	1586	5.13389	2.41703e-05
zgc:112425	1587	5.13019	0	ZDB-GENE-050417-329	zgc:112425
si:dkey-188i13.7	1588	5.12967	2.59433e-15	ZDB-GENE-090312-190	si:dkey-188i13.7
C20H6orf170	1589	5.128	1.572e-07
ANKS3	1590	5.12771	0.000334868
tuft1a	1591	5.12707	0.0455716	ZDB-GENE-061103-184	tuftelin 1a
lipin2	1592	5.127	0	ZDB-GENE-060503-153	lipin 2
ENSDARG00000071543	1593	5.11959	8.24599e-05
psme4a	1594	5.11844	1.85202e-06
pogzb	1595	5.10543	1.01802e-07	ZDB-GENE-100609-3	pogo transposable element with ZNF domain b
tuba1l	1596	5.10251	1.65013e-13
gnpda1	1597	5.10241	0	ZDB-GENE-050417-417	glucosamine-6-phosphate deaminase 1
ddx43	1598	5.09556	0	ZDB-GENE-080204-77	DEAD (Asp-Glu-Ala-Asp) box polypeptide 43
prkar1ab	1599	5.09398	2.07898e-10	ZDB-GENE-050417-238	protein kinase, cAMP-dependent, regulatory, type I, alpha (tissue specific extinguisher 1) b
appb	1600	5.09062	1.05245e-06	ZDB-GENE-020220-1	amyloid beta (A4) precursor protein b
STAG3L3	1601	5.08777	3.07767e-12
ALMS1	1602	5.08165	1.90992e-07
C5H12orf49	1603	5.07745	9.40358e-12
CABZ01102039.1	1604	5.07021	2.11368e-05
si:dkey-111e8.4	1605	5.06591	0.00719859
hnrnpd	1606	5.06496	0	ZDB-GENE-070424-97	heterogeneous nuclear ribonucleoprotein D
AL929185.1	1607	5.06361	0.00259291
dbpb	1608	5.06268	1.69167e-07	ZDB-GENE-100922-6	D site of albumin promoter (albumin D-box) binding protein b
ENSDARG00000079685	1609	5.04799	0.00596404
SPEF1	1610	5.04674	0
ppm1k	1611	5.04424	0	ZDB-GENE-050306-8	protein phosphatase 1K (PP2C domain containing)
pgpep1l	1612	5.0389	0.00637814	ZDB-GENE-050419-171	pyroglutamyl-peptidase I-like
RNF224	1613	5.03222	1.06834e-07
BX897747.2	1614	5.03185	0.0104039
ODF2 (1 of 2)	1615	5.02757	1.43169e-08
ZFP36	1616	5.02646	0.00185815
arf3a	1617	5.02635	0.000820027	ZDB-GENE-040801-176	ADP-ribosylation factor 3a
il1b	1618	5.02621	7.40406e-07	ZDB-GENE-040702-2	interleukin 1, beta
pde6d	1619	5.02025	0	ZDB-GENE-040718-463	phosphodiesterase 6D, cGMP-specific, rod, delta
ahcyl1	1620	5.01948	0.00175974	ZDB-GENE-021206-7	S-adenosylhomocysteine hydrolase-like 1
akr1b1	1621	5.01483	0.00235054	ZDB-GENE-040625-7	aldo-keto reductase family 1, member B1 (aldose reductase)
kalrnb	1622	5.0132	2.59433e-15	ZDB-GENE-060421-7244	kalirin, RhoGEF kinase b
SBNO2 (2 of 3)	1623	5.00812	2.01214e-05
gnb2	1624	5.00505	0.000124527
rpl10a	1625	5.00364	0	ZDB-GENE-030131-2025	ribosomal protein L10a
peli1b	1626	4.99407	2.12557e-10	ZDB-GENE-061027-372	pellino homolog 1b (Drosophila)
cyb5r1	1627	4.99381	0	ZDB-GENE-030131-8497	cytochrome b5 reductase 1
PLEKHA6	1628	4.99011	6.05594e-05
CD9	1629	4.98562	4.27183e-05
cand2	1630	4.98362	0.00262059
kcnj1	1631	4.98023	0.00628033
BX510935.1	1632	4.9798	0.00894721
ankrd6b	1633	4.97947	1.33488e-07	ZDB-GENE-030916-4	ankyrin repeat domain 6b
serpinf1	1634	4.97686	0.0416591	ZDB-GENE-040912-2	serine (or cysteine) peptidase inhibitor, clade F, member 1
ccpg1	1635	4.97399	2.37348e-05	ZDB-GENE-041114-136	cell cycle progression 1
tsc22d3	1636	4.97337	0.0121521	ZDB-GENE-040426-1433	TSC22 domain family, member 3
BX088708.1	1637	4.9655	2.62854e-06
si:dkey-188i13.9	1638	4.96223	0.00769817	ZDB-GENE-090313-211	si:dkey-188i13.9
rpl18	1639	4.96112	0	ZDB-GENE-040801-165	ribosomal protein L18
dync1i1	1640	4.95198	0.000319316	ZDB-GENE-061215-62	dynein, cytoplasmic 1, intermediate chain 1
top2a	1641	4.95146	0	ZDB-GENE-030131-2453	topoisomerase (DNA) II alpha
CABZ01109634.1	1642	4.9493	0.00795311
thrap6	1643	4.94887	4.86378e-10
mknk2b	1644	4.94505	0	ZDB-GENE-030829-2	MAP kinase-interacting serine/threonine kinase 2b
ARMC9	1645	4.93951	4.65495e-12
tmed4	1646	4.93924	1.524e-08	ZDB-GENE-040625-140	transmembrane emp24 protein transport domain containing 4
HSD11B1L (2 of 2)	1647	4.93912	0.000249703
RPL29	1648	4.93753	0
zgc:173594	1649	4.93008	0	ZDB-GENE-071004-86	zgc:173594
rpl7	1650	4.91955	0	ZDB-GENE-030131-8654	ribosomal protein L7
nfkbiaa	1651	4.91896	0.00111405	ZDB-GENE-040426-2227	nuclear factor of kappa light polypeptide gene enhancer in B-cells inhibitor, alpha a
rps27.2	1652	4.91558	0	ZDB-GENE-040426-1735	ribosomal protein S27, isoform 2
C2H10orf67	1653	4.91142	0.00670259
dkk3b	1654	4.90952	0.00558894	ZDB-GENE-061207-74	dickkopf homolog 3b (Xenopus laevis)
zgc:86725	1655	4.90938	3.66859e-05	ZDB-GENE-040625-46	zgc:86725
si:dkey-183n20.2	1656	4.90507	9.35338e-14
rpl39	1657	4.90036	0	ZDB-GENE-040625-51	ribosomal protein L39
FAM180A	1658	4.89715	0.00182945
picalml	1659	4.89497	1.87591e-07	ZDB-GENE-030131-6795	phosphatidylinositol binding clathrin assembly protein, like
mrps25	1660	4.88787	0	ZDB-GENE-050417-52	mitochondrial ribosomal protein S25
mgea5	1661	4.87922	0
rasa3	1662	4.87877	0.00357602	ZDB-GENE-090313-21	RAS p21 protein activator 3
wdr54	1663	4.87871	2.5174e-11	ZDB-GENE-040801-151	WD repeat domain 54
tada3l	1664	4.87618	0	ZDB-GENE-030131-6725	transcriptional adaptor 3 (NGG1 homolog, yeast)-like
rapgef6	1665	4.87436	0.00018888	ZDB-GENE-030131-6972	Rap guanine nucleotide exchange factor (GEF) 6
col1a2	1666	4.87058	0.00194491	ZDB-GENE-030131-8415	collagen, type I, alpha 2
SYCE3	1667	4.86785	0
cxcl-c1c	1668	4.86574	0.0191335	ZDB-GENE-090313-165	chemokine (C-X-C motif) ligand C1c
ptprfb	1669	4.86534	8.74099e-08	ZDB-GENE-060503-530	protein tyrosine phosphatase, receptor type, f, b
MFF (2 of 2)	1670	4.85783	1.67312e-13
si:ch211-223m11.5	1671	4.85321	1.71465e-05
ccdc85ca	1672	4.84691	0.00217671	ZDB-GENE-060825-198	coiled-coil domain containing 85C, a
cnrip1a	1673	4.84578	0.00199723	ZDB-GENE-040801-126	cannabinoid receptor interacting protein 1a
tnni2b.2	1674	4.84536	0.0318695	ZDB-GENE-040801-9	troponin I, skeletal, fast 2b.2
CABZ01086292.1	1675	4.84479	3.72166e-08
si:dkeyp-27b10.1	1676	4.84453	0.00234738
crot	1677	4.8393	5.80646e-05	ZDB-GENE-050522-35	carnitine O-octanoyltransferase
si:ch73-30l9.1	1678	4.83893	1.66151e-06	ZDB-GENE-110411-132	si:ch73-30l9.1
atp5ib	1679	4.8366	0	ZDB-GENE-051130-1	ATP synthase, H+ transporting, mitochondrial F0 complex, subunit e, duplicate b
lrig2	1680	4.83228	6.30657e-06	ZDB-GENE-041111-75	leucine-rich repeats and immunoglobulin-like domains 2
rps23	1681	4.83044	0	ZDB-GENE-080220-50	ribosomal protein S23
lcn15	1682	4.82679	0.000565734	ZDB-GENE-060825-349	lipocalin 15
si:ch211-161h7.4	1683	4.82518	1.98119e-14
abch1	1684	4.82419	0.00387533	ZDB-GENE-050517-42	ATP-binding cassette, sub-family H, member 1
PBRM1 (1 of 2)	1685	4.8228	6.64724e-08
ARHGAP9	1686	4.8195	0.0072828
phyhiplb	1687	4.81611	0.000688248	ZDB-GENE-040927-27	phytanoyl-CoA 2-hydroxylase interacting protein-like b
si:dkey-156n14.7	1688	4.81592	0.010395
CABZ01016332.1	1689	4.81453	0.00656071
si:ch211-22i13.2	1690	4.81207	0	ZDB-GENE-041014-143	si:ch211-22i13.2
CU638737.1	1691	4.81048	0.00185187
PDE4B (1 of 3)	1692	4.79612	1.86731e-07
si:ch211-207g17.1	1693	4.79578	0.00472865	ZDB-GENE-100922-152	si:ch211-207g17.1
TGM1 (3 of 6)	1694	4.79079	0.00301608
bbs7	1695	4.78948	0	ZDB-GENE-030219-90	Bardet-Biedl syndrome 7
si:ch211-166e11.1	1696	4.77942	0.00266096
nr2f1a	1697	4.77714	0.000235802	ZDB-GENE-980526-115	nuclear receptor subfamily 2, group F, member 1a
ppcdc	1698	4.7771	1.71683e-06	ZDB-GENE-040426-1749	phosphopantothenoylcysteine decarboxylase
dcn	1699	4.77154	9.60493e-05	ZDB-GENE-010102-1	decorin
rps3	1700	4.77129	0	ZDB-GENE-030131-8494	ribosomal protein S3
si:ch211-286m4.1	1701	4.75988	7.10838e-07
arl6ip6	1702	4.75973	7.68937e-09	ZDB-GENE-070410-117	ADP-ribosylation-like factor 6 interacting protein 6
kdm2bb	1703	4.75677	1.63436e-08	ZDB-GENE-080225-13	lysine (K)-specific demethylase 2Bb
gc3	1704	4.75141	0.000326787	ZDB-GENE-011128-9	guanylyl cyclase 3
atp1b3a	1705	4.75138	0.001809	ZDB-GENE-990415-167	ATPase, Na+/K+ transporting, beta 3a polypeptide
supt3h	1706	4.75135	0	ZDB-GENE-040718-370	suppressor of Ty 3 homolog (S. cerevisiae)
ENSDARG00000092255	1707	4.74898	0.00754485
TMEM116	1708	4.74814	0.000475706
si:ch211-10j20.4	1709	4.73714	0.00652166
myca	1710	4.73606	1.6378e-05	ZDB-GENE-990415-162	myelocytomatosis oncogene a
furinb	1711	4.728	2.59332e-07	ZDB-GENE-040901-2	furin (paired basic amino acid cleaving enzyme) b
cygb1	1712	4.72675	0.00273824	ZDB-GENE-020513-1	cytoglobin 1
BX088691.1	1713	4.72398	0.00325421
fth1b	1714	4.72143	0.00177778	ZDB-GENE-040912-30	ferritin, heavy polypeptide 1b
pdlim4	1715	4.72058	0.00467398	ZDB-GENE-070308-5	PDZ and LIM domain 4
nt5c2b	1716	4.71944	1.22703e-05	ZDB-GENE-061013-522	5'-nucleotidase, cytosolic IIb
slc30a1a	1717	4.71253	4.42388e-07	ZDB-GENE-040426-1840	solute carrier family 30 (zinc transporter), member 1a
NFE2L1	1718	4.71239	2.99094e-08
rtn1b	1719	4.7112	3.51301e-06	ZDB-GENE-030710-3	reticulon 1b
WDR19	1720	4.70512	1.73952e-09
tac3a	1721	4.6979	2.72274e-12
AZI1 (2 of 2)	1722	4.69662	2.90736e-09
noxo1a	1723	4.68835	0.00128193	ZDB-GENE-030131-9700	NADPH oxidase organizer 1a
bbip1	1724	4.68817	0	ZDB-GENE-050208-445	BBSome interacting protein 1
arf6b	1725	4.68752	2.59433e-15	ZDB-GENE-030131-9056	ADP-ribosylation factor 6b
necab2	1726	4.68595	0.00810088	ZDB-GENE-050706-167	N-terminal EF-hand calcium binding protein 2
ndufa4	1727	4.68458	0.000659003	ZDB-GENE-040426-1962	NADH dehydrogenase (ubiquinone) 1 alpha subcomplex, 4
hnrpkl	1728	4.68454	1.39711e-11	ZDB-GENE-040426-1923	heterogeneous nuclear ribonucleoprotein K, like
swt1	1729	4.6836	3.06431e-10
wdr90	1730	4.68157	1.69797e-12	ZDB-GENE-070424-67	WD repeat domain 90
MSL1 (1 of 2)	1731	4.68026	7.59642e-15
rspo2	1732	4.67924	0.00691544
si:ch211-127i16.1	1733	4.67396	0.00678807
CABZ01002339.1	1734	4.66642	4.46501e-10
ufd1l	1735	4.66614	0	ZDB-GENE-040718-150	ubiquitin fusion degradation 1-like
fkbp3	1736	4.66388	0	ZDB-GENE-030616-419	FK506 binding protein 3
zgc:123105	1737	4.66387	0	ZDB-GENE-051113-272	zgc:123105
si:ch211-196n4.3	1738	4.66284	0.0121829	ZDB-GENE-060503-676	si:ch211-196n4.3
ispd	1739	4.66191	0	ZDB-GENE-061110-16	isoprenoid synthase domain containing
cyp1c1	1740	4.66161	0.0162191	ZDB-GENE-050522-501	cytochrome P450, family 1, subfamily C, polypeptide 1
oaz2a	1741	4.65973	0
zgc:92107	1742	4.65918	2.01661e-08	ZDB-GENE-041114-4	zgc:92107
CABZ01081148.1	1743	4.658	0.000169664
atg9a	1744	4.65436	2.26637e-07	ZDB-GENE-070209-65	ATG9 autophagy related 9 homolog A (S. cerevisiae)
RSPH1	1745	4.65371	6.04508e-14
bsdc1	1746	4.65098	0	ZDB-GENE-040905-1	BSD domain containing 1
CT009619.1	1747	4.65007	0.000862614
myl12.1	1748	4.65005	0	ZDB-GENE-030131-4918	myosin, light chain 12, genome duplicate 1
cops4	1749	4.64866	0	ZDB-GENE-030131-4317	COP9 constitutive photomorphogenic homolog subunit 4 (Arabidopsis)
msl2s	1750	4.64417	8.74616e-08
si:ch211-207c6.8	1751	4.64237	0.00010657	ZDB-GENE-060526-95	si:ch211-207c6.8
PHLDB3 (2 of 2)	1752	4.63852	7.59642e-15
slc43a3b	1753	4.63659	0.000226925	ZDB-GENE-060312-28	solute carrier family 43, member 3b
marcksl1a	1754	4.63421	1.71093e-09	ZDB-GENE-040426-2146	MARCKS-like 1a
si:dkey-80c24.1	1755	4.63383	0.012643	ZDB-GENE-061207-69	si:dkey-80c24.1
lnpb	1756	4.63362	2.59433e-15	ZDB-GENE-030131-9455	limb and neural patterns b
SPDL1	1757	4.63229	0
BEND2	1758	4.6304	4.61468e-11
mybl1	1759	4.62805	4.23284e-08	ZDB-GENE-041111-281	v-myb myeloblastosis viral oncogene homolog (avian)-like 1
rgs3	1760	4.6272	0.00149581
ak4	1761	4.62047	2.4869e-09	ZDB-GENE-040426-2505	adenylate kinase 4
si:dkey-3k20.1	1762	4.61932	0.0110575
CD97 (1 of 3)	1763	4.61834	0.000618787
hes6	1764	4.61417	0.00520494	ZDB-GENE-030828-5	hairy and enhancer of split 6 (Drosophila)
ccnf	1765	4.60939	0	ZDB-GENE-021030-2	cyclin F
CLN6 (2 of 2)	1766	4.60775	0.000784654
C10H11orf63	1767	4.59974	0
CABZ01071911.1	1768	4.59847	0.00166732
si:dkey-29j8.3	1769	4.5962	0
CR383676.3	1770	4.58841	0.000535333
edc4	1771	4.58723	0	ZDB-GENE-030131-5032	enhancer of mRNA decapping 4
tcirg1 (1 45327779..45356641)	1772	4.58395	0.00638691
sort1b	1773	4.58295	1.00413e-05	ZDB-GENE-030131-7447	sortilin 1b
mll5	1774	4.57795	1.62243e-06
slc16a6b	1775	4.57422	0.00498674	ZDB-GENE-110208-3	solute carrier family 16 (monocarboxylic acid transporters), member 6b
ADCY3 (1 of 2)	1776	4.57336	0.000331118
col1a1a	1777	4.5714	2.4661e-05	ZDB-GENE-030131-9102	collagen, type I, alpha 1a
SLC19A1	1778	4.57096	0.0027883
TFPT	1779	4.56892	0
isoc2	1780	4.56652	5.60352e-13	ZDB-GENE-070518-1	isochorismatase domain containing 2
mamdc2b	1781	4.56328	0.000835002	ZDB-GENE-091117-16	MAM domain containing 2b
vat1l	1782	4.5592	0.00923076	ZDB-GENE-080204-21	vesicle amine transport protein 1 homolog (T. californica)-like
mxe	1783	4.5585	0.00622169	ZDB-GENE-030131-9609	myxovirus (influenza virus) resistance E
pygmb	1784	4.55462	0.00153724	ZDB-GENE-040426-1206	phosphorylase, glycogen (muscle) b
si:dkey-287f10.2	1785	4.554	0.00100431
mnd1	1786	4.55393	0	ZDB-GENE-040801-116	meiotic nuclear divisions 1 homolog (S. cerevisiae)
rpl34	1787	4.55218	0	ZDB-GENE-040426-1033	ribosomal protein L34
il15	1788	4.55019	0.000477225	ZDB-GENE-060213-2	interleukin 15
lsm6	1789	4.54769	0	ZDB-GENE-040625-50	LSM6 homolog, U6 small nuclear RNA associated (S. cerevisiae)
si:ch211-10j20.2	1790	4.54609	0.00374408	ZDB-GENE-041014-94	si:ch211-10j20.2
CU929145.4	1791	4.54348	0.000114493
rpl36	1792	4.54249	0	ZDB-GENE-040622-2	ribosomal protein L36
rxrbb	1793	4.53797	8.862e-08	ZDB-GENE-990415-242	retinoid x receptor, beta b
mphosph8	1794	4.53531	0	ZDB-GENE-050309-191	M-phase phosphoprotein 8
rab10	1795	4.53528	0	ZDB-GENE-040718-304	RAB10, member RAS oncogene family
ppp1cbl	1796	4.5351	0	ZDB-GENE-030131-6529	protein phosphatase 1, catalytic subunit, beta isoform, like
gltpd1	1797	4.53223	3.05796e-06	ZDB-GENE-040801-240	glycolipid transfer protein domain containing 1
bhlhe40	1798	4.53132	0.000192042	ZDB-GENE-030131-3133	basic helix-loop-helix family, member e40
prox2	1799	4.53125	0.00112961	ZDB-GENE-081003-3	prospero homeobox 2
nme7	1800	4.52853	0	ZDB-GENE-000210-35	non-metastatic cells 7, protein expressed in (nucleoside-diphosphate kinase)
kifap3a	1801	4.52793	3.57391e-07	ZDB-GENE-040912-74	kinesin-associated protein 3a
dpagt1	1802	4.52067	1.99399e-13	ZDB-GENE-060526-18	dolichyl-phosphate (UDP-N-acetylglucosamine) N-acetylglucosaminephosphotransferase 1 (GlcNAc-1-P transferase)
casp2	1803	4.51882	4.36762e-11	ZDB-GENE-030825-3	caspase 2, apoptosis-related cysteine protease
cacnb1	1804	4.51245	2.50986e-05	ZDB-GENE-040718-399	calcium channel, voltage-dependent, beta 1 subunit
lmo4a	1805	4.50953	5.81159e-14	ZDB-GENE-010702-1	LIM domain only 4a
atp1a3a	1806	4.49957	0.00496948	ZDB-GENE-001212-7	ATPase, Na+/K+ transporting, alpha 3a polypeptide
HSF2BP	1807	4.49892	1.74446e-10
si:ch211-197g15.8	1808	4.49614	0.00157281	ZDB-GENE-050208-377	si:ch211-197g15.8
nkx3.3	1809	4.49057	0.0126327	ZDB-GENE-050306-27	NK3 homeobox 3
VSIG10L	1810	4.48973	0.000356774
rpl32	1811	4.4896	0	ZDB-GENE-060331-105	ribosomal protein L32
si:ch211-42i9.4	1812	4.4884	0.000435385
smad1	1813	4.48327	0.000522921	ZDB-GENE-991119-8	MAD homolog 1 (Drosophila)
rasgef1bb	1814	4.48102	3.53027e-05	ZDB-GENE-040801-220	RasGEF domain family, member 1Bb
larp1b	1815	4.4765	0
ivns1abpa	1816	4.47079	2.17207e-10	ZDB-GENE-031222-2	influenza virus NS1A binding protein a
flot2a	1817	4.4693	1.15037e-08	ZDB-GENE-020430-3	flotillin 2a
ip6k2	1818	4.46909	0	ZDB-GENE-030131-760	inositol hexaphosphate kinase 2
PIP5K1C (2 of 2)	1819	4.4681	0.00433104
RB1CC1	1820	4.46445	1.41935e-13
DNAJA4	1821	4.46364	2.21064e-06
ctdspl2b	1822	4.46295	1.23812e-10	ZDB-GENE-030131-1809	CTD (carboxy-terminal domain, RNA polymerase II, polypeptide A) small phosphatase like 2b
dcp1b	1823	4.46088	4.22672e-06
prep	1824	4.46055	0	ZDB-GENE-050522-14	prolyl endopeptidase
RPAP3 (2 of 2)	1825	4.45808	0
si:ch73-27e22.5	1826	4.45593	0.0095115
sypa	1827	4.45584	0.00132589	ZDB-GENE-031104-2	synaptophysin a
ntd5	1828	4.45492	0.000479215	ZDB-GENE-031030-7	ntl-dependent gene 5
si:ch211-229b6.2	1829	4.45354	1.88162e-05
OLAH	1830	4.45301	1.40302e-12
soul4	1831	4.45252	1.14327e-06
DDAH1	1832	4.45214	0.00083212
pde6h	1833	4.45191	0.00502791	ZDB-GENE-040426-1754	phosphodiesterase 6H, cGMP-specific, cone, gamma
atp6v0cb	1834	4.44707	2.82937e-09	ZDB-GENE-030131-4127	ATPase, H+ transporting, lysosomal, V0 subunit c, b
appa	1835	4.4421	6.42525e-08	ZDB-GENE-000616-13	amyloid beta (A4) precursor protein a
tefb	1836	4.43584	3.41527e-10	ZDB-GENE-050522-224	thyrotroph embryonic factor b
LRRC45	1837	4.43326	2.09779e-05
trip12	1838	4.42512	0	ZDB-GENE-041111-262	thyroid hormone receptor interactor 12
ercc3	1839	4.42076	6.00707e-13	ZDB-GENE-030131-3043	excision repair cross-complementing rodent repair deficiency, complementation group 3
tprg1l	1840	4.41794	0.00181704
ulk1a	1841	4.41724	5.95036e-07	ZDB-GENE-080723-31	unc-51-like kinase 1a (C. elegans)
fam204a	1842	4.41717	2.70433e-14	ZDB-GENE-040718-271	family with sequence similarity 204, member A
si:dkey-31m5.2	1843	4.41406	0.00755503
C11H3orf14	1844	4.41193	1.07466e-13
id2b	1845	4.40894	3.81486e-06	ZDB-GENE-030131-15	inhibitor of DNA binding 2, dominant negative helix-loop-helix protein, b
hnrnpa0a	1846	4.40602	0	ZDB-GENE-030131-2249	heterogeneous nuclear ribonucleoprotein A0a
si:dkey-225d17.2	1847	4.39828	8.243e-06
tgm1l1	1848	4.39688	0.00285282	ZDB-GENE-060503-139	transglutaminase 1 like 1
ift20	1849	4.39673	1.25964e-11	ZDB-GENE-040614-2	intraflagellar transport protein 20
ENSDARG00000090897	1850	4.39669	0.0201552
si:dkey-84o3.9	1851	4.39228	0.0167557	ZDB-GENE-120214-16	si:dkey-84o3.9
PTP4A2 (2 of 2)	1852	4.39185	0
BX649398.1	1853	4.39157	0.01846
tekt2	1854	4.39132	0.014044	ZDB-GENE-040113-1	tektin 2 (testicular)
PHYH (2 of 2)	1855	4.38809	0.00829552
CABZ01047562.1	1856	4.38502	9.75841e-10
ncs1a	1857	4.38399	0.001958	ZDB-GENE-021220-1	neuronal calcium sensor 1a
itm2ca	1858	4.38381	0.00467248
r3hcc1l	1859	4.38001	0	ZDB-GENE-030131-4156	R3H domain and coiled-coil containing 1-like
GPR161 (2 of 2)	1860	4.37721	0.00353293
parvab	1861	4.37264	0.00135417	ZDB-GENE-070424-60	parvin, alpha b
myl1	1862	4.3695	0.0157674	ZDB-GENE-030131-8109	myosin, light chain 1, alkali; skeletal, fast
ccdc153	1863	4.36829	0.00228515	ZDB-GENE-080204-16	coiled-coil domain containing 153
rps8a	1864	4.36795	0	ZDB-GENE-030131-8626	ribosomal protein S8a
cryba4	1865	4.36724	0.00566441	ZDB-GENE-050522-143	crystallin, beta A4
ENSDARG00000093068	1866	4.36468	0.00703239
si:dkeyp-7b3.1	1867	4.3633	0.0019965
mif4gdb	1868	4.36241	1.03535e-07	ZDB-GENE-050227-7	MIF4G domain containing b
clic2	1869	4.35906	0.00282108	ZDB-GENE-040718-299	chloride intracellular channel 2
chmp5b	1870	4.35898	0	ZDB-GENE-040426-1374	charged multivesicular body protein 5b
CABZ01111496.1	1871	4.35273	0.000560232
znf292a	1872	4.35049	0.000547015	ZDB-GENE-071004-18	zinc finger protein 292a
C25H11orf49	1873	4.34228	4.24181e-07
mdka	1874	4.34221	0.00163723	ZDB-GENE-990621-1	midkine-related growth factor
rfx5	1875	4.34212	0.000495985	ZDB-GENE-070717-3	regulatory factor X, 5
CU467854.1	1876	4.3418	1.07611e-05
g3bp2	1877	4.34173	0	ZDB-GENE-070112-1972	GTPase activating protein (SH3 domain) binding protein 2
cyp2ad3	1878	4.34165	1.16069e-06	ZDB-GENE-041001-156	cytochrome P450, family 2, subfamily AD, polypeptide 3
cds2	1879	4.34129	7.59642e-15	ZDB-GENE-030717-4	CDP-diacylglycerol synthase (phosphatidate cytidylyltransferase) 2
fbxo25	1880	4.33967	0	ZDB-GENE-040801-19	F-box protein 25
bscl2	1881	4.33912	1.09794e-08	ZDB-GENE-051113-140	Bernardinelli-Seip congenital lipodystrophy 2 (seipin)
usf1l	1882	4.33727	0	ZDB-GENE-040426-2269	upstream transcription factor 1, like
PGBD4 (1 of 7)	1883	4.33557	1.65366e-07
ankrd45	1884	4.33221	0.0009733	ZDB-GENE-050522-311	ankyrin repeat domain 45
f10	1885	4.33025	5.64643e-06	ZDB-GENE-021206-9	coagulation factor X
lcp1	1886	4.32889	0.000532477	ZDB-GENE-991213-5	lymphocyte cytosolic plastin 1
nit1	1887	4.32468	1.69609e-13	ZDB-GENE-040912-65	nitrilase 1
nitr9	1888	4.32309	4.13574e-05	ZDB-GENE-041001-6	novel immune-type receptor 9
rnf11a	1889	4.32303	1.10819e-05	ZDB-GENE-040426-1277	ring finger protein 11a
dyrk1ab	1890	4.31922	1.98119e-14	ZDB-GENE-030131-5677	dual-specificity tyrosine-(Y)-phosphorylation regulated kinase 1A, b
CCDC150	1891	4.31886	9.45251e-05
rps9	1892	4.31334	0	ZDB-GENE-010724-15	ribosomal protein S9
fibpa	1893	4.31049	0	ZDB-GENE-040426-1363	fibroblast growth factor (acidic) intracellular binding protein a
si:ch211-217k17.11	1894	4.30336	0.0029459
BX322605.3	1895	4.30044	0.0277818
selk	1896	4.29943	0	ZDB-GENE-040912-131	selenoprotein K
ube2f	1897	4.29742	3.8481e-12	ZDB-GENE-040426-2557	ubiquitin-conjugating enzyme E2F (putative)
CR847571.1	1898	4.29696	0.0279177
recql	1899	4.28648	1.14348e-13	ZDB-GENE-050809-134	RecQ protein-like (DNA helicase Q1-like)
cox10	1900	4.2861	1.16575e-07	ZDB-GENE-041111-239	COX10 homolog, cytochrome c oxidase assembly protein, heme A: farnesyltransferase (yeast)
capn2b	1901	4.28585	0.00119979	ZDB-GENE-050522-84	calpain 2, (m/II) large subunit b
nrm	1902	4.28486	0.000584924	ZDB-GENE-060503-445	nurim (nuclear envelope membrane protein
dynlrb1	1903	4.28078	0	ZDB-GENE-040426-989	dynein, light chain, roadblock-type 1
timp2b	1904	4.27917	0.00937674	ZDB-GENE-040426-2655	tissue inhibitor of metalloproteinase 2b
arid5a	1905	4.27812	3.35478e-05	ZDB-GENE-100525-3	AT rich interactive domain 5A (MRF1-like)
si:dkey-102g19.3	1906	4.27714	0.013056
rpl6	1907	4.27399	0	ZDB-GENE-030131-8671	ribosomal protein L6
LEKR1	1908	4.27353	0.000149762
eif1b	1909	4.27173	0	ZDB-GENE-030131-956	eukaryotic translation initiation factor 1B
CABZ01067098.1	1910	4.26879	7.59499e-10
bbs2	1911	4.26835	1.23905e-09	ZDB-GENE-020801-1	Bardet-Biedl syndrome 2
cyb5r2	1912	4.26535	0.00389338	ZDB-GENE-060825-83	cytochrome b5 reductase 2
hddc3	1913	4.26525	0	ZDB-GENE-050417-377	HD domain containing 3
MCMDC2	1914	4.26501	6.8295e-05
pm20d1.2	1915	4.2635	5.56281e-05	ZDB-GENE-061013-637	peptidase M20 domain containing 1, tandem duplicate 2
ctso	1916	4.25786	1.00746e-08	ZDB-GENE-080724-8	cathepsin O
ugt1b4	1917	4.25771	0.00659676	ZDB-GENE-080227-13	UDP glucuronosyltransferase 1 family, polypeptide B4
si:dkeyp-67e1.3	1918	4.25689	0.0219555
r3hcc1	1919	4.25463	8.81256e-13	ZDB-GENE-091204-146	R3H domain and coiled-coil containing 1
ctsh	1920	4.24965	4.16322e-05	ZDB-GENE-030131-3539	cathepsin H
EFS	1921	4.24876	0.000129623
eml3	1922	4.24797	9.82006e-07
dffa	1923	4.24663	0	ZDB-GENE-040718-376	DNA fragmentation factor, alpha polypeptide
ENSDARG00000068288	1924	4.24575	2.83493e-06
tsnax	1925	4.2428	5.55965e-13	ZDB-GENE-050913-80	translin-associated factor X
ift27	1926	4.2418	0	ZDB-GENE-041212-9	intraflagellar transport 27 homolog (Chlamydomonas)
zgc:165627	1927	4.24106	1.13256e-05	ZDB-GENE-070615-39	zgc:165627
actn1	1928	4.23613	3.55747e-05	ZDB-GENE-081113-4	actinin, alpha 1
BX324177.5	1929	4.23543	0.0105253
SH3BGRL	1930	4.23353	0.0160837
keap1b	1931	4.23288	1.88788e-05	ZDB-GENE-080508-1	kelch-like ECH-associated protein 1b
CABZ01029822.1	1932	4.23204	0.0305455
si:dkey-236a14.10	1933	4.22957	0.016682
reep3l	1934	4.22917	0.000407168	ZDB-GENE-051127-47	receptor accessory protein 3, like
wu:fb17g07	1935	4.22686	3.19256e-07
glis1a	1936	4.22675	0.0132805	ZDB-GENE-070912-8	GLIS family zinc finger 1a
diaph2	1937	4.2258	0.000232206	ZDB-GENE-090115-1	diaphanous homolog 2 (Drosophila)
prss35	1938	4.2235	0.0327813	ZDB-GENE-040704-55	protease, serine, 35
tial1	1939	4.21607	0	ZDB-GENE-040426-1547	TIA1 cytotoxic granule-associated RNA binding protein-like 1
kctd12.2	1940	4.21396	5.89148e-05	ZDB-GENE-060117-4	potassium channel tetramerisation domain containing 12.2
cplx3b	1941	4.21371	0.0103537	ZDB-GENE-091204-403	complexin 3b
cadm1a	1942	4.21166	0.00139054	ZDB-GENE-080505-2	cell adhesion molecule 1a
rnf24	1943	4.20925	0.010207	ZDB-GENE-041114-40	ring finger protein 24
lrrc20	1944	4.20586	1.53727e-07	ZDB-GENE-041114-49	leucine rich repeat containing 20
fam101a	1945	4.20424	0.0047511
rsg1	1946	4.20204	4.23975e-10	ZDB-GENE-040912-80	REM2 and RAB-like small GTPase 1
fam120c	1947	4.20148	2.51755e-10
wu:fb44b02	1948	4.19639	0
stau1	1949	4.19283	0	ZDB-GENE-030131-6372	staufen, RNA binding protein, homolog 1 (Drosophila)
si:dkey-43b14.6	1950	4.19098	0.0385228	ZDB-GENE-070912-536	si:dkey-43b14.6
inpp4b	1951	4.18916	0.00297417
SMC6	1952	4.18292	0
gpcpd1	1953	4.17482	2.38724e-06	ZDB-GENE-060503-472	glycerophosphocholine phosphodiesterase GDE1 homolog (S. cerevisiae)
PARP8	1954	4.17372	1.0333e-06
TMEM200B	1955	4.17162	0.00295352
spata6	1956	4.1694	9.04471e-05	ZDB-GENE-050417-351	spermatogenesis associated 6
adam19b	1957	4.16225	0.000548525	ZDB-GENE-070705-541	a disintegrin and metalloproteinase domain 19b
LIMD1 (1 of 2)	1958	4.15772	1.78598e-05
evlb	1959	4.15685	0.000623367	ZDB-GENE-040426-1804	Enah/Vasp-like b
si:ch211-196n4.8	1960	4.15663	0.0292164	ZDB-GENE-060503-112	si:ch211-196n4.8
npsn	1961	4.15467	0.00750844	ZDB-GENE-040420-2	nephrosin
RPS20	1962	4.1533	0	ZDB-GENE-040426-2284	ribosomal protein S20
phf11	1963	4.1495	2.41328e-05	ZDB-GENE-081104-417	PHD finger protein 11
rps24	1964	4.14856	0	ZDB-GENE-040109-5	ribosomal protein S24
plecb	1965	4.14851	0.000177018	ZDB-GENE-100917-2	plectin b
lygl1	1966	4.1475	0.000335814	ZDB-GENE-040718-461	lysozyme g-like 1
RPAP3 (1 of 2)	1967	4.14719	0
ptprh	1968	4.14663	0.0208961	ZDB-GENE-091118-90	protein tyrosine phosphatase, receptor type, h
lgals9l1	1969	4.14595	0.0132309	ZDB-GENE-030131-9543	lectin, galactoside-binding, soluble, 9 (galectin 9)-like 1
arl6ip5b	1970	4.14474	0	ZDB-GENE-040718-223	ADP-ribosylation factor-like 6 interacting protein 5b
notch2	1971	4.14457	7.1868e-08	ZDB-GENE-000329-4	notch homolog 2
psmc5	1972	4.14405	0	ZDB-GENE-030131-6547	proteasome (prosome, macropain) 26S subunit, ATPase, 5
si:dkey-97i18.5	1973	4.14306	0.01635
msrb3	1974	4.14279	0.000721613	ZDB-GENE-040625-74	methionine sulfoxide reductase B3
trim55b	1975	4.14106	0.000113337	ZDB-GENE-060312-37	tripartite motif-containing 55b
OAT	1976	4.13808	0.00124015	ZDB-GENE-110411-148	ornithine aminotransferase
cd99	1977	4.13323	0.0188478	ZDB-GENE-061103-391	CD99 molecule
clic4	1978	4.13035	0	ZDB-GENE-030326-3	chloride intracellular channel 4
si:dkeyp-93h6.3	1979	4.12953	8.57423e-05
npb	1980	4.12924	0.0123917	ZDB-GENE-040107-40	neuropeptide B
si:dkey-188i13.10	1981	4.11792	1.36547e-07	ZDB-GENE-090313-208	si:dkey-188i13.10
sptbn2	1982	4.11298	9.4426e-13	ZDB-GENE-030131-787	spectrin, beta, non-erythrocytic 2
si:dkey-179a6.3	1983	4.11032	0.0261268	ZDB-GENE-071003-2	si:dkey-179a6.3
AL954695.2	1984	4.102	0.023136
si:dkey-250k15.4	1985	4.10029	0
rpl22l1	1986	4.09948	0	ZDB-GENE-060804-3	ribosomal protein L22-like 1
si:ch211-113j14.1	1987	4.09322	0.0164208	ZDB-GENE-120215-110	si:ch211-113j14.1
crhbp	1988	4.09234	0.000419334	ZDB-GENE-040801-196	corticotropin releasing hormone binding protein
rad54l2	1989	4.08798	1.33362e-09	ZDB-GENE-030131-3097	RAD54-like 2 (S. cerevisiae)
dtnba	1990	4.08154	0	ZDB-GENE-030131-3967	dystrobrevin, beta a
si:ch211-165a10.3	1991	4.0814	0.0283468
IGSF5 (2 of 2)	1992	4.07872	0.0252152
lrrc9	1993	4.07499	1.75152e-05
NUPL2	1994	4.07302	9.12237e-08	ZDB-GENE-040426-2292	nucleoporin like 2
DNAI2	1995	4.07282	0.0381756
si:ch211-71m22.1	1996	4.07147	0
BX470083.8	1997	4.06905	0.00765492
hsd17b7	1998	4.06378	0.003059	ZDB-GENE-061013-378	hydroxysteroid (17-beta) dehydrogenase 7
lss	1999	4.06323	1.87289e-06	ZDB-GENE-050119-7	lanosterol synthase (2,3-oxidosqualene-lanosterol cyclase)
[truncated: 1,434 more rows]

## Sheet: Ovary-biased 60 dpf
S/N	Gene symbol	Fold Change	p-value	ZFIN ID	Gene name
1	zpcx	-327.06	3.01548e-72	ZDB-GENE-040824-1	zona pellucida protein C
2	zgc:165539	-217.223	2.82597e-74
3	si:dkey-216e24.3	-184.236	5.99506e-34	ZDB-GENE-070912-438	si:dkey-216e24.3
4	CABZ01059627.1	-118.453	2.86186e-274
5	si:dkeyp-98a7.5	-117.085	7.62536e-64	ZDB-GENE-050208-360	si:dkeyp-98a7.5
6	ENSDARG00000089515	-112.902	0.000260089
7	si:dkey-229d11.3	-112.457	0
8	si:ch211-226h8.4	-96.3152	3.34898e-108	ZDB-GENE-050208-376	si:ch211-226h8.4
9	CU467646.1	-89.3853	0
10	si:ch211-12h2.6	-79.8567	2.35079e-272	ZDB-GENE-091117-31	si:ch211-12h2.6
11	ENSDARG00000088772	-77.8246	0
12	mcm3l	-73.6477	0	ZDB-GENE-040121-2	MCM3 minichromosome maintenance deficient 3 (S. cerevisiae), like
13	chia.4	-73.4875	0	ZDB-GENE-030131-9279	chitinase, acidic.4
14	zgc:171750	-73.3104	0	ZDB-GENE-071004-30	zgc:171750
15	si:ch211-226h8.8	-72.8076	5.43582e-32
16	ENSDARG00000093704	-72.4299	0
17	si:dkey-270e21.3	-70.9565	2.45172e-171
18	si:ch211-146l10.7	-70.4053	0
19	si:ch211-127n13.3	-69.3316	2.46133e-55
20	ENSDARG00000094616	-68.9993	0
21	ENSDARG00000087448	-68.6579	2.94977e-168
22	zgc:165518	-67.534	0	ZDB-GENE-070720-15	zgc:165518
23	zgc:173837	-67.3234	0	ZDB-GENE-080213-12	zgc:173837
24	pabpc1l	-65.7224	0	ZDB-GENE-030131-5836	poly(A) binding protein, cytoplasmic 1-like
25	si:dkey-207j16.5	-63.7612	8.53236e-233
26	zgc:171445	-63.4784	0	ZDB-GENE-080205-2	zgc:171445
27	si:dkey-46g23.3	-63.3087	0	ZDB-GENE-070705-477	si:dkey-46g23.3
28	si:ch211-250e5.16 (22 26324773..26327027)	-62.3932	2.71819e-27
29	zgc:173990	-62.1832	0	ZDB-GENE-080218-1	zgc:173990
30	si:ch211-250e5.9	-60.5881	6.75666e-105	ZDB-GENE-050208-350	si:ch211-250e5.9
31	CU929378.1	-59.6274	1.16746e-151
32	zgc:171977	-59.0645	0	ZDB-GENE-070822-24	zgc:171977
33	ENSDARG00000092887	-58.9844	0
34	zgc:152652	-58.9057	0	ZDB-GENE-060818-27	zgc:152652
35	si:ch211-125e6.12	-58.6631	7.06216e-203	ZDB-GENE-070912-36	si:ch211-125e6.12
36	si:ch1073-75o15.3	-58.3805	0	ZDB-GENE-100921-22	si:ch1073-75o15.3
37	zgc:171426	-58.2902	4.05679e-88	ZDB-GENE-080212-2	zgc:171426
38	si:ch1073-263o8.2	-58.1556	0
39	BX571823.1	-57.1894	0
40	wu:fi42e03	-56.7332	1.79688e-61
41	CABZ01112215.2	-56.6964	0
42	wu:fi34b01	-56.3904	0
43	trim35-29	-56.3119	3.47288e-71	ZDB-GENE-041114-35	tripartite motif containing 35-29
44	BX571823.5	-56.2689	0
45	cth1	-56.2606	0	ZDB-GENE-990806-20	cth1
46	zgc:111868	-56.0987	0	ZDB-GENE-050809-138	zgc:111868
47	zgc:56231	-55.986	0	ZDB-GENE-040426-1914	zgc:56231
48	ENSDARG00000087392	-55.5246	2.72065e-175
49	si:dkey-46g23.5	-55.2141	1.25443e-134	ZDB-GENE-030131-9306	si:dkey-46g23.5
50	retsatl	-55.1152	0
51	si:dkey-152b24.6	-55.0688	1.4465e-177	ZDB-GENE-100922-31	si:dkey-152b24.6
52	si:ch211-125e6.13	-54.8981	0	ZDB-GENE-070912-37	si:ch211-125e6.13
53	si:dkey-46g23.2	-54.83	0	ZDB-GENE-070705-476	si:dkey-46g23.2
54	si:ch211-226h8.11	-54.6979	0	ZDB-GENE-050208-629	si:ch211-226h8.11
55	zgc:173856	-53.9764	0
56	zgc:175136	-53.5798	0	ZDB-GENE-080204-122	zgc:175136
57	CU467646.4	-53.3673	0
58	si:ch211-226h8.13	-52.9364	0
59	CABZ01112215.1	-52.6452	5.59453e-297
60	si:zfos-1505d6.3	-52.197	2.70335e-43
61	zgc:113424	-52.0284	0	ZDB-GENE-050227-9	zgc:113424
62	si:dkey-229d11.5	-51.8623	0
63	zp2.6	-51.6591	8.56325e-64	ZDB-GENE-090306-2	zona pellucida glycoprotein 2.6
64	CABZ01074647.1	-51.6427	0
65	si:dkey-88l16.4	-51.0517	2.13562e-98	ZDB-GENE-091204-52	si:dkey-88l16.4
66	si:ch73-90k17.1	-50.4788	0
67	si:ch73-132k15.2	-49.8995	0
68	si:ch211-157j23.2	-48.1398	1.17493e-187
69	zgc:173556	-47.9448	0	ZDB-GENE-071004-54	zgc:173556
70	si:ch211-223m11.2	-47.8623	1.97781e-205
71	si:ch211-263m18.4	-47.2857	0
72	si:dkey-240e12.6	-47.28	0	ZDB-GENE-050208-367	si:dkey-240e12.6
73	KPNA7	-47.0547	0	ZDB-GENE-040426-2023	karyopherin alpha 7 (importin alpha 8)
74	QDPR (5 of 6)	-46.8014	0
75	zp2l1	-46.7469	0
76	si:dkey-179j5.5	-46.4477	3.03745e-47	ZDB-GENE-070705-320	si:dkey-179j5.5
77	zp3a.1	-46.4152	0
78	qdprb2	-46.1151	0	ZDB-GENE-070720-19	quinoid dihydropteridine reductase b2
79	zgc:171717	-45.0421	0	ZDB-GENE-071004-25	zgc:171717
80	si:dkeyp-50f7.2	-44.8328	0	ZDB-GENE-030131-5968	si:dkeyp-50f7.2
81	zp3c	-44.5453	0
82	btg2	-44.4741	8.64356e-264
83	zgc:175135	-44.3463	0	ZDB-GENE-080214-1	zgc:175135
84	zp3.2 (17 2365374..2368214)	-44.2453	0
85	si:ch211-12h2.8	-43.9389	0	ZDB-GENE-091118-43	si:ch211-12h2.8
86	CABZ01034793.1	-43.7166	0
87	h1m	-43.5298	0	ZDB-GENE-030131-5614	linker histone H1M
88	si:ch211-145c1.1	-43.4873	6.73492e-252	ZDB-GENE-070912-81	si:ch211-145c1.1
89	si:dkey-241l7.4	-43.4208	9.51677e-285	ZDB-GENE-041014-238	si:dkey-241l7.4
90	ENSDARG00000086529	-43.3551	0
91	ENSDARG00000087363	-43.3057	1.901e-122
92	ENSDARG00000070166	-43.1766	1.08505e-293
93	ENSDARG00000016538	-43.1039	1.05985e-202
94	gbgt1l4	-42.695	1.9866e-156	ZDB-GENE-031204-4	globoside alpha-1,3-N-acetylgalactosaminyltransferase 1, like 4
95	elovl7b	-42.5436	1.11354e-229	ZDB-GENE-030131-5485	ELOVL family member 7, elongation of long chain fatty acids (yeast) b
96	phex	-42.4032	1.60191e-273	ZDB-GENE-030103-2	phosphate regulating gene with homologues to endopeptidases on the X chromosome
97	si:ch211-146l10.5	-42.0193	3.56303e-235
98	QDPR (2 of 6)	-42.0096	0
99	si:ch211-251f6.3	-41.9797	2.05383e-186
100	CABZ01079009.1	-41.8307	0
101	PATL2	-41.8115	0
102	FOXR1	-41.4063	7.31782e-120
103	tmprss4b	-41.3819	2.00065e-196	ZDB-GENE-030131-5862	transmembrane protease, serine 4b
104	wu:fi38e01	-41.3014	0
105	BX284640.3	-41.2556	1.12474e-175
106	si:dkey-88l16.3	-41.1626	1.37472e-306	ZDB-GENE-030131-6015	si:dkey-88l16.3
107	vldlr	-41.1342	1.71741e-267	ZDB-GENE-040426-803	very low density lipoprotein receptor
108	zgc:112146	-40.8632	4.07402e-123	ZDB-GENE-050417-237	zgc:112146
109	caprin2	-40.8531	0	ZDB-GENE-040812-2	caprin family member 2
110	zp2.3	-40.6275	4.39626e-299	ZDB-GENE-010622-2	zona pellucida glycoprotein 2.3
111	ALOX5 (2 of 4)	-40.4301	2.88586e-153
112	AL929192.3	-40.428	0
113	AL929192.4	-39.9252	7.07889e-104
114	zgc:162969	-39.9015	7.22671e-257	ZDB-GENE-041008-244	zgc:162969
115	AL929192.5	-39.7345	2.79e-34
116	si:ch211-226h8.14	-39.6371	5.39055e-168	ZDB-GENE-050208-470	si:ch211-226h8.14
117	zp3a.2	-39.6077	0
118	CABZ01051901.1	-39.4697	1.49736e-224
119	CABZ01044980.1	-39.3175	2.05078e-164
120	si:ch211-250e5.16 (22 26304043..26305320)	-38.9853	0
121	si:dkey-90l23.1	-38.8948	0	ZDB-GENE-030131-5242	si:dkey-90l23.1
122	si:ch211-39n21.1	-38.8177	9.71671e-85
123	AL929192.2	-38.7786	2.16386e-36
124	zgc:195245	-38.4476	1.33514e-263	ZDB-GENE-081022-200	zgc:195245
125	si:dkey-192l18.10	-38.2606	6.30119e-133
126	si:dkeyp-98a7.4	-38.0782	2.63255e-117	ZDB-GENE-050208-760	si:dkeyp-98a7.4
127	acp5a	-37.9722	1.34018e-193	ZDB-GENE-040426-2864	acid phosphatase 5a, tartrate resistant
128	zp3b	-37.8932	0	ZDB-GENE-031124-2	zona pellucida glycoprotein 3b
129	ca15b	-37.6512	5.53785e-177	ZDB-GENE-040426-2222	carbonic anhydrase XV b
130	si:ch211-251f6.7	-37.227	1.52006e-64
131	QDPR (6 of 6)	-37.2169	4.35393e-62
132	zgc:112399	-37.1753	2.72086e-176	ZDB-GENE-050522-326	zgc:112399
133	zgc:171779	-37.1452	0	ZDB-GENE-071004-38	zgc:171779
134	si:ch211-14a17.7	-36.9403	0
135	birc5b	-36.8461	3.47447e-225	ZDB-GENE-030826-2	baculoviral IAP repeat-containing 5B
136	cldnd	-36.6278	1.39797e-289	ZDB-GENE-010328-4	claudin d
137	crp2	-36.5001	0	ZDB-GENE-030131-5826	C-reactive protein 2
138	cldng	-36.3339	1.26848e-304	ZDB-GENE-010328-7	claudin g
139	zgc:158856	-36.2443	0	ZDB-GENE-070112-1722	zgc:158856
140	zar1	-36.1172	0	ZDB-GENE-030818-1	zygote arrest 1
141	si:dkey-241l7.6	-35.3931	3.89798e-244	ZDB-GENE-041014-235	si:dkey-241l7.6
142	buc	-34.9783	0	ZDB-GENE-070117-694	bucky ball
143	tuba4l	-34.601	0	ZDB-GENE-030131-5588	tubulin, alpha 4 like
144	btg4	-34.4784	1.33687e-114
145	BX323793.4	-34.446	1.11263e-89
146	zp3.2 (17 2358509..2362392)	-34.4412	3.46241e-277
147	DMKN	-34.4288	1.26837e-85
148	zgc:136254	-34.3697	2.0294e-143	ZDB-GENE-060421-3062	zgc:136254
149	s100a1	-34.3442	8.72072e-308	ZDB-GENE-040916-1	S100 calcium binding protein A1
150	si:dkeyp-98a7.3	-34.1914	1.45523e-269	ZDB-GENE-050208-679	si:dkeyp-98a7.3
151	gpr160	-34.1461	3.44271e-120	ZDB-GENE-081022-189	G protein-coupled receptor 160
152	BX548000.1	-33.8777	3.29157e-68
153	zp2	-33.6566	2.09186e-247	ZDB-GENE-991129-5	zona pellucida glycoprotein 2
154	CCNO	-33.6004	1.48825e-235
155	zgc:165453	-32.9699	1.03817e-87	ZDB-GENE-070720-13	zgc:165453
156	faah2b	-32.9312	1.79216e-255	ZDB-GENE-061027-358	fatty acid amide hydrolase 2b
157	zgc:172218	-32.93	2.00247e-99	ZDB-GENE-080219-50	zgc:172218
158	si:dkey-167i21.2	-32.8254	4.85907e-225	ZDB-GENE-090313-198	si:dkey-167i21.2
159	si:ch211-233h19.2	-32.4854	5.42272e-107
160	ENSDARG00000032156	-31.8624	2.47708e-254
161	EPCAM	-31.7889	0	ZDB-GENE-040426-2209	epithelial cell adhesion molecule
162	pif1	-31.5815	9.00462e-161	ZDB-GENE-030131-4928	PIF1 5'-to-3' DNA helicase homolog (S. cerevisiae)
163	zgc:173544	-31.3325	6.02507e-20
164	zgc:66432	-31.0832	3.31651e-154	ZDB-GENE-030131-5827	zgc:66432
165	mos	-30.9446	7.15673e-212	ZDB-GENE-040428-3	v-mos Moloney murine sarcoma viral oncogene homolog
166	slc16a3	-30.9069	2.30478e-229	ZDB-GENE-030131-5487	solute carrier family 16 (monocarboxylic acid transporters), member 3
167	ENSDARG00000092498	-30.9	1.10934e-238
168	zglp1	-30.7352	6.63083e-162	ZDB-GENE-060825-359	zinc finger, GATA-like protein 1
169	ENSDARG00000089062	-30.6128	7.90895e-172
170	lipg	-30.4895	1.44976e-152	ZDB-GENE-040426-699	lipase, endothelial
171	gtf3ab	-30.4391	3.5102e-261	ZDB-GENE-030131-7698	general transcription factor IIIA, b
172	si:dkeyp-34c12.1	-30.418	1.79904e-91
173	pou5f1	-30.2004	1.30712e-91	ZDB-GENE-980526-485	POU domain, class 5, transcription factor 1
174	si:dkeyp-98a7.9	-30.1122	8.97042e-99	ZDB-GENE-050208-680	si:dkeyp-98a7.9
175	BX465186.1	-29.9704	1.87906e-225
176	tph1a	-29.7009	6.95459e-78	ZDB-GENE-030317-1	tryptophan hydroxylase 1 (tryptophan 5-monooxygenase) a
177	CR855997.3	-29.3878	2.53371e-179
178	si:dkey-24p1.6	-28.9967	2.88255e-56
179	zp2.5	-28.9846	1.76765e-173	ZDB-GENE-090306-1	zona pellucida glycoprotein 2.5
180	SYCP2L	-28.9279	2.22298e-104
181	rbpms2	-28.8816	5.96556e-229
182	zgc:66455	-28.8391	3.96632e-154	ZDB-GENE-040426-1642	zgc:66455
183	hsd3b1	-28.6653	3.16547e-91	ZDB-GENE-081105-30	hydroxy-delta-5-steroid dehydrogenase, 3 beta- and steroid delta-isomerase 1
184	zgc:153258	-28.6454	3.158e-86	ZDB-GENE-060929-108	zgc:153258
185	zgc:77112	-28.4775	1.34213e-100	ZDB-GENE-040426-2219	zgc:77112
186	rbp1b	-28.4463	1.52245e-148	ZDB-GENE-050421-2	retinol binding protein 1b, cellular
187	si:ch211-137a8.2	-28.4104	8.02687e-111	ZDB-GENE-061103-172	si:ch211-137a8.2
188	CU075911.1	-28.3943	4.55469e-128
189	si:dkey-37o8.1	-28.2022	1.1148e-84	ZDB-GENE-030131-5667	si:dkey-37o8.1
190	si:dkeyp-98a7.8	-28.2	3.29872e-44	ZDB-GENE-050208-600	si:dkeyp-98a7.8
191	phc2b (1 774781..775204)	-27.9877	7.07066e-190
192	si:ch1073-75o15.4	-27.9817	5.92604e-63	ZDB-GENE-100922-199	si:ch1073-75o15.4
193	si:ch211-241j12.4	-27.6081	3.2333e-125
194	sybu	-27.4034	1.69646e-161	ZDB-GENE-060929-1202	syntabulin (syntaxin-interacting)
195	GALNT6	-27.2081	4.5091e-95	ZDB-GENE-040426-2272	UDP-N-acetyl-alpha-D-galactosamine:polypeptide N-acetylgalactosaminyltransferase 6 (GalNAc-T6)
196	si:dkey-121h17.7	-27.0813	3.26019e-53
197	si:dkey-241l7.5	-27.0592	1.59679e-172	ZDB-GENE-041014-237	si:dkey-241l7.5
198	hsd17b12a	-26.9664	2.85616e-170	ZDB-GENE-030131-5628	hydroxysteroid (17-beta) dehydrogenase 12a
199	si:ch211-14a17.6	-26.4426	1.50294e-216
200	si:dkey-208k4.2	-26.4246	2.93108e-165	ZDB-GENE-030131-6124	si:dkey-208k4.2
201	st6galnac1.2	-26.4123	9.84332e-91	ZDB-GENE-041014-161	ST6 (alpha-N-acetyl-neuraminyl-2,3-beta-galactosyl-1,3)-N-acetylgalactosaminide alpha-2,6-sialyltransferase 1.2
202	CST7	-26.219	4.66663e-103
203	clcnk	-26.2015	2.34696e-57	ZDB-GENE-040426-1379	chloride channel K
204	bmp15	-26.0961	2.17777e-84	ZDB-GENE-030131-6115	bone morphogenetic protein 15
205	thy1	-25.9616	1.21976e-171	ZDB-GENE-030131-8561	Thy-1 cell surface antigen
206	zgc:66449	-25.9484	2.44899e-136	ZDB-GENE-030131-5618	zgc:66449
207	CDCP1 (1 of 3)	-25.7	1.17735e-68
208	si:dkey-88l16.5	-25.5181	5.8828e-76
209	mylipa	-25.4025	2.54808e-132	ZDB-GENE-030131-7831	myosin regulatory light chain interacting protein a
210	lsm14b	-25.3411	1.21628e-219	ZDB-GENE-040426-779	LSM14B, SCD6 homolog B (S. cerevisiae)
211	si:dkeyp-98a7.2	-25.3241	9.91608e-42
212	zp2.2	-25.1675	5.31803e-145	ZDB-GENE-010622-1	zona pellucida glycoprotein 2.2
213	zorba	-24.9316	0
214	AL929192.1	-24.7311	2.92136e-32
215	si:ch211-157j23.3	-24.6543	5.63235e-68
216	ctssb.1	-24.4026	0	ZDB-GENE-050522-559	cathepsin S, b.1
217	si:ch211-11i5.3	-24.1699	1.81489e-175
218	ST3GAL1 (5 of 5)	-24.0008	7.96163e-75
219	zgc:162592	-23.8668	1.72411e-64	ZDB-GENE-030131-5400	zgc:162592
220	mid1ip1l	-23.864	0	ZDB-GENE-030131-1697	MID1 interacting protein 1, like
221	zgc:55413	-23.8117	2.41633e-260	ZDB-GENE-040426-2909	zgc:55413
222	otx1b	-23.7754	3.4846e-40	ZDB-GENE-980526-400	orthodenticle homolog 1b
223	npm2a	-23.6778	1.44843e-104	ZDB-GENE-060810-57	nucleophosmin/nucleoplasmin, 2a
224	CDCP1 (2 of 3)	-23.6113	2.62522e-86
225	zp2l2	-23.5558	3.70455e-151	ZDB-GENE-060818-4	zona pellucida glycoprotein 2, like 2
226	tmem44	-23.542	9.61093e-105	ZDB-GENE-060825-65	transmembrane protein 44
227	gata2b	-23.3026	1.02161e-53	ZDB-GENE-040718-440	GATA-binding protein 2b
228	si:dkey-241l7.2	-23.2905	3.39415e-113	ZDB-GENE-041014-240	si:dkey-241l7.2
229	QDPR (4 of 6)	-23.2003	7.95835e-28
230	si:dkeyp-98a7.7	-23.1847	3.00313e-33	ZDB-GENE-050208-520	si:dkeyp-98a7.7
231	si:ch211-157c3.4	-23.1433	6.49987e-51
232	si:ch211-226h8.6	-23.1199	7.99726e-63	ZDB-GENE-050208-456	si:ch211-226h8.6
233	si:ch211-241j12.3	-23.0356	2.63128e-152
234	lin28a	-22.9996	7.36087e-57	ZDB-GENE-040426-747	lin-28 homolog A (C. elegans)
235	si:ch211-119o8.6	-22.9438	2.95657e-47	ZDB-GENE-070912-17	si:ch211-119o8.6
236	zar1l	-22.8811	0
237	mcm6l	-22.7096	6.54795e-216	ZDB-GENE-050913-141	MCM6 minichromosome maintenance deficient 6, like
238	zgc:162945	-22.3069	0
239	nanos3	-22.0005	7.75444e-103	ZDB-GENE-011221-1	nanos homolog 3
240	B4GALNT2 (2 of 3)	-21.7436	4.70757e-71
241	zgc:77118	-21.7415	1.24172e-208	ZDB-GENE-040426-2211	zgc:77118
242	snx10a	-21.6978	1.21712e-90	ZDB-GENE-050809-44	sorting nexin 10a
243	dvr1	-21.5991	1.70616e-142	ZDB-GENE-980526-389	decapentaplegic and Vg-related 1
244	elovl6l	-21.5727	1.65637e-56	ZDB-GENE-031110-3	ELOVL family member 6, elongation of long chain fatty acids like
245	FIGLA (2 of 2)	-21.5356	1.37002e-55
246	sox21a	-21.3017	1.29048e-61	ZDB-GENE-990715-6	SRY-box containing gene 21a
247	tmem144b	-21.2746	1.23867e-163	ZDB-GENE-041010-58	transmembrane protein 144b
248	pygl	-21.262	2.66552e-141	ZDB-GENE-041205-1	phosphorylase, glycogen; liver (Hers disease, glycogen storage disease type VI)
249	MCOLN3 (2 of 2)	-21.2102	3.60621e-51
250	si:ch211-167j6.3	-21.1047	1.20112e-126
251	dab2	-21.0701	2.71145e-286	ZDB-GENE-040303-1	disabled homolog 2 (Drosophila)
252	DEPDC7 (2 of 2)	-20.9197	2.33008e-50
253	ZBTB8A	-20.8797	5.35356e-71
254	BX908797.1	-20.7397	7.47359e-48
255	PALLD	-20.6882	1.63131e-75
256	elovl7a	-20.5826	3.87015e-130	ZDB-GENE-030131-6149	ELOVL family member 7, elongation of long chain fatty acids (yeast) a
257	zgc:66479	-20.1896	5.31666e-124	ZDB-GENE-031030-10	zgc:66479
258	myh9a	-20.1497	1.83309e-125	ZDB-GENE-030131-5870	myosin, heavy polypeptide 9a, non-muscle
259	CU326366.3	-20.1488	7.97929e-213
260	figla	-20.0712	3.82691e-49	ZDB-GENE-031121-1	factor in the germline alpha
261	rasl11b	-20.0121	3.19641e-89	ZDB-GENE-040426-793	RAS-like, family 11, member B
262	igf2bp3	-19.9018	1.40087e-84	ZDB-GENE-000308-1	insulin-like growth factor 2 mRNA binding protein 3
263	cx44.2	-19.7839	6.08032e-45	ZDB-GENE-010619-1	connexin 44.2
264	f2rl1.1	-19.6267	9.19928e-62	ZDB-GENE-061215-140	coagulation factor II (thrombin) receptor-like 1.1
265	si:ch211-241b2.4	-19.3632	1.70735e-118	ZDB-GENE-081104-191	si:ch211-241b2.4
266	CT573389.1	-19.305	9.2078e-105
267	si:dkey-241l7.3	-19.1692	2.28041e-35	ZDB-GENE-041014-239	si:dkey-241l7.3
268	ppp1r3b	-19.1285	4.3917e-78	ZDB-GENE-030131-5496	protein phosphatase 1, regulatory (inhibitor) subunit 3B
269	ildr1a	-18.9988	2.97962e-93	ZDB-GENE-040426-1412	immunoglobulin-like domain containing receptor 1a
270	si:ch211-254n4.3	-18.8235	1.05516e-46
271	pfkma	-18.6973	4.7295e-48	ZDB-GENE-040912-135	phosphofructokinase, muscle a
272	mtus1a	-18.6953	3.14078e-34	ZDB-GENE-061103-409	mitochondrial tumor suppressor 1a
273	micall2a	-18.6257	6.2277e-72	ZDB-GENE-030131-5409	mical-like 2a
274	CYSTM1	-18.5774	3.5826e-234
275	ankrd22	-18.3935	1.31342e-182	ZDB-GENE-040426-1120	ankyrin repeat domain 22
276	zgc:171699	-18.3862	8.6504e-48	ZDB-GENE-071004-24	zgc:171699
277	lhx8a	-18.3155	3.17957e-141	ZDB-GENE-031008-2	LIM homeobox 8a
278	gdf9	-18.2357	4.61079e-42	ZDB-GENE-050221-7	growth differentiation factor 9
279	larp6	-18.2313	4.3315e-216	ZDB-GENE-030131-6403	La ribonucleoprotein domain family, member 6
280	tecrl2	-18.1967	5.49708e-38	ZDB-GENE-041010-116	trans-2,3-enoyl-CoA reductase-like 2
281	si:ch1073-504d15.2	-18.1742	1.14521e-30
282	si:dkey-105h11.2	-18.012	4.56566e-41
283	micall2b	-17.7587	5.25837e-54	ZDB-GENE-030131-5803	mical-like 2b
284	zgc:55621	-17.7389	1.88652e-163	ZDB-GENE-040426-762	zgc:55621
285	KCNS3 (2 of 2)	-17.5844	1.50719e-36
286	CR848746.2	-17.4283	5.1321e-64
287	sh3d19	-17.4169	4.21864e-34	ZDB-GENE-050522-481	SH3 domain containing 19
288	si:dkey-22p6.2	-17.373	7.71866e-29
289	gbgt1l1	-17.321	2.83838e-34	ZDB-GENE-040426-1117	globoside alpha-1,3-N-acetylgalactosaminyltransferase 1, like 1
290	pdlim2	-17.2561	5.49983e-71	ZDB-GENE-070308-4	PDZ and LIM domain 2 (mystique)
291	foxh1	-17.2537	1.95288e-39	ZDB-GENE-000616-15	forkhead box H1
292	C18H7orf23 (2 of 2)	-17.1512	8.19988e-55
293	oclnb	-17.0412	1.21649e-37	ZDB-GENE-041212-43	occludin b
294	snai3	-17.0191	6.35019e-34	ZDB-GENE-061013-757	snail homolog 3
295	poldip2	-16.9967	2.88225e-50	ZDB-GENE-030131-5881	polymerase (DNA-directed), delta interacting protein 2
296	im:7154842	-16.8568	2.18378e-27	ZDB-GENE-080917-19	im:7154842
297	ENSDARG00000016789	-16.851	9.73389e-135
298	si:dkeyp-69c1.8	-16.7426	1.79194e-100
299	LBH	-16.7382	1.80108e-48
300	nanog	-16.6524	9.81341e-217	ZDB-GENE-030131-5486	nanog homeobox
301	mt2	-16.5714	1.70838e-103	ZDB-GENE-030131-4174	metallothionein 2
302	cyp2x7	-16.5129	1.95192e-55	ZDB-GENE-110114-2	cytochrome P450, family 2, subfamily X, polypeptide 7
303	si:dkey-4c23.8	-16.4765	5.77531e-31
304	rdh10b	-16.4617	4.33826e-172	ZDB-GENE-030909-7	retinol dehydrogenase 10b
305	si:dkey-166k9.2	-16.3738	3.98344e-38
306	zgc:152968	-16.2252	1.17016e-70	ZDB-GENE-061013-448	zgc:152968
307	lamp2	-16.2022	1.88123e-283	ZDB-GENE-030729-9	lysosomal membrane glycoprotein 2
308	NPM2 (1 of 2)	-16.1548	7.37372e-284
309	rab32a	-15.9979	3.88561e-63	ZDB-GENE-031006-10	RAB32a, member RAS oncogene family
310	zgc:174935	-15.9786	1.54038e-69	ZDB-GENE-080204-78	zgc:174935
311	cyp11a1	-15.9306	1.30643e-178	ZDB-GENE-010306-1	cytochrome P450, subfamily XIA, polypeptide 1
312	p2rx4a	-15.8316	3.15095e-53	ZDB-GENE-020806-2	purinergic receptor P2X, ligand-gated ion channel, 4a
313	rhoq	-15.3623	6.66233e-32	ZDB-GENE-030131-5721	ras homolog gene family, member Q
314	C1H4orf34	-15.3613	7.73808e-194
315	TOP1MT	-15.2534	9.39427e-71	ZDB-GENE-040624-2	mitochondrial topoisomerase I
316	srgap2b	-15.2357	1.2507e-35	ZDB-GENE-041210-103	SLIT-ROBO Rho GTPase activating protein 2b
317	gapdh	-15.2081	1.85157e-297	ZDB-GENE-030115-1	glyceraldehyde-3-phosphate dehydrogenase
318	crygmxl1	-15.1103	2.67186e-28	ZDB-GENE-050522-392	crystallin, gamma MX, like 1
319	rpp38	-15.0543	3.04806e-42	ZDB-GENE-040718-258	ribonuclease P/MRP 38 subunit
320	tlr18	-15.0119	2.49233e-37	ZDB-GENE-040220-2	toll-like receptor 18
321	si:dkey-42i9.8	-14.8323	3.89538e-148
322	zgc:152986	-14.6652	1.64862e-164	ZDB-GENE-061013-762	zgc:152986
323	mfsd4a	-14.6548	1.47985e-79	ZDB-GENE-040426-1643	major facilitator superfamily domain containing 4a
324	polr3g	-14.6495	5.14202e-44
325	MAP1LC3C	-14.641	6.16856e-203
326	alg1	-14.5861	3.26744e-86	ZDB-GENE-030131-6093	asparagine-linked glycosylation 1 homolog (yeast, beta-1,4-mannosyltransferase)
327	fam89a	-14.5305	5.56062e-71
328	TCOF1 (2 of 2)	-14.3967	3.15539e-43
329	zgc:114123	-14.366	4.29872e-155	ZDB-GENE-050913-53	zgc:114123
330	csad	-14.3606	7.0811e-46	ZDB-GENE-041114-36	cysteine sulfinic acid decarboxylase
331	BX571823.4	-14.3595	1.22155e-23
332	scarb1	-14.3065	2.94208e-245	ZDB-GENE-031126-1	scavenger receptor class B, member 1
333	svopl	-14.267	2.467e-39	ZDB-GENE-041114-109	SVOP-like
[truncated: 3,747 more rows]
