# Supplementary material for: Histological and transcriptomic effects of 17α-methyltestosterone on zebrafish gonad development
Source: BMC Genomics. 2017 Jul 24;18:557. doi: 10.1186/s12864-017-3915-z (PMC5523153; doi:10.1186/s12864-017-3915-z)
Supplement: Supplementary file 8 — Genes differentially expressed by 2-fold or more in 40 dpf MT-treated testes compared to 60 dpf testes. (XLS 40kb) [file 12864_2017_3915_MOESM8_ESM.xls]

## Sheet: Up-regulated in 40MT
S/N	Gene symbol	Fold change	p-value
1	si:ch1073-75o15.4	-10.51	0.000524961
2	AL929192.1	-10.1421	0.000850669
3	si:dkeyp-98a7.7	-7.48356	0.0076899
4	si:ch211-226h8.14	-6.85472	0.0196383
5	CU929378.1	-5.6874	0.000446771
6	QDPR (6 of 6)	-5.6	0.031169
7	btg2	-4.86835	0.000258612
8	zgc:194131	-4.4975	0.0419565
9	FIGLA (2 of 2)	-4.09244	0.0457821
10	BX296557.6	-3.91099	3.55471e-07
11	rbp7b	-3.77471	0.020269
12	lsm14b	-3.68634	0.0250803
13	zgc:66449	-3.57136	0.00808434
14	nanos3	-3.55322	0.0235356
15	BX296549.5	-3.53258	0.000403619
16	msnb	-3.50818	0.0283738
17	CT956064.3	-3.47409	0
18	tfpi2	-3.22068	0.0238232
19	ALOX5 (2 of 4)	-3.03601	0.000402631
20	THEM6 (2 of 2)	-2.93307	2.87319e-05
21	c7a	-2.91864	0.00738892
22	si:ch211-11i5.3	-2.87821	0.0276708
23	gsto2	-2.8256	0.00192799
24	anxa2a	-2.80435	0.0387344
25	lpl	-2.67434	0.0158588
26	zgc:55621	-2.62741	0.036858
27	cebpb	-2.48962	0.00149354
28	socs1	-2.44358	0.0304515
29	h2afx	-2.44196	0.0149432
30	lhx8a	-2.38874	0.0141527
31	igfbp5b	-2.33754	0.00633203
32	si:ch1073-403i13.1	-2.28856	0.00037035
33	gstm3	-2.23041	2.21491e-09
34	id3	-2.14064	6.1814e-05
35	abracl	-2.13134	0.0455452
36	plscr3b	-2.08685	0.038343
37	junbb	-2.07909	0.0414159
38	ddit4	-2.03768	0.000325385
39	ckbb	-2.004	7.00151e-07

## Sheet: Up-regulated in 60CT
S/N	Gene symbol	Fold change	P-value
1	SMC6	34.4128	4.79985e-06
2	phf13	30.9083	3.10066e-08
3	CABZ01087282.1	22.2589	2.70953e-05
4	cadm1a	8.32022	0.0365371
5	arhgap5	10.0549	0.0141527
6	FBXL17	8.41759	0.0324016
7	piwil1	346.75	1.22924e-12
8	LARS (1 of 3)	10.8469	0.00810537
9	jazf1b	8.24777	0.0346559
10	p2rx7	8.78133	0.0250803
11	prkcea	7.56862	0.0457133
12	ccnd2b	9.77739	0.0129855
13	scmh1	23.5885	9.53311e-06
14	hp1bp3	67.8449	1.39591e-07
15	sypa	8.25243	0.0280981
16	fstb	9.68817	0.0116259
17	gtpbp2	9.44192	0.0133626
18	SLC12A2 (6 of 6)	15.2707	0.000285827
19	per1b	11.7414	0.00287148
20	DEK	85.8132	0
21	apoeb	56.8158	0.00294364
22	si:ch211-235f12.2	30.7538	2.21179e-08
23	arhgef11	9.04415	0.0152337
24	si:ch211-207l22.2	14.1974	0.000493435
25	vasa	309.156	2.09864e-05
26	igf3	13.0145	0.00206697
27	BIN3 (2 of 2)	7.11961	0.0450795
28	PPFIBP1 (2 of 3)	12.7946	0.00112896
29	CABZ01087282.2	12.677	0.00110121
30	mcm6	56.3512	7.64671e-10
31	cyp17a1	95.0261	0
32	etnk2	7.28053	0.037643
33	APP (3 of 3)	12.9754	0.000666915
34	CABZ01074994.1	13.8688	0.000318957
35	CR392006.2	28.0807	4.3244e-08
36	mkxb	7.86545	0.0208459
37	ASAP1 (1 of 2)	8.3415	0.0141706
38	amy2a	10.6421	0.0398687
39	hsd11b2	84.6065	2.95429e-09
40	si:ch211-113j14.1	7.47523	0.0220317
41	MYBBP1A (2 of 2)	31.1487	1.35051e-05
42	slc12a2	10.89	0.00148172
43	E2F1	8.07751	0.0115303
44	fshr	7.44446	0.0181538
45	UHRF2 (1 of 3)	8.04373	0.0106451
46	cth	44.1764	1.0417e-08
47	elovl5	5.94557	0.0436701
48	lpcat2	8.69507	0.00447452
49	gpx3	16.3557	8.61378e-06
50	si:ch73-269m14.3	9.50329	0.0360002
51	ano5a	5.87734	0.036938
52	CU469531.1	6.88845	0.043998
53	cx43	25.1598	1.26891e-08
54	OAT	9.92652	0.00102813
55	ACVR2B (2 of 2)	5.81183	0.033319
56	FDXR	10.1109	0.000731149
57	mcm3	18.07	0.00843127
58	try	91.2146	0.0182045
59	ak4	40.8081	0
60	prok2	57.7792	0
61	si:dkey-11o18.5	11.3485	5.31745e-05
62	si:rp71-40n14.1	15.3155	0.00037253
63	CYP11A1 (1 of 2)	19.4587	6.04793e-08
64	fgfr4	6.88483	0.00493629
65	nr5a1a	8.96857	0.000487529
66	SV2B (1 of 3)	4.46871	0.0459651
67	mfi2	5.07947	0.0225065
68	ela2	21.2099	0.0139914
69	cpb1	13.6834	0.0189903
70	spns3	8.31626	0.000502075
71	nr5a1b	5.16812	0.0130868
72	zgc:136461	4.80441	0.0493219
73	CELA1 (1 of 8)	54.7071	0.0284546
74	ela3l	36.5585	0.0287985
75	osr2	20.391	4.70318e-12
76	si:ch211-240l19.8	49.2443	0.0220317
77	c6ast4	11.8252	0.0168436
78	cpa5	26.8164	0.031169
79	MAMDC4	10.5264	3.16602e-06
80	zgc:92880	10.5484	2.88102e-06
81	slc34a1a	20.4593	2.23551e-09
82	cel.2	11.4862	0.041019
83	prf1.2	10.2543	0.0204492
84	pho	12.9056	1.98898e-07
85	cel.1	16.5437	0.024712
86	zgc:112160	23.7292	0.0228888
87	si:ch211-240l19.6	28.0497	0.00225262
88	star	204.321	0
89	ctrb1	40.7459	0.0101055
90	zgc:66382	149.662	0.00933221
91	cyp17a2	17.533	7.64854e-05
92	cyp11c1	72.0465	0
93	SYCN (1 of 2)	18.5534	0.0102819
94	si:ch73-103b2.3	158.775	0.0101548
95	si:rp71-68n21.10	84.4181	0
96	si:dkeyp-4f2.6	502.503	6.78776e-05
97	insl3	376.714	1.23979e-06
